# Supplementary material for: An EGFR/HER2-targeted conjugate sensitizes gemcitabine-sensitive and resistant pancreatic cancer through different SMAD4-mediated mechanisms
Source: Nat Commun. 2022 Sep 20;13:5506. doi: 10.1038/s41467-022-33037-x (PMC9489697; doi:10.1038/s41467-022-33037-x)
Supplement: Supplementary file 5 — Supplementary Data 1 [file 41467_2022_33037_MOESM5_ESM.xlsx]

## Sheet: Sheet1
bcr_patient_barcode	tx_on_clinical_trial	regimen_number	bcr_drug_barcode	bcr_drug_uuid	total_dose	total_dose_units	prescribed_dose	prescribed_dose_units	number_cycles	days_to_drug_therapy_start	days_to_drug_therapy_end	therapy_types	drug_name	clinical_trail_drug_classification	regimen_indication	regimen_indication_notes	route_of_administrations	therapy_ongoing	measure_of_response	day_of_form_completion	month_of_form_completion	year_of_form_completion	project
TCGA-2J-AAB1	NO	NA	TCGA-2J-AAB1-D63326	6A4AE413-22AA-46E8-BA57-2807C49F231F	NA	NA	NA	NA	NA	38	59	Chemotherapy	Gemcitabine		NA	NA	NA	NO		5	8	2014	TCGA-PAAD
TCGA-2J-AAB4	NO	NA	TCGA-2J-AAB4-D63325	4D62AB2E-EEF8-4771-AE49-8CA1C5504025	NA	NA	NA	NA	NA	145	187	Chemotherapy	Gemcitabine		NA	NA	NA	NO		5	8	2014	TCGA-PAAD
TCGA-2J-AAB6	NO	NA	TCGA-2J-AAB6-D63333	D28E21EE-386D-43F5-92DC-4F47AA26FD6F	NA	NA	NA	NA	NA	NA	NA	Chemotherapy	Gemcitabine		NA	NA	NA	NO		5	8	2014	TCGA-PAAD
TCGA-2J-AAB8	NO	NA	TCGA-2J-AAB8-D63327	E81BBF90-D5F9-438F-8846-43FD52BB3662	NA	NA	NA	NA	NA	64	262	Chemotherapy	Gemcitabine		NA	NA	NA	NO		5	8	2014	TCGA-PAAD
TCGA-2J-AAB9	NO	NA	TCGA-2J-AAB9-D63329	92BFC03C-4C6D-4B33-A174-03A6B061D659	NA	NA	NA	NA	NA	50	308	Chemotherapy	Gemcitabine		NA	NA	NA	NO		5	8	2014	TCGA-PAAD
TCGA-2J-AABA	NO	NA	TCGA-2J-AABA-D63328	BF46261A-C549-44BC-82A8-7C842AA08C82	NA	NA	NA	NA	NA	NA	NA	Chemotherapy	Gemcitabine		NA	NA	NA	NO		5	8	2014	TCGA-PAAD
TCGA-2J-AABE	NO	NA	TCGA-2J-AABE-D63331	BEE1C7BB-0192-4685-91E6-040742C3F36E	NA	NA	NA	NA	NA	49	91	Chemotherapy	Gemcitabine		NA	NA	NA	NO		5	8	2014	TCGA-PAAD
TCGA-2J-AABE	NO	NA	TCGA-2J-AABE-D63332	F3CA9F3F-B4F3-47F5-8A92-E6B47EA665B3	NA	NA	NA	NA	NA	112	185	Chemotherapy	5-FU		NA	NA	NA	NO		5	8	2014	TCGA-PAAD
TCGA-2J-AABF	NO	NA	TCGA-2J-AABF-D63330	957A657B-B4D1-4C9C-A067-DFE0BF989783	NA	NA	NA	NA	NA	69	244	Chemotherapy	Gemcitabine		NA	NA	NA	NO		5	8	2014	TCGA-PAAD
TCGA-2J-AABH	NO	NA	TCGA-2J-AABH-D63323	B5826C60-CEDA-49F4-BF80-B3574FA0147C	NA	NA	NA	NA	NA	40	229	Chemotherapy	Gemcitabine		NA	NA	NA	NO		5	8	2014	TCGA-PAAD
TCGA-2J-AABI	NO	NA	TCGA-2J-AABI-D63324	75ACAC9D-56C8-4192-849A-AAC70F3E6590	NA	NA	NA	NA	NA	103	222	Chemotherapy	Gemcitabine		NA	NA	NA	NO		5	8	2014	TCGA-PAAD
TCGA-2J-AABK	NO	NA	TCGA-2J-AABK-D63318	ED08197F-DD7E-4060-873F-3D8983DD6A0F	NA	NA	NA	NA	NA	NA	NA	Chemotherapy			NA	NA	NA	NO		5	8	2014	TCGA-PAAD
TCGA-2J-AABO	NO	NA	TCGA-2J-AABO-D63298	2E35B0AA-D63D-42C3-84C6-A23957E92D5C	NA	NA	NA	NA	NA	57	NA	Chemotherapy	Gemcitabine		NA	NA	NA	NO		5	8	2014	TCGA-PAAD
TCGA-2J-AABP	NO	NA	TCGA-2J-AABP-D63296	A580AF20-714A-4B02-BDA5-C45BC3E20A1F	NA	NA	NA	NA	NA	54	237	Chemotherapy	Gemcitabine		NA	NA	NA	NO		5	8	2014	TCGA-PAAD
TCGA-2J-AABR	NO	NA	TCGA-2J-AABR-D63297	E15B84E5-77E7-46A3-833F-4E95157D3491	NA	NA	NA	NA	NA	43	252	Chemotherapy	Gemcitabine		NA	NA	NA	NO		5	8	2014	TCGA-PAAD
TCGA-2J-AABR	NO	NA	TCGA-2J-AABR-D63297	E15B84E5-77E7-46A3-833F-4E95157D3491	NA	NA	NA	NA	NA	43	252	Chemotherapy	Gemcitabine		NA	NA	NA	NO		5	8	2014	TCGA-PAAD
TCGA-2J-AABT	NO	NA	TCGA-2J-AABT-D63319	C85488B3-9221-4EF1-BA63-D31A97BF2AFF	NA	NA	NA	NA	NA	90	NA	Chemotherapy	Gemcitabine		NA	NA	NA	NO		5	8	2014	TCGA-PAAD
TCGA-2J-AABT	NO	NA	TCGA-2J-AABT-D63319	C85488B3-9221-4EF1-BA63-D31A97BF2AFF	NA	NA	NA	NA	NA	90	NA	Chemotherapy	Gemcitabine		NA	NA	NA	NO		5	8	2014	TCGA-PAAD
TCGA-2J-AABU	NO	NA	TCGA-2J-AABU-D63321	558A1507-2C27-4197-93EC-9076DBF8FC5B	NA	NA	NA	NA	NA	69	139	Chemotherapy	Gemcitabine		NA	NA	NA	NO		5	8	2014	TCGA-PAAD
TCGA-2J-AABV	NO	NA	TCGA-2J-AABV-D63320	58D902AC-F694-4BD6-9CC7-42C27C4474D7	NA	NA	NA	NA	NA	97	126	Chemotherapy	Gemcitabine		NA	NA	NA	NO		5	8	2014	TCGA-PAAD
TCGA-2L-AAQA	NO	NA	TCGA-2L-AAQA-D62943	5D3AD779-FBE7-47E6-B637-7117FD435A60	NA	NA	NA	NA	NA	82	126	Chemotherapy	Gemcitabine		NA	NA	NA	NO	Clinical Progressive Disease	29	7	2014	TCGA-PAAD
TCGA-2L-AAQE	NO	NA	TCGA-2L-AAQE-D67050	84A1AD20-F28D-467D-853A-BAB1608F7EB1	NA	NA	NA	NA	NA	NA	NA	Chemotherapy	Gemcitabine		NA	NA	NA	NO	Clinical Progressive Disease	30	10	2014	TCGA-PAAD
TCGA-2L-AAQI	NO	NA	TCGA-2L-AAQI-D62945	BAEB6BC0-C599-4813-86AC-B5EDEA4D74C8	NA	NA	NA	NA	NA	42	72	Chemotherapy	Gemcitabine		NA	NA	NA	NO	Clinical Progressive Disease	29	7	2014	TCGA-PAAD
TCGA-2L-AAQJ	NO	NA	TCGA-2L-AAQJ-D67342	8D5D9FBE-2C5E-4AB8-A1CF-47C82B31A3DC	NA	NA	NA	NA	NA	50	171	Chemotherapy	Gemcitabine		NA	NA	NA	NO	Clinical Progressive Disease	4	11	2014	TCGA-PAAD
TCGA-3A-A9I5	YES	NA	TCGA-3A-A9I5-D64507	3CEA9A6E-C1FB-4402-8B02-46E1337DA20E	NA	NA	NA	NA	NA	78	211	Chemotherapy	Gemcitabine		NA	NA	NA	NO	Complete Response	24	9	2014	TCGA-PAAD
TCGA-3A-A9I5	YES	NA	TCGA-3A-A9I5-D64507	3CEA9A6E-C1FB-4402-8B02-46E1337DA20E	NA	NA	NA	NA	NA	78	211	Chemotherapy	Gemcitabine		NA	NA	NA	NO	Complete Response	24	9	2014	TCGA-PAAD
TCGA-3A-A9I5	YES	NA	TCGA-3A-A9I5-D64508	E180BA5B-E2C2-45B6-93A4-885CD36D165C	NA	NA	NA	NA	NA	110	147	Chemotherapy	5 FU		NA	NA	NA	NO	Complete Response	24	9	2014	TCGA-PAAD
TCGA-3A-A9I5	YES	NA	TCGA-3A-A9I5-D64508	E180BA5B-E2C2-45B6-93A4-885CD36D165C	NA	NA	NA	NA	NA	110	147	Chemotherapy	5 FU		NA	NA	NA	NO	Complete Response	24	9	2014	TCGA-PAAD
TCGA-3A-A9I7	NO	NA	TCGA-3A-A9I7-D64520	6F57EB2B-DA93-4F57-97AD-C783D2C6AA4D	NA	NA	NA	NA	NA	191	203	Chemotherapy	Capecitabine		NA	NA	NA	NO		24	9	2014	TCGA-PAAD
TCGA-3A-A9I7	NO	NA	TCGA-3A-A9I7-D64521	40F12E8D-9E76-4842-A964-299716E5E4F4	NA	NA	NA	NA	NA	103	139	Chemotherapy	5 FU		NA	NA	NA	NO		24	9	2014	TCGA-PAAD
TCGA-3A-A9I7	NO	NA	TCGA-3A-A9I7-D64522	2D094383-9E5E-4873-8937-3867184D77A8	NA	NA	NA	NA	NA	72	86	Chemotherapy	Gemcitabine		NA	NA	NA	NO		24	9	2014	TCGA-PAAD
TCGA-3A-A9I9	NO	NA	TCGA-3A-A9I9-D64531	D495255D-EE8A-4F3C-85FA-D3CC7E7DA05E	NA	NA	NA	NA	NA	518	620	Hormone Therapy	Dexamethasone		NA	NA	NA	NO		24	9	2014	TCGA-PAAD
TCGA-3A-A9I9	NO	NA	TCGA-3A-A9I9-D64532	3E2F167A-55CE-4C23-9696-0A19F0289BA6	NA	NA	NA	NA	NA	518	620	Hormone Therapy	Megace		NA	NA	NA	NO		24	9	2014	TCGA-PAAD
TCGA-3A-A9I9	NO	NA	TCGA-3A-A9I9-D64533	C68A0307-9A5A-48CB-A3A9-09CCA1231F9E	NA	NA	NA	NA	NA	294	336	Chemotherapy	Oxaliplatin		NA	NA	NA	NO	Stable Disease	24	9	2014	TCGA-PAAD
TCGA-3A-A9I9	NO	NA	TCGA-3A-A9I9-D64534	897A53DE-6974-49EC-9C07-9A7F2F0AA8D3	NA	NA	NA	NA	NA	97	336	Chemotherapy	5 FU		NA	NA	NA	NO	Stable Disease	24	9	2014	TCGA-PAAD
TCGA-3A-A9I9	NO	NA	TCGA-3A-A9I9-D64535	E44D1857-36A4-4259-94BA-45C07E6373E2	NA	NA	NA	NA	NA	73	265	Chemotherapy	Gemcitabine		NA	NA	NA	NO	Stable Disease	24	9	2014	TCGA-PAAD
TCGA-3A-A9I9	NO	NA	TCGA-3A-A9I9-D64536	9D2D7777-3330-49DC-871E-E0EBA9310FB0	NA	NA	NA	NA	NA	518	620	Chemotherapy	5 FU		NA	NA	NA	NO	Clinical Progressive Disease	24	9	2014	TCGA-PAAD
TCGA-3A-A9I9	NO	NA	TCGA-3A-A9I9-D64537	D6E7D11E-25A5-4C42-B27D-4E35BDCDC9B9	NA	NA	NA	NA	NA	518	620	Chemotherapy	Oxaliplatin		NA	NA	NA	NO	Clinical Progressive Disease	24	9	2014	TCGA-PAAD
TCGA-3A-A9IC	NO	NA	TCGA-3A-A9IC-D64556	442D6AAE-BB31-4FFF-B678-346DEEF7600F	NA	NA	NA	NA	NA	168	245	Chemotherapy	Gemcitabine		NA	NA	NA	NO	Stable Disease	24	9	2014	TCGA-PAAD
TCGA-3A-A9IC	NO	NA	TCGA-3A-A9IC-D64557	A63CD170-5C14-4878-8A6A-1A0B15722D93	NA	NA	NA	NA	NA	125	151	Chemotherapy	5 FU		NA	NA	NA	NO	Stable Disease	24	9	2014	TCGA-PAAD
TCGA-3A-A9IC	NO	NA	TCGA-3A-A9IC-D64558	4A9CFA3E-9372-4D34-B5DB-579E094EDDF5	NA	NA	NA	NA	NA	98	105	Chemotherapy	Gemcitabine		NA	NA	NA	NO	Stable Disease	24	9	2014	TCGA-PAAD
TCGA-3A-A9IC	NO	NA	TCGA-3A-A9IC-D64559	CE667EC1-F176-480E-81CA-293C5E960AA7	NA	NA	NA	NA	NA	512	722	Chemotherapy	Gemcitabine		NA	NA	NA	NO	Clinical Progressive Disease	24	9	2014	TCGA-PAAD
TCGA-3A-A9IH	NO	NA	TCGA-3A-A9IH-D64566	4EF5B0EB-E7CF-43AC-91FC-CAB554C73C0F	NA	NA	NA	NA	NA	71	237	Chemotherapy	Gemcitabine		NA	NA	NA	NO	Stable Disease	24	9	2014	TCGA-PAAD
TCGA-3A-A9IH	NO	NA	TCGA-3A-A9IH-D68659	BD64BBAF-218B-49CD-B25E-B5F276D28185	NA	NA	NA	NA	NA	379	538	Chemotherapy	Oxaliplatin		NA	NA	NA	NO	Stable Disease	5	12	2014	TCGA-PAAD
TCGA-3A-A9IH	NO	NA	TCGA-3A-A9IH-D68660	13D8B0D8-232B-45DD-9159-03C9BE7144EF	NA	NA	NA	NA	NA	379	NA	Chemotherapy	5-FU		NA	NA	NA	YES		5	12	2014	TCGA-PAAD
TCGA-3A-A9IH	NO	NA	TCGA-3A-A9IH-D68661	6F5E2B74-B9A3-4009-BA1B-A63673B0CD81	NA	NA	NA	NA	NA	379	NA	Chemotherapy	leucovorin		NA	NA	NA	YES		5	12	2014	TCGA-PAAD
TCGA-3A-A9IH	NO	NA	TCGA-3A-A9IH-D68662	38BA9025-B1CE-46DB-9CCD-4AEA5DC4982F	NA	NA	NA	NA	NA	763	NA	Chemotherapy	Irinotecan		NA	NA	NA	YES		5	12	2014	TCGA-PAAD
TCGA-3A-A9IN	NO	NA	TCGA-3A-A9IN-D65362	9D45D6C4-4078-4E8F-9DD5-8CAB1A74185E	NA	NA	NA	NA	NA	193	231	Chemotherapy	CAPECITABINE		NA	NA	NA	NO		22	9	2014	TCGA-PAAD
TCGA-3A-A9IU	NO	NA	TCGA-3A-A9IU-D65533	FAB3B01E-C9B5-462B-BF91-3FB67F91BA24	NA	NA	NA	NA	NA	89	371	Chemotherapy	Gemcitabine		NA	NA	NA	NO		24	9	2014	TCGA-PAAD
TCGA-3A-A9IX	NO	NA	TCGA-3A-A9IX-D65536	1D246263-1DDB-45E2-A7AF-6890ACED07FF	NA	NA	NA	NA	NA	97	128	Chemotherapy	5 FU		NA	NA	NA	NO	Complete Response	24	9	2014	TCGA-PAAD
TCGA-3A-A9IX	NO	NA	TCGA-3A-A9IX-D65537	697255B1-B7C4-4DAF-B325-F6B0C25C4AA4	NA	NA	NA	NA	NA	155	239	Chemotherapy	Gemcitabine		NA	NA	NA	NO	Complete Response	24	9	2014	TCGA-PAAD
TCGA-3A-A9IZ	NO	NA	TCGA-3A-A9IZ-D65542	CD66EAEB-39A4-4F5B-8BA8-E7D1D74C88AC	NA	NA	NA	NA	NA	111	224	Chemotherapy	Gemcitabine		NA	NA	NA	NO	Clinical Progressive Disease	24	9	2014	TCGA-PAAD
TCGA-3A-A9J0	NO	NA	TCGA-3A-A9J0-D65545	CC98A6AA-71CE-453D-B072-1B9854B0F2AD	NA	NA	NA	NA	NA	153	335	Chemotherapy	Gemcitabine		NA	NA	NA	NO	Clinical Progressive Disease	24	9	2014	TCGA-PAAD
TCGA-3A-A9J0	NO	NA	TCGA-3A-A9J0-D65546	F4B82D8D-F7E6-41F5-A76E-9D313A2F2F5F	NA	NA	NA	NA	NA	393	NA	Chemotherapy	leucovorin		NA	NA	NA	YES		24	9	2014	TCGA-PAAD
TCGA-3A-A9J0	NO	NA	TCGA-3A-A9J0-D68663	F0362D93-3751-4336-B77B-8C1F9D348C84	NA	NA	NA	NA	NA	393	NA	Chemotherapy	5-FU		NA	NA	NA	YES		5	12	2014	TCGA-PAAD
TCGA-3A-A9J0	NO	NA	TCGA-3A-A9J0-D68664	B2443B47-99FF-443E-941E-8704EED89225	NA	NA	NA	NA	NA	393	470	Chemotherapy	Camptosar		NA	NA	NA	NO		5	12	2014	TCGA-PAAD
TCGA-3A-A9J0	NO	NA	TCGA-3A-A9J0-D68665	7DF6734B-C630-4D11-986D-569047C3ABCF	NA	NA	NA	NA	NA	393	NA	Chemotherapy	Eloxatin		NA	NA	NA	YES		5	12	2014	TCGA-PAAD
TCGA-3E-AAAY	NO	NA	TCGA-3E-AAAY-D60358	76D7F5B3-B793-471B-87A9-6DB275688D51	NA	NA	NA	NA	NA	42	NA	Chemotherapy	Gemcitabine		NA	NA	NA	NO		6	6	2014	TCGA-PAAD
TCGA-3E-AAAZ	NO	NA	TCGA-3E-AAAZ-D60367	033897A0-BA24-419D-967D-1FBF872B3E34	NA	NA	NA	NA	NA	1332	1789	Chemotherapy	Docetaxel		NA	NA	NA	NO	Partial Response	6	6	2014	TCGA-PAAD
TCGA-3E-AAAZ	NO	NA	TCGA-3E-AAAZ-D65340	5BC500B6-18D1-4566-A6CB-DDF853FE561A	NA	NA	NA	NA	NA	1332	1789	Chemotherapy	Capecitabine		NA	NA	NA	NO		24	9	2014	TCGA-PAAD
TCGA-3E-AAAZ	NO	NA	TCGA-3E-AAAZ-D65338	17D297D1-B33F-433E-A8FB-624A3894B275	NA	NA	NA	NA	NA	1332	1789	Chemotherapy	Gemcitabine		NA	NA	NA	NO	Partial Response	24	9	2014	TCGA-PAAD
TCGA-F2-6879	NO	NA	TCGA-F2-6879-D32760	13761A1C-2E8A-4EDE-A483-7CB45F8CB682	NA	NA	NA	NA	NA	190	225	Chemotherapy	Gemcitabine		NA	NA	NA	NO	Partial Response	11	6	2012	TCGA-PAAD
TCGA-F2-6880	NO	NA	TCGA-F2-6880-D32768	B6FE6D9A-71F1-4AA4-BF22-1C307A445202	NA	NA	NA	NA	NA	77	167	Chemotherapy	Gemcitabine		NA	NA	NA	NO	Complete Response	11	6	2012	TCGA-PAAD
TCGA-F2-7273	NO	NA	TCGA-F2-7273-D32735	7D8E7585-90F2-4F4C-B0CD-4D7806C8E6C4	NA	NA	NA	NA	NA	53	90	Chemotherapy	Xeloda		NA	NA	NA	NO	Clinical Progressive Disease	11	6	2012	TCGA-PAAD
TCGA-F2-7273	NO	NA	TCGA-F2-7273-D32742	8915893A-77EF-4F04-97BE-BCE60A909919	NA	NA	NA	NA	NA	123	221	Chemotherapy	Gemcitabine		NA	NA	NA	NO	Stable Disease	11	6	2012	TCGA-PAAD
TCGA-F2-7273	NO	NA	TCGA-F2-7273-D32744	AC1228CD-C519-45E4-8243-A64AD39CF4F5	NA	NA	NA	NA	NA	280	NA	Chemotherapy	Oxaliplatin		NA	NA	NA	YES		11	6	2012	TCGA-PAAD
TCGA-F2-7273	NO	NA	TCGA-F2-7273-D32745	09AFAE0C-3B2E-46D6-9137-4BF05E75F913	NA	NA	NA	NA	NA	280	NA	Chemotherapy	Irinotecan		NA	NA	NA	YES		11	6	2012	TCGA-PAAD
TCGA-F2-7273	NO	NA	TCGA-F2-7273-D32746	659B4864-4DB9-4618-80FF-EEEBA2410C54	NA	NA	NA	NA	NA	280	NA	Ancillary	Leucovorin		NA	NA	NA	YES		11	6	2012	TCGA-PAAD
TCGA-F2-7273	NO	NA	TCGA-F2-7273-D32748	F68EB54E-23CB-4933-8639-6B48D267756E	NA	NA	NA	NA	NA	280	NA	Chemotherapy	5FU		NA	NA	NA	YES		11	6	2012	TCGA-PAAD
TCGA-F2-7276	NO	NA	TCGA-F2-7276-D32755	728CB3BF-FE79-4BF0-8339-34EA10B6AABE	NA	NA	NA	NA	NA	41	141	Chemotherapy	Gemcitabine		NA	NA	NA	NO	Clinical Progressive Disease	11	6	2012	TCGA-PAAD
TCGA-F2-A44G	NO	NA	TCGA-F2-A44G-D36523	3BEE293D-C5C9-4F0B-B6C2-8138FD65E71F	NA	NA	NA	NA	NA	60	75	Chemotherapy	Gemzar		NA	NA	NA	NO	Complete Response	1	11	2012	TCGA-PAAD
TCGA-F2-A44G	NO	NA	TCGA-F2-A44G-D36523	3BEE293D-C5C9-4F0B-B6C2-8138FD65E71F	NA	NA	NA	NA	NA	60	75	Chemotherapy	Gemzar		NA	NA	NA	NO	Complete Response	1	11	2012	TCGA-PAAD
TCGA-F2-A44G	NO	NA	TCGA-F2-A44G-D36524	3ED9EC46-A212-437A-9563-AC8510729AEF	NA	NA	NA	NA	NA	98	144	Chemotherapy	Xeloda		NA	NA	NA	NO	Complete Response	1	11	2012	TCGA-PAAD
TCGA-F2-A44G	NO	NA	TCGA-F2-A44G-D36524	3ED9EC46-A212-437A-9563-AC8510729AEF	NA	NA	NA	NA	NA	98	144	Chemotherapy	Xeloda		NA	NA	NA	NO	Complete Response	1	11	2012	TCGA-PAAD
TCGA-F2-A44H	NO	NA	TCGA-F2-A44H-D42193	134B172B-2894-4B4D-BA2A-0B5354E94549	NA	NA	NA	NA	NA	98	196	Chemotherapy	Gemzar		NA	NA	NA	NO	Complete Response	15	4	2013	TCGA-PAAD
TCGA-F2-A44H	NO	NA	TCGA-F2-A44H-D50686	A9963423-7BF2-4BAF-BC02-61D5A7557D92	NA	NA	NA	NA	NA	228	267	Chemotherapy	Xeloda		NA	NA	NA	NO	Complete Response	29	10	2013	TCGA-PAAD
TCGA-F2-A8YN	NO	NA	TCGA-F2-A8YN-D57390	ACEE50CF-FDE5-4B46-ABB0-EE89EC546285	NA	NA	NA	NA	NA	116	147	Chemotherapy	Gemzar		NA	NA	NA	NO	Clinical Progressive Disease	10	3	2014	TCGA-PAAD
TCGA-FB-A4P5	NO	NA	TCGA-FB-A4P5-D46413	9F386749-2D09-46FA-ABC2-DCC71E126999	NA	NA	NA	NA	NA	73	138	Chemotherapy	Cisplatin		NA	NA	NA	NO		7	8	2013	TCGA-PAAD
TCGA-FB-A4P6	NO	NA	TCGA-FB-A4P6-D46556	AC82BD01-2720-4E99-8A9F-1CE16B9A028E	NA	NA	NA	NA	NA	130	221	Chemotherapy	Gemcitabine		NA	NA	NA	NO		8	8	2013	TCGA-PAAD
TCGA-FB-A4P6	NO	NA	TCGA-FB-A4P6-D46557	7EA9E95A-F1D4-4B13-889B-1BCBA8189595	NA	NA	NA	NA	NA	55	96	Chemotherapy	Capecitabine		NA	NA	NA	NO		12	8	2013	TCGA-PAAD
TCGA-FB-A4P6	NO	NA	TCGA-FB-A4P6-D64771	48FD303C-E210-4B7E-9483-B63C40E2B29D	NA	NA	NA	NA	NA	698	726	Chemotherapy	Irinotecan		NA	NA	NA	NO	Complete Response	11	9	2014	TCGA-PAAD
TCGA-FB-A4P6	NO	NA	TCGA-FB-A4P6-D64773	AAAF1927-1F22-4610-A5D0-2EFAE17D4B9E	NA	NA	NA	NA	NA	698	726	Chemotherapy	5-Fluorouracil		NA	NA	NA	NO	Complete Response	11	9	2014	TCGA-PAAD
TCGA-FB-A4P6	NO	NA	TCGA-FB-A4P6-D64775	0CC1DA1A-A97B-4EC7-801D-1D36EF97C522	NA	NA	NA	NA	NA	698	726	Chemotherapy	Oxaliplatin		NA	NA	NA	NO	Complete Response	11	9	2014	TCGA-PAAD
TCGA-FB-A545	NO	NA	TCGA-FB-A545-D50065	12C134AB-37C2-4970-92BF-F094586E1636	NA	NA	NA	NA	NA	113	224	Chemotherapy	5-Fluorouracil		NA	NA	NA	NO	Complete Response	15	10	2013	TCGA-PAAD
TCGA-FB-A545	NO	NA	TCGA-FB-A545-D50066	5D411E86-8272-4A22-B74A-27E90285AA9D	NA	NA	NA	NA	NA	113	224	Chemotherapy	Gemcitabine		NA	NA	NA	NO	Complete Response	15	10	2013	TCGA-PAAD
TCGA-FB-A545	NO	NA	TCGA-FB-A545-D68474	53876060-6371-4E7C-B359-B8B366B558D7	NA	NA	NA	NA	NA	457	634	Chemotherapy	5-Fluorouracil		NA	NA	NA	NO	Clinical Progressive Disease	21	11	2014	TCGA-PAAD
TCGA-FB-A545	NO	NA	TCGA-FB-A545-D68476	7BCB4F68-7088-4776-9131-61DCAD285EB7	NA	NA	NA	NA	NA	457	634	Ancillary	Leucovorin		NA	NA	NA	NO	Clinical Progressive Disease	21	11	2014	TCGA-PAAD
TCGA-FB-A545	NO	NA	TCGA-FB-A545-D68477	BE475105-81D3-42EC-9D76-EA0B87EEF6D8	NA	NA	NA	NA	NA	457	634	Chemotherapy	Oxaliplatin		NA	NA	NA	NO	Clinical Progressive Disease	21	11	2014	TCGA-PAAD
TCGA-FB-A5VM	NO	NA	TCGA-FB-A5VM-D56658	248BF671-BAE8-472C-AE1D-EEAE108AD9B8	NA	NA	NA	NA	NA	77	162	Chemotherapy	Gemcitabine		NA	NA	NA	NO	Clinical Progressive Disease	24	2	2014	TCGA-PAAD
TCGA-FB-A5VM	NO	NA	TCGA-FB-A5VM-D56659	9591FC1B-7737-4B75-94A0-FF971794B582	NA	NA	NA	NA	NA	195	NA	Chemotherapy	5-Fluorouracil		NA	NA	NA	YES		24	2	2014	TCGA-PAAD
TCGA-FB-A5VM	NO	NA	TCGA-FB-A5VM-D56661	6F0E0857-5999-469B-948D-5F1DE9BEE1F0	NA	NA	NA	NA	NA	195	NA	Chemotherapy	Oxaliplatin		NA	NA	NA	YES		24	2	2014	TCGA-PAAD
TCGA-FB-A78T	NO	NA	TCGA-FB-A78T-D59979	00E0EBEE-A229-4D5F-AF04-607C4EA880A5	NA	NA	NA	NA	NA	106	115	Chemotherapy	Gemcitabine		NA	NA	NA	NO	Complete Response	27	5	2014	TCGA-PAAD
TCGA-FB-AAPP	NO	NA	TCGA-FB-AAPP-D59927	C57DC06F-DDED-43C3-84E0-A6E15DCFEFCE	NA	NA	NA	NA	NA	89	150	Chemotherapy	Gemzar		NA	NA	NA	NO	Clinical Progressive Disease	15	9	2014	TCGA-PAAD
TCGA-FB-AAPP	NO	NA	TCGA-FB-AAPP-D64872	A31D658A-C9E9-4865-A979-AE8FA4EE5060	NA	NA	NA	NA	NA	181	303	Chemotherapy	Capecitabine		NA	NA	NA	NO	Clinical Progressive Disease	15	9	2014	TCGA-PAAD
TCGA-FB-AAPP	NO	NA	TCGA-FB-AAPP-D64875	736592EB-D5F9-4555-A55E-107510F0E4CD	NA	NA	NA	NA	NA	181	303	Chemotherapy	Gemzar		NA	NA	NA	NO	Clinical Progressive Disease	15	9	2014	TCGA-PAAD
TCGA-FB-AAPQ		NA	TCGA-FB-AAPQ-D64866	9A33DCA7-B8FA-4CFD-97F3-601CF9F0F0D7	NA	NA	NA	NA	NA	NA	NA	Chemotherapy			NA	NA	NA	NO	Clinical Progressive Disease	15	9	2014	TCGA-PAAD
TCGA-FB-AAPY	NO	NA	TCGA-FB-AAPY-D64907	6F38A444-8DCF-4C53-B7C8-2E4B2F1F1030	NA	NA	NA	NA	NA	92	243	Chemotherapy	Gemzar		NA	NA	NA	NO	Complete Response	15	9	2014	TCGA-PAAD
TCGA-FB-AAPZ	NO	NA	TCGA-FB-AAPZ-D68979	90704F35-DBA6-4E73-89C6-E72FDFCD3008	NA	NA	NA	NA	NA	435	543	Chemotherapy	Gemcitabine		NA	NA	NA	NO		24	12	2014	TCGA-PAAD
TCGA-FB-AAPZ	NO	NA	TCGA-FB-AAPZ-D68980	C0E968EE-1ED0-4139-AA3D-19FAAEA63D48	NA	NA	NA	NA	NA	435	543	Chemotherapy	Oxaliplatin		NA	NA	NA	NO		24	12	2014	TCGA-PAAD
TCGA-FB-AAQ6	NO	NA	TCGA-FB-AAQ6-D59934	E3EE3B38-556A-4CD8-B327-8DCDBCBE5572	NA	NA	NA	NA	NA	92	156	Chemotherapy	Gemcitabine		NA	NA	NA	NO	Complete Response	15	9	2014	TCGA-PAAD
TCGA-FB-AAQ6	NO	NA	TCGA-FB-AAQ6-D59934	E3EE3B38-556A-4CD8-B327-8DCDBCBE5572	NA	NA	NA	NA	NA	92	156	Chemotherapy	Gemcitabine		NA	NA	NA	NO	Complete Response	15	9	2014	TCGA-PAAD
TCGA-FZ-5919	NO	NA	TCGA-FZ-5919-D66277	0E27A519-8898-4218-B97B-15F2684E54BC	NA	NA	NA	NA	NA	73	157	Chemotherapy	Gemcitabine		NA	NA	NA	NO	Clinical Progressive Disease	7	10	2014	TCGA-PAAD
TCGA-FZ-5922	YES	NA	TCGA-FZ-5922-D44190	000F980B-6FAE-4B9D-9405-4FBC5B47F7F8	NA	NA	NA	NA	NA	639	800	Chemotherapy	Gemzar		NA	NA	NA	NO	Clinical Progressive Disease	14	6	2013	TCGA-PAAD
TCGA-FZ-5922	YES	NA	TCGA-FZ-5922-D44191	4D0845F4-717A-479F-B2DB-BC0E8449EA86	NA	NA	NA	NA	NA	76	442	Chemotherapy	Tarceva		NA	NA	NA	NO	Clinical Progressive Disease	14	6	2013	TCGA-PAAD
TCGA-FZ-5923	NO	NA	TCGA-FZ-5923-D66468	A673928C-1CC3-4677-86BE-D0BB48D45CEA	NA	NA	NA	NA	NA	42	444	Chemotherapy	Gemzar		NA	NA	NA	NO	Clinical Progressive Disease	16	10	2014	TCGA-PAAD
TCGA-FZ-5924	NO	NA	TCGA-FZ-5924-D66415	C0CD7BE8-3FF4-4CF6-A51E-A987408651DE	NA	NA	NA	NA	NA	257	362	Chemotherapy	Gemzar		NA	NA	NA	NO	Clinical Progressive Disease	14	10	2014	TCGA-PAAD
TCGA-FZ-5924	NO	NA	TCGA-FZ-5924-D66415	C0CD7BE8-3FF4-4CF6-A51E-A987408651DE	NA	NA	NA	NA	NA	257	362	Chemotherapy	Gemzar		NA	NA	NA	NO	Clinical Progressive Disease	14	10	2014	TCGA-PAAD
TCGA-H6-8124	NO	NA	TCGA-H6-8124-D32650	260E8A93-9947-41D3-A841-D8E11658C41D	NA	NA	NA	NA	NA	43	141	Chemotherapy	Gemzar		NA	NA	NA	NO		5	6	2012	TCGA-PAAD
TCGA-H6-8124	NO	NA	TCGA-H6-8124-D34032	508EEB59-7B5C-48F2-9BA5-AC26611E312B	NA	NA	NA	NA	NA	166	205	Chemotherapy	Xeloda		NA	NA	NA	NO	Complete Response	26	7	2012	TCGA-PAAD
TCGA-H8-A6C1		NA	TCGA-H8-A6C1-D52309	D8929BA0-40EB-44C7-A554-FF76CFBC7B33	NA	NA	NA	NA	NA	79	233	Chemotherapy	Gemcitabine		NA	NA	NA	NO	Complete Response	2	12	2013	TCGA-PAAD
TCGA-H8-A6C1	NO	NA	TCGA-H8-A6C1-D63942	B43D87C5-AC98-46C2-BCF1-5BB25E008E2E	NA	NA	NA	NA	NA	468	NA	Chemotherapy	folinic acid		NA	NA	NA	YES		21	8	2014	TCGA-PAAD
TCGA-H8-A6C1	NO	NA	TCGA-H8-A6C1-D70319	8CFDBDEA-8F7D-4C00-AADE-8D890E1EE93C	NA	NA	NA	NA	NA	468	NA	Chemotherapy	fluorouracil		NA	NA	NA	YES		3	2	2015	TCGA-PAAD
TCGA-H8-A6C1	NO	NA	TCGA-H8-A6C1-D70320	52D0C8F3-D42C-4CB3-9FC3-51B3486DCC49	NA	NA	NA	NA	NA	468	NA	Chemotherapy	irinotecan		NA	NA	NA	YES		3	2	2015	TCGA-PAAD
TCGA-H8-A6C1	NO	NA	TCGA-H8-A6C1-D70321	B5C67767-42AA-4FDE-9B66-8B7565634E97	NA	NA	NA	NA	NA	468	NA	Chemotherapy	oxaliplatin		NA	NA	NA	YES		3	2	2015	TCGA-PAAD
TCGA-HV-A5A6	NO	NA	TCGA-HV-A5A6-D48039	36C3C43F-B5A3-4B93-9282-B35C2DCC7C76	NA	NA	NA	NA	NA	1834	1895	Chemotherapy	Gemcitabine		NA	NA	NA	NO		6	9	2013	TCGA-PAAD
TCGA-HV-A7OP	NO	NA	TCGA-HV-A7OP-D67213	370AA8D0-2461-45B6-B4C0-DE5A40779D27	NA	NA	NA	NA	NA	39	77	Chemotherapy	Fluorouracil		NA	NA	NA	NO	Clinical Progressive Disease	3	11	2014	TCGA-PAAD
TCGA-HV-A7OP	NO	NA	TCGA-HV-A7OP-D67214	0E3BDC28-2F66-43A1-96E4-3CD8A3B77158	NA	NA	NA	NA	NA	362	404	Chemotherapy	Gemcitabine		NA	NA	NA	NO		3	11	2014	TCGA-PAAD
TCGA-HV-A7OP	NO	NA	TCGA-HV-A7OP-D67215	03E3EF42-24A9-4C0B-9B0C-C7A07D956BC2	NA	NA	NA	NA	NA	432	NA	Chemotherapy	Capecitabine		NA	NA	NA	YES		3	11	2014	TCGA-PAAD
TCGA-HV-A7OP	NO	NA	TCGA-HV-A7OP-D67216	0F9B4C9D-BE1B-4C73-92E0-656E2F880165	NA	NA	NA	NA	NA	432	NA	Chemotherapy	Oxaliplatin		NA	NA	NA	YES		3	11	2014	TCGA-PAAD
TCGA-HV-AA8V	NO	NA	TCGA-HV-AA8V-D72241	8323105D-38AA-4E51-84BB-387F82A70B99	NA	NA	NA	NA	NA	37	149	Chemotherapy	cisplatin		NA	NA	NA	NO	Clinical Progressive Disease	30	4	2015	TCGA-PAAD
TCGA-HV-AA8V	NO	NA	TCGA-HV-AA8V-D72243	4F2A89FB-2702-40BC-861F-8FF4DBDD57E1	NA	NA	NA	NA	NA	568	780	Chemotherapy	gemcitabine		NA	NA	NA	NO	Clinical Progressive Disease	30	4	2015	TCGA-PAAD
TCGA-HV-AA8V	NO	NA	TCGA-HV-AA8V-D72242	06AC957A-3385-44C1-A0CF-F0E9107C9CCF	NA	NA	NA	NA	NA	281	435	Chemotherapy	5-fu		NA	NA	NA	NO	Clinical Progressive Disease	30	4	2015	TCGA-PAAD
TCGA-HV-AA8X	NO	NA	TCGA-HV-AA8X-D72249	C83FD968-BEDE-4190-875E-DC65E85123D8	NA	NA	NA	NA	NA	45	253	Chemotherapy	Gemcitabine Injection		NA	NA	NA	NO	Clinical Progressive Disease	30	4	2015	TCGA-PAAD
TCGA-HZ-7289	NO	NA	TCGA-HZ-7289-D64075	94A91C1B-2661-417D-ABC9-CC3BC73B5CDC	NA	NA	NA	NA	NA	438	NA	Chemotherapy			NA	NA	NA	NO	Clinical Progressive Disease	25	8	2014	TCGA-PAAD
TCGA-HZ-7289	NO	NA	TCGA-HZ-7289-D64075	94A91C1B-2661-417D-ABC9-CC3BC73B5CDC	NA	NA	NA	NA	NA	438	NA	Chemotherapy			NA	NA	NA	NO	Clinical Progressive Disease	25	8	2014	TCGA-PAAD
TCGA-HZ-7918	NO	NA	TCGA-HZ-7918-D72664	E2385762-DEE4-45BD-8C0B-3DA126327F68	NA	NA	NA	NA	NA	98	137	Chemotherapy	Gemcitabine		NA	NA	NA	NO	Complete Response	31	7	2015	TCGA-PAAD
TCGA-HZ-7918	NO	NA	TCGA-HZ-7918-D72665	9E8EAD9F-F9BF-4CF4-8806-2F0AFD879553	NA	NA	NA	NA	NA	553	666	Chemotherapy	Oxaliplatin		NA	NA	NA	NO	Stable Disease	31	7	2015	TCGA-PAAD
TCGA-HZ-7918	NO	NA	TCGA-HZ-7918-D72666	7B3514AA-8450-4F5C-A1C6-7614441EAE16	NA	NA	NA	NA	NA	553	666	Chemotherapy	Irinotecan		NA	NA	NA	NO	Stable Disease	31	7	2015	TCGA-PAAD
TCGA-HZ-7918	NO	NA	TCGA-HZ-7918-D72667	A53BCC31-06A9-40A8-980C-20F765053DDB	NA	NA	NA	NA	NA	553	666	Chemotherapy	5-FU		NA	NA	NA	NO	Stable Disease	31	7	2015	TCGA-PAAD
TCGA-HZ-7918	NO	NA	TCGA-HZ-7918-D72668	5388C347-CACE-4321-BFA6-FFFF9F09EF36	NA	NA	NA	NA	NA	553	666	Ancillary	Leucovorin		NA	NA	NA	NO	Stable Disease	31	7	2015	TCGA-PAAD
TCGA-HZ-7918	NO	NA	TCGA-HZ-7918-D72670	25EBA8D5-CD97-4047-BBDD-A0581EBBCC29	NA	NA	NA	NA	NA	910	960	Chemotherapy	Oxaliplatin		NA	NA	NA	NO	Stable Disease	31	7	2015	TCGA-PAAD
TCGA-HZ-7918	NO	NA	TCGA-HZ-7918-D72671	A2826676-98FC-452C-87F2-4E8FFB70B9A5	NA	NA	NA	NA	NA	910	960	Chemotherapy	Irinotecan		NA	NA	NA	NO	Stable Disease	31	7	2015	TCGA-PAAD
TCGA-HZ-7918	NO	NA	TCGA-HZ-7918-D72672	1F781A65-C73D-45BD-A881-B782D63903C2	NA	NA	NA	NA	NA	910	960	Chemotherapy	5-FU		NA	NA	NA	NO	Stable Disease	31	7	2015	TCGA-PAAD
TCGA-HZ-7918	NO	NA	TCGA-HZ-7918-D72673	3D4ABD41-5041-4DA3-AF5C-790CEE5DCC4C	NA	NA	NA	NA	NA	910	960	Ancillary	Leucovorin		NA	NA	NA	NO	Stable Disease	31	7	2015	TCGA-PAAD
TCGA-HZ-7920	NO	NA	TCGA-HZ-7920-D64071	FC58BD99-3E4F-4C3E-8A7D-6C3CA81CF027	NA	NA	NA	NA	NA	83	118	Chemotherapy	5-FU		NA	NA	NA	NO	Complete Response	25	8	2014	TCGA-PAAD
TCGA-HZ-7923	NO	NA	TCGA-HZ-7923-D72676	83F7B80F-5EB2-40BF-939C-EA71A0E97AA8	NA	NA	NA	NA	NA	54	194	Chemotherapy	Gemcitabine		NA	NA	NA	NO	Complete Response	31	7	2015	TCGA-PAAD
TCGA-HZ-7924	NO	NA	TCGA-HZ-7924-D57845	022EC51A-D780-41C1-9D78-DE080E75F4ED	NA	NA	NA	NA	NA	253	522	Chemotherapy	Gemcitabine		NA	NA	NA	NO	Complete Response	27	3	2014	TCGA-PAAD
TCGA-HZ-8001	NO	NA	TCGA-HZ-8001-D57842	12857F31-99EC-4596-86EC-31F5E78D9280	NA	NA	NA	NA	NA	97	265	Chemotherapy	Xeloda		NA	NA	NA	NO	Complete Response	27	3	2014	TCGA-PAAD
TCGA-HZ-8001	NO	NA	TCGA-HZ-8001-D57843	3D0001CF-08CD-472F-943A-00DF0047F566	NA	NA	NA	NA	NA	97	265	Chemotherapy	Gemcitabine		NA	NA	NA	NO	Complete Response	27	3	2014	TCGA-PAAD
TCGA-HZ-8317	NO	NA	TCGA-HZ-8317-D60076	75212706-9CCE-4F18-BC1F-3C429D082EB5	NA	NA	NA	NA	NA	137	186	Chemotherapy	Gemcitabine		NA	NA	NA	NO	Clinical Progressive Disease	29	5	2014	TCGA-PAAD
TCGA-HZ-8519	NO	NA	TCGA-HZ-8519-D57020	FDA3BF28-CA6D-4ADB-9225-388C59F12E0E	NA	NA	NA	NA	NA	73	226	Chemotherapy	Chemo, NOS		NA	NA	NA	NO	Complete Response	28	2	2014	TCGA-PAAD
TCGA-HZ-8637	NO	NA	TCGA-HZ-8637-D64067	3B49C778-D44B-4D73-8C3B-910910F50C66	NA	NA	NA	NA	NA	76	351	Chemotherapy	Gemcitabine		NA	NA	NA	NO	Complete Response	25	8	2014	TCGA-PAAD
TCGA-HZ-A49G	NO	NA	TCGA-HZ-A49G-D60086	F497A5B1-D10C-4497-9285-3FC56A92F5CF	NA	NA	NA	NA	NA	81	235	Chemotherapy	Gemcitabine		NA	NA	NA	NO	Clinical Progressive Disease	29	5	2014	TCGA-PAAD
TCGA-HZ-A49H	NO	NA	TCGA-HZ-A49H-D57840	68768597-332F-451D-8B10-702DD2B3960B	NA	NA	NA	NA	NA	121	207	Chemotherapy	Gemcitabine		NA	NA	NA	NO	Complete Response	27	3	2014	TCGA-PAAD
TCGA-HZ-A49I	NO	NA	TCGA-HZ-A49I-D60081	FB71A107-2BC7-4D38-B3D3-499864A3FA74	NA	NA	NA	NA	NA	51	86	Chemotherapy	5-FU		NA	NA	NA	NO	Clinical Progressive Disease	29	5	2014	TCGA-PAAD
TCGA-HZ-A4BK	NO	NA	TCGA-HZ-A4BK-D60090	4B13120D-46BF-41FA-9E2C-2BE23D97CCC4	NA	NA	NA	NA	NA	136	228	Chemotherapy	Chemo, NOS		NA	NA	NA	NO	Clinical Progressive Disease	29	5	2014	TCGA-PAAD
TCGA-HZ-A4BK	NO	NA	TCGA-HZ-A4BK-D60090	4B13120D-46BF-41FA-9E2C-2BE23D97CCC4	NA	NA	NA	NA	NA	136	228	Chemotherapy	Chemo, NOS		NA	NA	NA	NO	Clinical Progressive Disease	29	5	2014	TCGA-PAAD
TCGA-HZ-A77O	NO	NA	TCGA-HZ-A77O-D64069	574A567E-8F03-4CF2-A448-9C4226FD397D	NA	NA	NA	NA	NA	96	120	Chemotherapy	Gemcitabine		NA	NA	NA	NO	Clinical Progressive Disease	25	8	2014	TCGA-PAAD
TCGA-HZ-A77P	NO	NA	TCGA-HZ-A77P-D65996	4A96715E-5C08-4F9A-93DB-CCD70643F77C	NA	NA	NA	NA	NA	48	146	Chemotherapy	Gemcitabine		NA	NA	NA	NO	Complete Response	1	10	2014	TCGA-PAAD
TCGA-HZ-A9TJ	NO	NA	TCGA-HZ-A9TJ-D72268	8E4F3B11-AC55-45D3-8FE5-CD70334E3144	NA	NA	NA	NA	NA	65	81	Chemotherapy	Oxaliplatin		NA	NA	NA	NO		1	5	2015	TCGA-PAAD
TCGA-HZ-A9TJ	NO	NA	TCGA-HZ-A9TJ-D72283	5D75848B-17D6-4AF8-B470-EAD38ED8F7E6	NA	NA	NA	NA	NA	65	81	Chemotherapy	Irinotecan		NA	NA	NA	NO		1	5	2015	TCGA-PAAD
TCGA-HZ-A9TJ	NO	NA	TCGA-HZ-A9TJ-D72284	2783762C-5AC9-44C6-A286-F607A004809C	NA	NA	NA	NA	NA	65	81	Chemotherapy	5-FU		NA	NA	NA	NO		1	5	2015	TCGA-PAAD
TCGA-HZ-A9TJ	NO	NA	TCGA-HZ-A9TJ-D72285	A149A15C-06CC-4D40-AE2E-E8A726DF2439	NA	NA	NA	NA	NA	65	81	Ancillary	Leucovorin		NA	NA	NA	NO		1	5	2015	TCGA-PAAD
TCGA-HZ-A9TJ	NO	NA	TCGA-HZ-A9TJ-D72286	13E68C41-6B68-43C6-8BF6-72571720A27E	NA	NA	NA	NA	NA	81	142	Chemotherapy	Abraxane		NA	NA	NA	NO		1	5	2015	TCGA-PAAD
TCGA-HZ-A9TJ	NO	NA	TCGA-HZ-A9TJ-D72287	442C68D7-31BB-4A33-8B82-0B04D504F7D1	NA	NA	NA	NA	NA	81	532	Chemotherapy	Gemcitabine		NA	NA	NA	NO	Clinical Progressive Disease	1	5	2015	TCGA-PAAD
TCGA-IB-7644	NO	NA	TCGA-IB-7644-D42858	4916CEEB-D0B0-4FF8-A182-8BDFF23007DF	NA	NA	NA	NA	NA	74	217	Chemotherapy	Gemcitabine		NA	NA	NA	NO	Clinical Progressive Disease	2	5	2013	TCGA-PAAD
TCGA-IB-7645	NO	NA	TCGA-IB-7645-D42899	CF6EE2D8-83B1-4E57-8AA1-978F7751E1DC	NA	NA	NA	NA	NA	38	178	Ancillary	5-Fluorouracil		NA	NA	NA	NO	Complete Response	2	5	2013	TCGA-PAAD
TCGA-IB-7645	NO	NA	TCGA-IB-7645-D42900	170F3417-5B57-409A-BBB0-287D4C53F101	NA	NA	NA	NA	NA	811	1230	Chemotherapy	Gemcitabine		NA	NA	NA	NO	Stable Disease	2	5	2013	TCGA-PAAD
TCGA-IB-7645	NO	NA	TCGA-IB-7645-D42901	5A729D61-0079-4105-9AE7-045C05258153	NA	NA	NA	NA	NA	1309	1377	Chemotherapy	Oxaliplatin		NA	NA	NA	NO	Clinical Progressive Disease	2	5	2013	TCGA-PAAD
TCGA-IB-7645	NO	NA	TCGA-IB-7645-D44150	7B70B9F7-0FB7-472F-9F9C-8DFDA26EB8D5	NA	NA	NA	NA	NA	38	178	Chemotherapy	Leucovorin		NA	NA	NA	NO	Complete Response	14	6	2013	TCGA-PAAD
TCGA-IB-7645	NO	NA	TCGA-IB-7645-D44151	BB1A27AB-6136-4F3A-ACE3-6FD08CE7870E	NA	NA	NA	NA	NA	1309	1377	Chemotherapy	5-Fluorouracil		NA	NA	NA	NO	Clinical Progressive Disease	14	6	2013	TCGA-PAAD
TCGA-IB-7645	NO	NA	TCGA-IB-7645-D44152	1FFC68F9-3714-445C-815C-32295945EA79	NA	NA	NA	NA	NA	1309	1377	Ancillary	Leucovorin		NA	NA	NA	NO	Clinical Progressive Disease	14	6	2013	TCGA-PAAD
TCGA-IB-7645	NO	NA	TCGA-IB-7645-D44153	F0AC5612-4668-4F72-B19C-5A005F87DF81	NA	NA	NA	NA	NA	1224	1230	Chemotherapy	Carboplatin		NA	NA	NA	NO	Clinical Progressive Disease	14	6	2013	TCGA-PAAD
TCGA-IB-7645	NO	NA	TCGA-IB-7645-D44154	662AF449-A9E9-4FC3-B8DA-C34CFBAF6CEE	NA	NA	NA	NA	NA	1224	1230	Chemotherapy	Gemzar		NA	NA	NA	NO	Clinical Progressive Disease	14	6	2013	TCGA-PAAD
TCGA-IB-7647	NO	NA	TCGA-IB-7647-D42902	C9594EA0-89E7-4243-A00A-D6A1896CDAC9	NA	NA	NA	NA	NA	141	537	Chemotherapy	Gemcitabine		NA	NA	NA	NO	Clinical Progressive Disease	2	5	2013	TCGA-PAAD
TCGA-IB-7651	YES	NA	TCGA-IB-7651-D40046	9B0A7C2C-CA89-4061-9917-2C7F15749F9A	NA	NA	NA	NA	NA	124	343	Chemotherapy	Gemcitabine		NA	NA	NA	NO	Clinical Progressive Disease	11	2	2013	TCGA-PAAD
TCGA-IB-7651	NO	NA	TCGA-IB-7651-D40047	6D399C33-0262-4B9F-8330-E59396E4E1EF	NA	NA	NA	NA	NA	581	581	Chemotherapy	Oxaliplatin		NA	NA	NA	NO	Clinical Progressive Disease	11	2	2013	TCGA-PAAD
TCGA-IB-7651	NO	NA	TCGA-IB-7651-D44157	3BCCF868-B1CE-43A1-842B-FF7FA9D83C50	NA	NA	NA	NA	NA	581	581	Ancillary	Leucovorin		NA	NA	NA	NO	Clinical Progressive Disease	14	6	2013	TCGA-PAAD
TCGA-IB-7651	NO	NA	TCGA-IB-7651-D44160	96D6BB4C-9638-4F6C-8E86-EB16FB647329	NA	NA	NA	NA	NA	581	581	Chemotherapy	5-Fluorouracil		NA	NA	NA	NO	Clinical Progressive Disease	14	6	2013	TCGA-PAAD
TCGA-IB-7652	NO	NA	TCGA-IB-7652-D40035	279B8298-D221-4991-A67D-8FF40A046D2E	NA	NA	NA	NA	NA	115	268	Chemotherapy	Gemcitabine		NA	NA	NA	NO	Complete Response	11	2	2013	TCGA-PAAD
TCGA-IB-7885	NO	NA	TCGA-IB-7885-D40030	F05C14B6-7552-4E4E-A85D-4669B869B8F6	NA	NA	NA	NA	NA	95	279	Chemotherapy	Gemcitabine		NA	NA	NA	NO	Complete Response	11	2	2013	TCGA-PAAD
TCGA-IB-7888	NO	NA	TCGA-IB-7888-D40069	CB5B9C64-2EC8-4338-A27D-FA240F4C4C65	NA	NA	NA	NA	NA	154	329	Chemotherapy	5-FU		NA	NA	NA	NO	Stable Disease	12	2	2013	TCGA-PAAD
TCGA-IB-7888	NO	NA	TCGA-IB-7888-D40070	B6EF5CED-D7E6-46D7-8A1C-A461CF9983D2	NA	NA	NA	NA	NA	448	881	Chemotherapy	Gemcitabine		NA	NA	NA	NO	Clinical Progressive Disease	12	2	2013	TCGA-PAAD
TCGA-IB-7888	NO	NA	TCGA-IB-7888-D42985	9A45153C-0BBB-44DB-B71D-B850B3057DB3	NA	NA	NA	NA	NA	154	329	Chemotherapy	Gemcitabine		NA	NA	NA	NO	Stable Disease	7	5	2013	TCGA-PAAD
TCGA-IB-7889	NO	NA	TCGA-IB-7889-D40066	A4B3434A-F611-4A48-BD5E-CB14E23CD727	NA	NA	NA	NA	NA	125	202	Chemotherapy	Gemcitabine		NA	NA	NA	NO	Clinical Progressive Disease	12	2	2013	TCGA-PAAD
TCGA-IB-7891	NO	NA	TCGA-IB-7891-D43048	2E5CEE41-CBA8-4D51-B982-FEEEB16F328C	NA	NA	NA	NA	NA	70	223	Chemotherapy	5-Fluorouracil		NA	NA	NA	NO	Complete Response	9	5	2013	TCGA-PAAD
TCGA-IB-7891	NO	NA	TCGA-IB-7891-D43049	46B446D6-BAFD-4307-975C-0DE5D2169ADA	NA	NA	NA	NA	NA	539	539	Chemotherapy	5-fluorouracil		NA	NA	NA	NO	Stable Disease	9	5	2013	TCGA-PAAD
TCGA-IB-7891	NO	NA	TCGA-IB-7891-D43050	75FB74F6-6F87-4DE8-AE3D-99E20D81EAC7	NA	NA	NA	NA	NA	564	NA	Chemotherapy	Folinic Acid		NA	NA	NA	YES		9	5	2013	TCGA-PAAD
TCGA-IB-7891	NO	NA	TCGA-IB-7891-D46052	1553F9AB-BF4A-4ACF-88D3-060CA4A2A696	NA	NA	NA	NA	NA	539	539	Chemotherapy	Folinic Acid		NA	NA	NA	NO	Stable Disease	30	7	2013	TCGA-PAAD
TCGA-IB-7891	NO	NA	TCGA-IB-7891-D46053	4094693F-A2CF-4EAF-B56F-F6253EE2FA68	NA	NA	NA	NA	NA	539	539	Chemotherapy	Irinotecan Hydrochloride		NA	NA	NA	NO	Stable Disease	30	7	2013	TCGA-PAAD
TCGA-IB-7891	NO	NA	TCGA-IB-7891-D46054	8FC87582-4EE8-47F2-BF1C-6CA5CB8155A7	NA	NA	NA	NA	NA	539	539	Chemotherapy	Oxaliplatin		NA	NA	NA	NO	Stable Disease	30	7	2013	TCGA-PAAD
TCGA-IB-7891	NO	NA	TCGA-IB-7891-D46055	F7A15F0B-8D75-41E4-ABF0-5DE0D51B6734	NA	NA	NA	NA	NA	564	859	Chemotherapy	Gemcitabine		NA	NA	NA	NO	Stable Disease	30	7	2013	TCGA-PAAD
TCGA-IB-8126	NO	NA	TCGA-IB-8126-D68000	AF35AC96-0CDD-401D-A609-AFFB75EE4B33	NA	NA	NA	NA	NA	103	413	Chemotherapy	Gemcitabine		NA	NA	NA	NO	Clinical Progressive Disease	13	11	2014	TCGA-PAAD
TCGA-IB-8127	NO	NA	TCGA-IB-8127-D40064	416B61B8-1979-4DC2-91A9-E9A4465F1E62	NA	NA	NA	NA	NA	60	194	Chemotherapy	Gemcitabine		NA	NA	NA	NO	Complete Response	12	2	2013	TCGA-PAAD
TCGA-IB-A5SO	NO	NA	TCGA-IB-A5SO-D42690	54B00A96-AECF-494E-80FC-4B6C29E22184	NA	NA	NA	NA	NA	309	309	Chemotherapy	Gemcitabine		NA	NA	NA	NO	Clinical Progressive Disease	26	4	2013	TCGA-PAAD
TCGA-IB-A5SP	NO	NA	TCGA-IB-A5SP-D42694	709A2002-9DF0-4574-80ED-A16341327B10	NA	NA	NA	NA	NA	90	169	Chemotherapy	Gemcitabine		NA	NA	NA	NO	Clinical Progressive Disease	26	4	2013	TCGA-PAAD
TCGA-IB-A5SS	NO	NA	TCGA-IB-A5SS-D42673	27D5DE68-9CE7-464C-80A2-97D09BD28F77	NA	NA	NA	NA	NA	52	259	Chemotherapy	Gemcitabine		NA	NA	NA	NO	Partial Response	26	4	2013	TCGA-PAAD
TCGA-IB-A5SS	NO	NA	TCGA-IB-A5SS-D42673	27D5DE68-9CE7-464C-80A2-97D09BD28F77	NA	NA	NA	NA	NA	52	259	Chemotherapy	Gemcitabine		NA	NA	NA	NO	Partial Response	26	4	2013	TCGA-PAAD
TCGA-IB-A6UF	NO	NA	TCGA-IB-A6UF-D61083	4FD47E93-03F7-4448-9377-CAFF9396AFE1	NA	NA	NA	NA	NA	117	271	Chemotherapy	Gemcitabine		NA	NA	NA	NO	Complete Response	23	6	2014	TCGA-PAAD
TCGA-IB-A6UF	NO	NA	TCGA-IB-A6UF-D64546	BDAC2242-EA36-4F22-972F-31E3FD2478B6	NA	NA	NA	NA	NA	636	NA	Ancillary	Leucovorin		NA	NA	NA	YES		4	9	2014	TCGA-PAAD
TCGA-IB-A6UF	NO	NA	TCGA-IB-A6UF-D64547	73E80A94-76AC-4138-84FE-82B21A0729F2	NA	NA	NA	NA	NA	636	NA	Chemotherapy	5-Fluorouracil		NA	NA	NA	YES		4	9	2014	TCGA-PAAD
TCGA-IB-A6UF	NO	NA	TCGA-IB-A6UF-D64548	5601C1E3-A888-4F70-AE4A-C48D4ABAC4C8	NA	NA	NA	NA	NA	636	NA	Chemotherapy	Irinotecan		NA	NA	NA	YES		4	9	2014	TCGA-PAAD
TCGA-IB-A7LX	NO	NA	TCGA-IB-A7LX-D56389	49BD1C12-C61A-4597-893B-CFADB72E8A1B	NA	NA	NA	NA	NA	53	151	Chemotherapy	5-Fluorouracil		NA	NA	NA	NO	Clinical Progressive Disease	4	2	2014	TCGA-PAAD
TCGA-IB-A7LX	NO	NA	TCGA-IB-A7LX-D56390	2B44D38F-905F-4300-9CB5-CCD49A275F3A	NA	NA	NA	NA	NA	53	151	Ancillary	Leucovorin Calcium		NA	NA	NA	NO	Clinical Progressive Disease	4	2	2014	TCGA-PAAD
TCGA-IB-A7LX	NO	NA	TCGA-IB-A7LX-D56391	8C588F94-66D7-4CC3-8A04-627383E9E485	NA	NA	NA	NA	NA	53	151	Chemotherapy	Irinotecan Hydrochloride		NA	NA	NA	NO	Clinical Progressive Disease	4	2	2014	TCGA-PAAD
TCGA-IB-A7LX	NO	NA	TCGA-IB-A7LX-D56392	47A24FE5-3CCC-44E0-9AE4-B9AF038EA9C9	NA	NA	NA	NA	NA	53	151	Chemotherapy	Oxaliplatin		NA	NA	NA	NO	Clinical Progressive Disease	4	2	2014	TCGA-PAAD
TCGA-IB-A7LX	NO	NA	TCGA-IB-A7LX-D56393	AE5B9D5C-D218-40BD-83C0-18035DB3D27F	NA	NA	NA	NA	NA	193	230	Chemotherapy	Gemcitabine		NA	NA	NA	NO	Clinical Progressive Disease	4	2	2014	TCGA-PAAD
TCGA-IB-AAUO	NO	NA	TCGA-IB-AAUO-D60094	5228BF50-9611-4122-8C58-CBE1CC2D606C	NA	NA	NA	NA	NA	91	205	Chemotherapy	Gemcitabine		NA	NA	NA	NO	Clinical Progressive Disease	29	5	2014	TCGA-PAAD
TCGA-IB-AAUP	NO	NA	TCGA-IB-AAUP-D60104	CA0A4786-0FAD-4144-A4B2-F59E736EAD36	NA	NA	NA	NA	NA	119	NA	Chemotherapy	Gemcitabine		NA	NA	NA	YES		29	5	2014	TCGA-PAAD
TCGA-IB-AAUQ	NO	NA	TCGA-IB-AAUQ-D60161	FE6107D6-AE76-4626-93FF-14BCC7D892EF	NA	NA	NA	NA	NA	135	169	Chemotherapy	Fluorouracil		NA	NA	NA	NO	Clinical Progressive Disease	30	5	2014	TCGA-PAAD
TCGA-IB-AAUQ	NO	NA	TCGA-IB-AAUQ-D60162	736CE790-7057-4619-BC92-F7EC47DFBBA9	NA	NA	NA	NA	NA	135	169	Chemotherapy	Irinotecan		NA	NA	NA	NO	Clinical Progressive Disease	30	5	2014	TCGA-PAAD
TCGA-IB-AAUQ	NO	NA	TCGA-IB-AAUQ-D60163	BFA8B745-20F0-490C-A104-F9C68B1FCE55	NA	NA	NA	NA	NA	135	169	Chemotherapy	Oxaliplatin		NA	NA	NA	NO	Clinical Progressive Disease	30	5	2014	TCGA-PAAD
TCGA-IB-AAUS	NO	NA	TCGA-IB-AAUS-D60171	C3D9C2A2-A956-4568-BEFF-E90FDE3BBA0C	NA	NA	NA	NA	NA	96	NA	Chemotherapy	Gemcitabine		NA	NA	NA	YES		8	7	2014	TCGA-PAAD
TCGA-IB-AAUT	NO	NA	TCGA-IB-AAUT-D60173	343A5455-D492-45C7-A763-301EE3BA437D	NA	NA	NA	NA	NA	48	NA	Chemotherapy	Gemcitabine		NA	NA	NA	YES		30	5	2014	TCGA-PAAD
TCGA-IB-AAUU	NO	NA	TCGA-IB-AAUU-D60175	4746CA35-4A41-4C73-B861-FE36A9CC7EA7	NA	NA	NA	NA	NA	55	NA	Chemotherapy	Gemcitabine		NA	NA	NA	YES		30	5	2014	TCGA-PAAD
TCGA-IB-AAUV	NO	NA	TCGA-IB-AAUV-D60265	FEDB6071-00C1-4624-9E23-973AF8D15DB8	NA	NA	NA	NA	NA	89	NA	Chemotherapy	Gemcitabine		NA	NA	NA	YES		4	6	2014	TCGA-PAAD
TCGA-IB-AAUW	NO	NA	TCGA-IB-AAUW-D60263	124C6A65-68EE-4CDF-B97F-B02FA051C523	NA	NA	NA	NA	NA	60	NA	Chemotherapy	Gemcitabine		NA	NA	NA	YES		4	6	2014	TCGA-PAAD
TCGA-L1-A7W4	NO	NA	TCGA-L1-A7W4-D56340	5FB9615B-D313-4A53-A138-4B5EF9361BB6	NA	NA	NA	NA	NA	66	116	Chemotherapy	Gemcitabine		NA	NA	NA	NO	Clinical Progressive Disease	3	2	2014	TCGA-PAAD
TCGA-L1-A7W4	NO	NA	TCGA-L1-A7W4-D69178	C9B519A0-96CE-44C8-B4B6-79502643DCC2	NA	NA	NA	NA	NA	225	225	Chemotherapy	Gemcitabine		NA	NA	NA	NO	Clinical Progressive Disease	30	12	2014	TCGA-PAAD
TCGA-LB-A7SX	NO	NA	TCGA-LB-A7SX-D55334	7A9FDD18-11C0-40B4-A179-337F758F4A83	NA	NA	NA	NA	NA	113	177	Chemotherapy	GEMCITABINE		NA	NA	NA	NO		3	1	2014	TCGA-PAAD
TCGA-LB-A7SX	NO	NA	TCGA-LB-A7SX-D55334	7A9FDD18-11C0-40B4-A179-337F758F4A83	NA	NA	NA	NA	NA	113	177	Chemotherapy	GEMCITABINE		NA	NA	NA	NO		3	1	2014	TCGA-PAAD
TCGA-LB-A7SX	NO	NA	TCGA-LB-A7SX-D55335	988DBFD1-2232-4390-8DA9-353271673887	NA	NA	NA	NA	NA	113	177	Chemotherapy	ABRAXANE		NA	NA	NA	NO		3	1	2014	TCGA-PAAD
TCGA-LB-A7SX	NO	NA	TCGA-LB-A7SX-D55335	988DBFD1-2232-4390-8DA9-353271673887	NA	NA	NA	NA	NA	113	177	Chemotherapy	ABRAXANE		NA	NA	NA	NO		3	1	2014	TCGA-PAAD
TCGA-LB-A8F3	NO	NA	TCGA-LB-A8F3-D66969	5B5DA350-0D69-47DA-9950-FB13F89DB740	NA	NA	NA	NA	NA	88	101	Chemotherapy	gemzar		NA	NA	NA	NO		29	10	2014	TCGA-PAAD
TCGA-LB-A8F3	NO	NA	TCGA-LB-A8F3-D66970	EE428F93-D541-4A09-A2E6-F789F649BBAD	NA	NA	NA	NA	NA	126	192	Chemotherapy	5FU		NA	NA	NA	NO		29	10	2014	TCGA-PAAD
TCGA-LB-A8F3	NO	NA	TCGA-LB-A8F3-D66972	30C6CCB7-BD97-4B50-8998-DE175D27280B	NA	NA	NA	NA	NA	197	225	Chemotherapy	gemzar		NA	NA	NA	NO	Complete Response	29	10	2014	TCGA-PAAD
TCGA-LB-A9Q5	NO	NA	TCGA-LB-A9Q5-D59812	A960E002-C44A-4DFC-9AEF-F93F186C05E8	NA	NA	NA	NA	NA	64	169	Chemotherapy	Gemcitabine HCL		NA	NA	NA	NO		21	5	2014	TCGA-PAAD
TCGA-LB-A9Q5	NO	NA	TCGA-LB-A9Q5-D67126	151A3825-9BA9-43AA-86D1-CF85E4965ED2	NA	NA	NA	NA	NA	198	238	Chemotherapy	5 FU		NA	NA	NA	NO		31	10	2014	TCGA-PAAD
TCGA-LB-A9Q5	NO	NA	TCGA-LB-A9Q5-D67127	38A2C73D-BE03-45BB-A127-EC349F97D9CD	NA	NA	NA	NA	NA	310	310	Chemotherapy	gemcitabine HCL		NA	NA	NA	NO	Clinical Progressive Disease	31	10	2014	TCGA-PAAD
TCGA-LB-A9Q5	NO	NA	TCGA-LB-A9Q5-D67128	97A851F0-3DE0-43B9-8854-F8DA84C0BE80	NA	NA	NA	NA	NA	303	310	Chemotherapy	Abraxane		NA	NA	NA	NO	Clinical Progressive Disease	31	10	2014	TCGA-PAAD
TCGA-M8-A5N4	NO	NA	TCGA-M8-A5N4-D49144	84C44B84-1719-4806-905E-E13AD5434084	NA	NA	NA	NA	NA	59	203	Ancillary	Leucovorin calcium		NA	NA	NA	NO		26	9	2013	TCGA-PAAD
TCGA-M8-A5N4	NO	NA	TCGA-M8-A5N4-D49146	3B4E99BC-576D-4077-9A1A-07F007647031	NA	NA	NA	NA	NA	59	203	Chemotherapy	Fluorouracil		NA	NA	NA	NO		26	9	2013	TCGA-PAAD
TCGA-OE-A75W	NO	NA	TCGA-OE-A75W-D50685	81FFFF9D-D00B-4454-9F00-4596305AF4B1	NA	NA	NA	NA	NA	87	87	Chemotherapy	Gemzar		NA	NA	NA	NO		29	10	2013	TCGA-PAAD
TCGA-OE-A75W	NO	NA	TCGA-OE-A75W-D66437	FD221B8E-9740-47B2-84FB-EFB1BAF89AF7	NA	NA	NA	NA	NA	118	153	Chemotherapy	5-FU		NA	NA	NA	NO	Clinical Progressive Disease	16	10	2014	TCGA-PAAD
TCGA-PZ-A5RE	YES	NA	TCGA-PZ-A5RE-D55853	E599384A-92DF-4BBA-9D66-CF255603B11B	NA	NA	NA	NA	NA	65	104	Vaccine		Immunization	NA	NA	NA	NO		16	1	2014	TCGA-PAAD
TCGA-PZ-A5RE	YES	NA	TCGA-PZ-A5RE-D55860	B485E526-CBE4-4BD7-9F9C-159CAE28AEDC	NA	NA	NA	NA	NA	79	104	Chemotherapy	Gemcitabine		NA	NA	NA	NO		16	1	2014	TCGA-PAAD
TCGA-PZ-A5RE	YES	NA	TCGA-PZ-A5RE-D55862	79AE49C4-D326-4D3B-94DD-31A8F221C194	NA	NA	NA	NA	NA	104	142	Chemotherapy	5 FU		NA	NA	NA	NO		16	1	2014	TCGA-PAAD
TCGA-Q3-A5QY	YES	NA	TCGA-Q3-A5QY-D55666	BE469083-5A1F-42FB-AD19-DF0C2DFE0FDC	NA	NA	NA	NA	NA	35	92	Chemotherapy	Gemcitabine		NA	NA	NA	NO	Partial Response	13	1	2014	TCGA-PAAD
TCGA-RB-A7B8	NO	NA	TCGA-RB-A7B8-D67058	CC9C44FC-3443-49CB-BDC9-636D5EDA0BD8	NA	NA	NA	NA	NA	39	84	Chemotherapy	Gemzar		NA	NA	NA	NO		30	10	2014	TCGA-PAAD
TCGA-RB-A7B8	NO	NA	TCGA-RB-A7B8-D67059	5A5C2819-CFFB-4FEF-995C-5131E1184902	NA	NA	NA	NA	NA	115	115	Chemotherapy	FU7		NA	NA	NA	NO		30	10	2014	TCGA-PAAD
TCGA-RB-A7B8	NO	NA	TCGA-RB-A7B8-D69141	73A57440-A23C-4A3B-9001-760DF49F3E7E	NA	NA	NA	NA	NA	115	115	Ancillary	leucovorin		NA	NA	NA	NO		30	12	2014	TCGA-PAAD
TCGA-RB-AA9M	NO	NA	TCGA-RB-AA9M-D67005	7013F3C2-E108-4502-9B6E-929820A4BD5F	NA	NA	NA	NA	NA	67	218	Chemotherapy	Gemcitabine		NA	NA	NA	NO	Clinical Progressive Disease	29	10	2014	TCGA-PAAD
TCGA-S4-A8RM	NO	NA	TCGA-S4-A8RM-D58777	FB088F9A-7617-42A1-9420-1F376215F167	NA	NA	NA	NA	NA	103	264	Chemotherapy	Gemzar		NA	NA	NA	NO	Complete Response	23	4	2014	TCGA-PAAD
TCGA-S4-A8RO	NO	NA	TCGA-S4-A8RO-D58916	717F4C96-C370-4EF3-B7E8-E8D217391572	NA	NA	NA	NA	NA	56	98	Chemotherapy	Xeloda		NA	NA	NA	NO		28	4	2014	TCGA-PAAD
TCGA-S4-A8RO	NO	NA	TCGA-S4-A8RO-D58916	717F4C96-C370-4EF3-B7E8-E8D217391572	NA	NA	NA	NA	NA	56	98	Chemotherapy	Xeloda		NA	NA	NA	NO		28	4	2014	TCGA-PAAD
TCGA-S4-A8RO	NO	NA	TCGA-S4-A8RO-D58778	14476895-8985-4EB9-9DD4-C4CFA602EB5F	NA	NA	NA	NA	NA	35	155	Chemotherapy	Gemzar		NA	NA	NA	NO		29	4	2014	TCGA-PAAD
TCGA-S4-A8RO	NO	NA	TCGA-S4-A8RO-D58778	14476895-8985-4EB9-9DD4-C4CFA602EB5F	NA	NA	NA	NA	NA	35	155	Chemotherapy	Gemzar		NA	NA	NA	NO		29	4	2014	TCGA-PAAD
TCGA-S4-A8RO	NO	NA	TCGA-S4-A8RO-D67259	39DBA180-6038-4568-B214-02396699B604	NA	NA	NA	NA	NA	309	378	Chemotherapy	Abraxane		NA	NA	NA	NO		3	11	2014	TCGA-PAAD
TCGA-S4-A8RO	NO	NA	TCGA-S4-A8RO-D67259	39DBA180-6038-4568-B214-02396699B604	NA	NA	NA	NA	NA	309	378	Chemotherapy	Abraxane		NA	NA	NA	NO		3	11	2014	TCGA-PAAD
TCGA-S4-A8RO	NO	NA	TCGA-S4-A8RO-D67277	8C1F0352-9EB2-46BA-873E-F94FA4982675	NA	NA	NA	NA	NA	309	378	Chemotherapy	Gemzar		NA	NA	NA	NO		3	11	2014	TCGA-PAAD
TCGA-S4-A8RO	NO	NA	TCGA-S4-A8RO-D67277	8C1F0352-9EB2-46BA-873E-F94FA4982675	NA	NA	NA	NA	NA	309	378	Chemotherapy	Gemzar		NA	NA	NA	NO		3	11	2014	TCGA-PAAD
TCGA-S4-A8RO	NO	NA	TCGA-S4-A8RO-D67371	88046E7E-DA12-4494-8DBB-5A1A5AAE4D32	NA	NA	NA	NA	NA	421	485	Chemotherapy	Oxaliplatin		NA	NA	NA	NO		4	11	2014	TCGA-PAAD
TCGA-S4-A8RO	NO	NA	TCGA-S4-A8RO-D67371	88046E7E-DA12-4494-8DBB-5A1A5AAE4D32	NA	NA	NA	NA	NA	421	485	Chemotherapy	Oxaliplatin		NA	NA	NA	NO		4	11	2014	TCGA-PAAD
TCGA-S4-A8RO	NO	NA	TCGA-S4-A8RO-D67372	59C7524F-AED2-4184-A1A4-60DF40C0C3C4	NA	NA	NA	NA	NA	421	485	Chemotherapy	fluorouracil		NA	NA	NA	NO		4	11	2014	TCGA-PAAD
TCGA-S4-A8RO	NO	NA	TCGA-S4-A8RO-D67372	59C7524F-AED2-4184-A1A4-60DF40C0C3C4	NA	NA	NA	NA	NA	421	485	Chemotherapy	fluorouracil		NA	NA	NA	NO		4	11	2014	TCGA-PAAD
TCGA-S4-A8RO	NO	NA	TCGA-S4-A8RO-D67373	8A4C5170-01D4-4E39-BCF8-9C496855F80D	NA	NA	NA	NA	NA	421	485	Ancillary	Leucovorin		NA	NA	NA	NO		4	11	2014	TCGA-PAAD
TCGA-S4-A8RO	NO	NA	TCGA-S4-A8RO-D67373	8A4C5170-01D4-4E39-BCF8-9C496855F80D	NA	NA	NA	NA	NA	421	485	Ancillary	Leucovorin		NA	NA	NA	NO		4	11	2014	TCGA-PAAD
TCGA-S4-A8RP	NO	NA	TCGA-S4-A8RP-D58783	D9670899-BBC1-4493-8774-B89C4842740B	NA	NA	NA	NA	NA	413	435	Chemotherapy	Irinotecan		NA	NA	NA	NO		28	4	2014	TCGA-PAAD
TCGA-S4-A8RP	NO	NA	TCGA-S4-A8RP-D58917	91CB7BD6-2ABB-451F-B05C-6265872E8CA3	NA	NA	NA	NA	NA	413	NA	Chemotherapy	5-FU		NA	NA	NA	NO		29	4	2014	TCGA-PAAD
TCGA-S4-A8RP	NO	NA	TCGA-S4-A8RP-D58918	B7B0E79E-CC34-4540-AE56-41BC9ACD0856	NA	NA	NA	NA	NA	50	NA	Chemotherapy	Gemcitibine		NA	NA	NA	NO		29	4	2014	TCGA-PAAD
TCGA-S4-A8RP	NO	NA	TCGA-S4-A8RP-D58920	74A8CE7C-58C0-4501-A659-B26A6348B7AC	NA	NA	NA	NA	NA	203	242	Chemotherapy	5-FU		NA	NA	NA	NO		29	4	2014	TCGA-PAAD
TCGA-S4-A8RP	NO	NA	TCGA-S4-A8RP-D58921	0CE31304-C7D7-4D1A-9126-9B2C87EAF7F1	NA	NA	NA	NA	NA	408	408	Chemotherapy			NA	NA	NA	NO		29	4	2014	TCGA-PAAD
TCGA-S4-A8RP	NO	NA	TCGA-S4-A8RP-D59586	7EDB9EA5-6D91-4828-BC2A-8AC9DB64A58D	NA	NA	NA	NA	NA	413	NA	Chemotherapy	Oxaliplatin		NA	NA	NA	NO		15	5	2014	TCGA-PAAD
TCGA-S4-A8RP	NO	NA	TCGA-S4-A8RP-D59588	BB9AA7AA-C35F-4B1C-9800-CC63BAC56EBD	NA	NA	NA	NA	NA	413	NA	Ancillary	Leucovorin		NA	NA	NA	NO		15	5	2014	TCGA-PAAD
TCGA-US-A774	NO	NA	TCGA-US-A774-D54084	84B4EDC7-65BE-4731-850B-DD2DD98E8E6E	NA	NA	NA	NA	NA	116	250	Chemotherapy	Gemcitabine		NA	NA	NA	NO	Clinical Progressive Disease	16	12	2013	TCGA-PAAD
TCGA-XD-AAUG	NO	NA	TCGA-XD-AAUG-D63175	B29BB9E2-68DB-4044-9713-DC961C593392	NA	NA	NA	NA	NA	13	109	Chemotherapy	Gemcitabine		NA	NA	NA	NO	Clinical Progressive Disease	1	8	2014	TCGA-PAAD
TCGA-XD-AAUG	NO	NA	TCGA-XD-AAUG-D63177	85F2A4E6-842C-4178-93A5-1436B669947B	NA	NA	NA	NA	NA	13	109	Chemotherapy	Abraxane		NA	NA	NA	NO	Clinical Progressive Disease	1	8	2014	TCGA-PAAD
TCGA-XD-AAUG	NO	NA	TCGA-XD-AAUG-D63178	46D60603-960D-4A5B-AE67-D5C41635AEB8	NA	NA	NA	NA	NA	130	NA	Ancillary	leucovorin		NA	NA	NA	YES		1	8	2014	TCGA-PAAD
TCGA-XD-AAUG	NO	NA	TCGA-XD-AAUG-D63179	058C1774-1996-4A70-A70D-5CF908A7B4FF	NA	NA	NA	NA	NA	130	NA	Chemotherapy	Fluorouracil		NA	NA	NA	YES		1	8	2014	TCGA-PAAD
TCGA-XD-AAUG	NO	NA	TCGA-XD-AAUG-D63180	8D7A5FDE-BBEF-4FAA-B0EF-9D01A8AB459E	NA	NA	NA	NA	NA	130	NA	Chemotherapy	Irinotecan		NA	NA	NA	YES		1	8	2014	TCGA-PAAD
TCGA-XD-AAUG	NO	NA	TCGA-XD-AAUG-D63181	AE56A1BB-A62B-4496-B811-0286690FCBAF	NA	NA	NA	NA	NA	130	NA	Chemotherapy	Oxaliplatin		NA	NA	NA	YES		1	8	2014	TCGA-PAAD
TCGA-XD-AAUH	NO	NA	TCGA-XD-AAUH-D63187	02955C2A-0BC1-40B5-9087-733B2AEF9E1B	NA	NA	NA	NA	NA	85	NA	Chemotherapy	Gemcitabine		NA	NA	NA	YES		10	9	2014	TCGA-PAAD
TCGA-XD-AAUI	NO	NA	TCGA-XD-AAUI-D63169	3180DB50-116F-47A4-8191-9C5F13DFC5E9	NA	NA	NA	NA	NA	62	181	Chemotherapy	Gemcitabine		NA	NA	NA	NO	Clinical Progressive Disease	1	8	2014	TCGA-PAAD
TCGA-XD-AAUI	NO	NA	TCGA-XD-AAUI-D63170	4392D02F-7796-4454-B59C-114C6C64FCBB	NA	NA	NA	NA	NA	190	NA	Chemotherapy	Fluorouracil		NA	NA	NA	YES		1	8	2014	TCGA-PAAD
TCGA-XD-AAUI	NO	NA	TCGA-XD-AAUI-D63171	E9C66325-6FD5-4C51-BD7C-5D671A5AE2C7	NA	NA	NA	NA	NA	190	NA	Chemotherapy	Oxaliplatin		NA	NA	NA	YES		1	8	2014	TCGA-PAAD
TCGA-XD-AAUL	YES	NA	TCGA-XD-AAUL-D62913	CC891E02-DD2D-4A78-B819-522FA4109F27	NA	NA	NA	NA	NA	69	NA	Chemotherapy	Gemcitabine		NA	NA	NA	YES		1	8	2014	TCGA-PAAD
TCGA-XD-AAUL	YES	NA	TCGA-XD-AAUL-D62913	CC891E02-DD2D-4A78-B819-522FA4109F27	NA	NA	NA	NA	NA	69	NA	Chemotherapy	Gemcitabine		NA	NA	NA	YES		1	8	2014	TCGA-PAAD
TCGA-YB-A89D	NO	NA	TCGA-YB-A89D-D67758	2AD5E07E-6E63-4F61-8E02-B0991D0FDA77	NA	NA	NA	NA	NA	7	210	Chemotherapy	Gemcitabine		NA	NA	NA	NO	Complete Response	11	11	2014	TCGA-PAAD
TCGA-YB-A89D	NO	NA	TCGA-YB-A89D-D67759	B27A4A44-DE9B-414A-8CD6-C7B0D4105968	NA	NA	NA	NA	NA	87	123	Chemotherapy	5-Fluorouracil?		NA	NA	NA	NO	Complete Response	11	11	2014	TCGA-PAAD
TCGA-YY-A8LH	NO	NA	TCGA-YY-A8LH-D58241	3E280610-EBD3-4767-9ED7-3D83B9F047FC	NA	NA	NA	NA	NA	176	218	Chemotherapy	Gemcitabine		NA	NA	NA	NO	Complete Response	3	4	2014	TCGA-PAAD
TCGA-YY-A8LH	NO	NA	TCGA-YY-A8LH-D58237	ACCAF7FF-00A3-4118-BB1C-6B4217B643CD	NA	NA	NA	NA	NA	43	71	Chemotherapy	Gemcitabine		NA	NA	NA	NO	Partial Response	3	4	2014	TCGA-PAAD
TCGA-YY-A8LH	NO	NA	TCGA-YY-A8LH-D58238	A233DBFC-6847-4425-B307-4C4FB73A6F30	NA	NA	NA	NA	NA	85	135	Chemotherapy	Xeloda		NA	NA	NA	NO	Complete Response	3	4	2014	TCGA-PAAD
TCGA-Z5-AAPL	NO	NA	TCGA-Z5-AAPL-D68156	16523B71-9232-4675-9846-B0EF85F0DD5B	NA	NA	NA	NA	NA	5	21	Chemotherapy	cyclophosphamide		NA	NA	NA	NO	Complete Response	13	11	2014	TCGA-PAAD
TCGA-Z5-AAPL	NO	NA	TCGA-Z5-AAPL-D69055	6173B8CB-3B7E-42D2-BBC2-D23124482BC2	NA	NA	NA	NA	NA	5	21	Chemotherapy	doxorubicin		NA	NA	NA	NO	Complete Response	24	12	2014	TCGA-PAAD
TCGA-Z5-AAPL	NO	NA	TCGA-Z5-AAPL-D69056	5277FB1E-A345-47B3-B3C8-FD85D9D5297D	NA	NA	NA	NA	NA	5	21	Chemotherapy	5-fluorouracil		NA	NA	NA	NO	Complete Response	24	12	2014	TCGA-PAAD
