# Supplementary material for: An EGFR/HER2-targeted conjugate sensitizes gemcitabine-sensitive and resistant pancreatic cancer through different SMAD4-mediated mechanisms
Source: Nat Commun. 2022 Sep 20;13:5506. doi: 10.1038/s41467-022-33037-x (PMC9489697; doi:10.1038/s41467-022-33037-x)
Supplement: Supplementary file 6 — Supplementary Data 2 [file 41467_2022_33037_MOESM6_ESM.xlsx]

## Sheet: Supplementary Data 2
Ensembl_ID	TCGA-2J-AAB1-01A	TCGA-2J-AAB4-01A	TCGA-2J-AAB6-01A	TCGA-2J-AAB8-01A	TCGA-2J-AAB9-01A	TCGA-2J-AABA-01A	TCGA-2J-AABE-01A	TCGA-2J-AABF-01A	TCGA-2J-AABH-01A	TCGA-2J-AABI-01A	TCGA-2J-AABK-01A	TCGA-2J-AABO-01A	TCGA-2J-AABP-01A	TCGA-2J-AABR-01A	TCGA-2J-AABT-01A	TCGA-2J-AABU-01A	TCGA-2J-AABV-01A	TCGA-2L-AAQA-01A	TCGA-2L-AAQE-01A	TCGA-2L-AAQI-01A	TCGA-2L-AAQJ-01A	TCGA-2L-AAQL-01A	TCGA-2L-AAQM-01A	TCGA-3A-A9I5-01A	TCGA-3A-A9I7-01A	TCGA-3A-A9I9-01A	TCGA-3A-A9IB-01A	TCGA-3A-A9IC-01A	TCGA-3A-A9IH-01A	TCGA-3A-A9IJ-01A	TCGA-3A-A9IL-01A	TCGA-3A-A9IN-01A	TCGA-3A-A9IO-01A	TCGA-3A-A9IR-01A	TCGA-3A-A9IS-01A	TCGA-3A-A9IU-01A	TCGA-3A-A9IV-01A	TCGA-3A-A9IX-01A	TCGA-3A-A9IZ-01A	TCGA-3A-A9J0-01A	TCGA-3E-AAAY-01A	TCGA-3E-AAAZ-01A	TCGA-F2-6879-01A	TCGA-F2-6880-01A	TCGA-F2-7273-01A	TCGA-F2-7276-01A	TCGA-F2-A44G-01A	TCGA-F2-A44H-01A	TCGA-F2-A7TX-01A
ENSG00000242268.2	0.0432762	0.343912	0.186119	0	0	0.0591702	0.0551235	0.333695	0.137027	0	1.31062	0.256104	0	0.111782	0.0538217	0	0	0.0356575	0	0.0428693	0	0	0.0508957	0.89492	0.0367416	0	0.0340522	0	0.130463	0.326146	0.686604	1.50504	2.59858	0	0.849776	0	0.191437	0	0	0	0.0442878	0.156325	0.0278375	0.157282	0.091618	0.201096	0.0479598	0	0
ENSG00000270112.3	0	0.0266948	0	0.0122503	0	0.00835649	0	0.0234868	0.00497768	0	0.0257652	0.0193124	0.00685366	0.00804096	0	0	0	0.00998385	0	0.00602491	0.0116706	0	0.143562	0.0407133	0.0102902	0.011487	0.00953054	0	0.00472873	0.0802397	0.00640717	0.0847799	0	0.0500085	0.0114252	0	0.0281294	0.00488286	0.0182181	0.00636929	0.00622691	0.00457461	0	0.0114829	0.00327743	0.0296345	0.0134698	0.0112393	0
ENSG00000167578.15	2.41342	2.16375	2.78353	2.44477	2.13703	2.44548	2.79248	2.76061	2.43597	2.11045	2.44498	4.20861	2.11222	2.11581	2.00088	1.95069	1.35702	2.43657	2.42008	2.05097	2.37454	3.19078	3.46684	2.90765	2.3086	3.15321	1.83301	2.70797	2.46993	3.29953	3.08013	2.89737	3.18578	3.50303	2.71701	2.91549	2.42136	1.75867	1.97818	2.03551	2.73092	2.26106	2.004	0.872549	1.65354	1.81562	2.17352	2.32922	2.19802
ENSG00000273842.1	0	0	0	0	0	0	0	0	0	0	0	0	0	0	0	0	0	0	0	0	0	0	0	0	0	0	0	0	0	0	0	0	0	0	0	0	0	0	0	0	0	0	0	0	0	0	0	0	0
ENSG00000078237.5	1.75771	2.02599	1.3101	2.24881	2.09844	2.50851	1.94637	2.51396	1.91797	1.38806	1.9716	2.45481	2.06761	2.25544	1.84357	1.48096	1.16145	1.9071	2.29546	2.13291	1.67796	1.90399	0.828538	2.45881	2.13508	1.98672	2.11692	1.8076	1.65565	1.29406	1.74444	1.41998	2.61191	2.29763	1.73768	1.44008	1.82764	2.13096	1.95295	1.84453	2.16986	2.09373	1.4822	1.06273	2.23961	2.5688	2.57768	1.75827	2.55649
ENSG00000146083.10	3.47294	3.66299	2.84301	3.66532	3.52196	3.35511	4.00914	3.78966	3.94646	4.36542	3.25393	3.19581	2.56681	3.75553	3.71691	4.02987	1.32107	4.28109	3.93611	3.33236	3.90931	3.19981	4.08435	3.18575	3.50598	3.45497	3.48253	3.52478	3.72689	2.83375	3.79585	3.55248	2.93578	3.04961	3.80804	3.79705	3.47732	3.60149	3.52509	3.18019	3.5925	3.78208	4.2986	2.20659	3.23822	3.1935	3.55236	3.23047	3.74225
ENSG00000225275.4	0	0	0	0	0	0	0	0	0	0	0	0	0	0	0	0	0	0	0	0	0	0	0	0	0	0	0	0	0	0	0	0	0	0	0	0	0	0	0	0	0	0	0	0	0	0	0	0	0
ENSG00000158486.12	0.189268	0.495803	0.0509452	0.482002	0.144107	0.336032	0.53155	0.247937	0.232616	0.39273	0.337765	0.244133	0.0233091	0.0726093	0.189934	0.146986	0.0239985	0.485665	0.771013	0.439808	0.133874	0.29307	0.0146768	0.00235211	0.437008	0.111915	0.194034	0.22076	0.0940709	0.0385584	0.0304267	0.0808918	0.116455	0.116964	0.104051	0.250115	0.0216969	0.0860504	0.128892	0.201419	0.1383	0.0568517	0.474337	0.00197032	0.0288887	0.0232205	0.351548	0.0115319	0.178852
ENSG00000198242.12	7.23161	6.77956	6.79706	7.31126	7.14663	7.17008	6.81872	6.71025	7.01424	8.29201	7.60847	7.09327	7.24076	6.8525	6.74136	7.00405	7.66937	7.44097	7.09789	7.16876	7.1786	7.46321	7.40333	7.8206	6.91167	6.78	7.33251	6.85245	6.96459	8.31371	7.44858	7.48404	7.39716	7.19436	6.66748	7.05631	6.96435	7.02705	7.24646	7.51987	7.21292	7.8136	6.82592	6.41644	6.68012	6.77868	7.01713	6.79291	7.1357
ENSG00000259883.1	0.116532	0.261009	0.212265	0.226244	0.232302	0.1579	0.237971	0.149169	0.186032	0.0296868	0.252595	0	0.0884237	0.24546	0.0976206	0.33358	0.134404	0.378037	0.0783863	0	0.249349	0.0491939	0.612655	0.0885764	0.192222	0.110472	0.0921842	0.206641	0.12056	0.0415218	0.306056	0.229166	0.366707	0.0660101	0.144746	0.0344483	0	0.182698	0.464177	0.0417553	0.156824	0.0595712	0.302452	0.110435	0.0845775	0.109303	0.356311	0.0730061	0.0354313
ENSG00000231981.3	0	0	0	0	0	0	0	0.0328644	0.0683543	0.206541	0.0360412	0	0	0	0.0524441	0	0	0.0347392	0	0	0.0799912	0	0	0	0	0	0.0331748	0	0.0328691	0.0438779	0	0.0431289	0	0	0.0397056	0.0719201	0	0	0	0	0	0.0629295	0.0271188	0	0	0	0	0	0
ENSG00000269475.2	0	0	0	0	0	0	0	0	0	0	0	0	0	0	0	0	0	0	0	0	0	0	0	0	0	0	0	0.0295889	0	0	0	0	0	0	0	0	0	0	0	0	0	0	0	0	0	0	0	0	0
ENSG00000201788.1	0	0	0	0	0	0	0	0	0	0	0	0	0	0	0	0	0	0	0	0	0	0	0	0	0	0	0	0	0	0	0	0	0	0	0	0	0	0	0	0	0	0	0	0	0	0	0	0	0
ENSG00000134108.11	4.52364	4.63569	5.22875	4.59889	4.48188	4.8154	4.74151	4.5709	4.49208	4.20453	4.50889	4.39477	5.01361	4.69914	4.75282	4.31478	2.71779	5.0425	4.96063	4.70613	4.39206	3.97227	4.18894	3.88309	4.53962	4.26038	4.83141	4.16324	4.8377	4.78682	4.41524	4.01514	3.4302	5.18666	4.45432	5.10398	4.12951	4.72067	5.03819	4.98297	4.33006	4.59149	4.99704	3.0789	4.97041	4.93222	4.93909	4.11036	4.69846
ENSG00000263089.1	0.247151	0.0874678	0.0163802	0.0434537	0.0446942	0.297644	0.116329	0.175659	0.280743	0.0940982	0.0786095	0.0791263	0.00818826	0.137777	0.179366	0	0	0.206089	0.170823	0.0704183	0.0948556	0.00898448	0.0255474	0.032535	0.135395	0.150407	0.0394583	0.0651928	0.205448	0	0.117858	0.0512646	0.00681981	0.6654	0.0604145	0.0971166	0.0582258	0.0685029	0.175187	0.0597835	0.0584709	0.22284	0.216065	0.0273002	0.0386954	0.0649777	0.0939283	0	0.0507768
ENSG00000172137.17	2.74967	2.13031	2.47611	4.48012	2.14648	1.51105	2.35739	0.723319	1.63605	2.9627	2.83589	4.59465	2.41171	0.956387	1.18128	4.37547	0.571675	2.83058	2.89158	1.39762	2.14296	2.89501	0.92465	1.75062	5.52609	4.22514	4.37197	5.37932	3.49935	2.3685	0.472843	1.60381	0.192742	0.238987	0.0171306	3.75071	1.09682	1.86329	3.07496	4.38098	1.5021	2.47544	1.63402	0.565808	0.641878	2.33976	3.67277	3.66707	4.09563
ENSG00000167700.7	3.21752	3.52815	3.24796	3.11028	3.24	3.32672	3.48068	3.66801	4.66393	3.78041	3.71245	2.8898	3.0127	3.07928	2.77871	3.13937	3.42382	3.7023	4.58643	3.90821	3.75785	4.12353	3.82516	4.48697	3.40244	3.94851	4.17546	3.36648	4.41162	4.62919	4.04915	3.34511	4.85	4.90202	4.11664	2.54704	3.32113	2.82392	3.17689	3.71795	3.56882	3.1636	3.33165	3.28674	2.21176	2.4795	3.38393	3.36568	3.65517
ENSG00000234943.2	0	0.204254	0	0.300399	0	0.109489	0.102121	0.123149	0.066139	0.51115	0.134656	0.543282	0	0	0	0	0	0.0664367	0.0801055	0.0797039	0.150875	0	0	0	0.0684347	0.14861	0.0634758	0	0	0	0	0	0	0.0674641	0	0.199449	0	0.0649049	0.229567	0	0.0823071	0.0608864	0.150658	0	0	0.0569176	0.0890355	0	0
ENSG00000240423.1	0	0.0429828	0	0	0.0990179	0	0	0.0563985	0	0.0181806	0	0.0388265	0	0.032279	0.118233	0	0.0561738	0	0	0.0480729	0.0918851	0	0.0570544	0.0812512	0.0812794	0.0459483	0.129495	0.04448	0.0190482	0.0504958	0	0.0496357	0	0	0.023033	0	0.05638	0.0196659	0.141288	0.0256128	0.0496607	0.0366283	0.0157026	0.0231489	0.0132222	0.0676509	0	0	0
ENSG00000060642.9	2.93397	2.72996	2.08573	2.51981	2.2134	2.27265	2.7065	2.34837	2.57468	3.29927	2.34289	2.82297	2.57282	2.69217	2.31439	3.53243	1.71926	2.0611	1.93579	2.50568	1.88892	1.93471	2.69775	2.17933	2.3851	2.10295	2.39285	2.34102	2.21908	2.77633	2.2806	2.16557	2.67899	2.55261	2.368	2.78662	2.74037	2.65977	3.07246	2.85317	2.53697	2.3241	2.73036	1.81098	2.2761	2.49983	2.33481	2.31497	2.09823
ENSG00000271616.1	0	0	0	0	0	0	0	0	0	0	0	0	0	0	0	0	0	0	0	0	0	0	0	0	0.0985686	0	0	0	0	0	0	0	0	0	0	0	0	0	0	0	0	0	0.0750651	0	0	0	0	0	0
ENSG00000234881.1	0	0	0	0	0	0	0	0	0	0	0	0	0	0	0	0	0	0	0	0	0	0	0	0	0	0	0	0	0	0	0	0	0	0	0	0	0	0	0	0	0	0	0	0	0	0	0	0	0
ENSG00000236040.1	0	0	0	0	0	0	0	0	0	0	0	0	0	0	0	0	0	0	0.0308772	0	0	0	0.0365001	0	0	0	0	0	0	0	0	0	0	0	0	0	0	0	0	0	0	0	0	0	0	0	0	0	0.0275304
ENSG00000231105.1	0.177371	0.470399	0.0962835	0.167631	0.100908	0.193947	0.166978	0.242384	0.0604691	0.532229	0.218666	0.205385	0.160856	0.187059	0.163179	0.265754	0	0.165865	0.220299	0.119531	0.160091	0.0307965	0.0147612	0.161127	0.331784	0.103333	0.122906	0.183587	0.139667	0.113342	0.150884	0.146768	0.102515	0.140027	0.0693371	0.248403	0.0433176	0.171161	0.336064	0.113963	0.203869	0.160919	0.055279	0.0582982	0.0726405	0.205384	0.0681966	0.0682311	0.107457
ENSG00000243044.1	0	0	0	0	0	0	0	0	0	0	0	0	0	0	0	0	0	0	0	0	0	0	0	0	0	0	0	0	0	0	0	0	0	0	0	0	0	0	0	0	0	0	0	0	0	0	0	0	0
ENSG00000182141.8	0.94474	1.12948	0.736198	1.57153	1.19883	1.33196	1.11514	1.47299	0.93893	0.583126	1.5423	1.16244	0.498755	1.37125	1.11459	0.666123	0.325572	1.28967	1.25165	1.15518	0.95237	0.696492	1.54791	0.956607	1.27	1.12177	0.534294	0.737093	0.885523	1.30818	1.9668	1.24782	1.76141	1.84075	2.20667	1.05845	1.76718	1.52066	0.889742	0.858512	1.29364	1.08728	1.35628	0.727641	1.3127	1.44541	1.02251	0.910867	1.00408
ENSG00000269416.4	0.152524	0.259613	0.0317432	0.0377019	0.0577866	0	0.0240073	0.384904	0.00772045	0.0139648	0.0708771	0.0298725	0.161287	0.061272	0.478222	0.0432403	0.0325802	0.0307765	0.177105	0.108309	0.226793	0.0232238	0.0221476	0.132613	0.421095	0.103616	0.00740349	0.0342376	0.0146322	0.00982039	0.105693	0.0569595	0.00885165	0	0	0	0	0.151249	0.0141616	0.342438	0.173243	0.0420607	0.435667	0.0353595	0.0401867	0.0393023	0.13048	0	0.0083664
ENSG00000264981.1	0	0	0	0	0	0	0	0	0	0	0	0	0	0	0	0	0	0	0	0	0	0	0	0	0	0	0	0	0	0	0	0	0	0	0	0	0	0	0	0	0	0	0	0	0	0	0	0	0
ENSG00000275265.1	0.066974	0.116381	0	0.132117	0.259859	0	0.0851201	0	0.208489	0	0	0	0	0	0	0	0	0	0	0.0663494	0	0	0.224159	0	0	0.0634346	0	0.17693	0.0523075	0.531368	0.137652	0.369295	0.181097	0.440418	0.123554	0.0578979	0.0777307	0	0.0995744	0.0700594	0.0685266	0	0	0	0.140529	0	0.0741572	0	0.0595364
ENSG00000185105.4	0.406481	0.284183	0.0284098	0	0.051767	0.18018	0.0161401	0.317318	0.0103431	0.00937778	0.0426583	0.388026	0.136365	0.0494996	0.121462	0.0576907	0	0.0309499	0.442589	1.50499	0.0713865	0.015612	0.0586467	0.0142565	0.0213398	0.0119547	0.0392728	0.0457269	0.00982675	0.754383	0.745378	0.365136	0.250729	0.0105545	0.0924873	0.0324389	0.14074	0.0101465	0	0.701639	0.12439	0.0189518	0	0.0472191	0	0.00887696	0.0140178	0	0.022329
ENSG00000233540.1	0	0	0	0.150805	0	0	0	0	0	0.112309	0.128474	0	0	0.194645	0	0	0	0	0.076362	0	0	0	0	0.167721	0	0.207822	0.118552	0	0.0599409	0	0.0806773	0.0784243	0	0.125853	0	0	0	0	0	0	0	0	0	0	0	0	0	0	0
ENSG00000102174.8	0.0853698	0.18234	0.0753271	0.15859	0.116895	0.084786	0.0671539	0.288081	0.0777977	0.421123	0.241212	0.223333	0.517328	0.275668	0.251245	0.359242	0.0112971	0.18796	0.0572221	0.147096	0.172424	0.0879203	0.193792	0.200531	0.189753	0.0588682	0.213348	0.107679	0.31888	0.0499982	0.296696	0.178466	0.0272455	0.253678	0.0804603	0.109425	0.438382	0.24793	0.273586	0.0844593	0.119922	0.0611199	0.179096	0.0499489	0.156844	0.227863	0.168715	0.493103	0.132363
ENSG00000271647.1	0	0	0	0	0	0	0	0	0	0	0	0	0	0	0.0275852	0	0	0	0	0	0	0.0273377	0	0	0	0	0	0	0	0	0	0	0	0	0	0.0191	0	0	0	0	0	0	0	0	0	0	0	0	0
ENSG00000166391.13	0.322772	0.145622	0.168653	1.14559	0.030966	1.13707	0.371803	1.43751	0.526177	0.0708651	0.946158	0.584789	0.00846836	0.00993443	0.885689	0.757465	0.172892	1.20741	0.327487	2.49458	0.0498329	1.53587	0.0437616	0.0419267	3.8962	0.689509	0.224013	0.0739458	0.641657	0.0539086	0.293501	0.622769	0	0.00627722	0.021116	0.531707	0.109841	0.1869	0.12996	1.10715	0.572044	0.300597	0.206312	0	0.0400047	0.111882	0.418249	0.133155	0.0524875
ENSG00000270469.1	0.111	0	0.042837	0.0756062	0.0777401	0.10206	0.140507	0.086967	0.0914238	0.0559317	0.0324377	0.22658	0.31076	0.0983242	0.0472273	0	0	0.0312645	0.145567	0.0375994	0	0.092142	0.587822	0.164007	0.0945687	0.138651	0.0591046	0	0.0295795	0.0395016	0.258922	0.113478	0.0356408	0	0.263829	0.0961536	0.128519	0.254011	0.0567085	0.116034	0	0.111236	0.0483939	0	0.0408218	0.104102	0	0	0.033704
ENSG00000070087.12	2.90058	4.00312	4.7963	3.68055	3.59316	3.6569	3.14499	3.96436	3.27704	4.18247	4.42372	4.1041	4.06698	3.87949	4.17688	5.38989	2.25879	2.36527	2.95798	4.24293	2.40794	3.50529	4.99134	4.48506	3.94246	3.18928	5.22799	4.09216	4.16088	7.11492	5.13655	5.18084	5.31877	5.9647	5.75288	3.09775	4.56356	3.8449	2.92904	4.27325	3.68894	3.66696	4.37154	3.19913	4.43405	4.58595	3.1814	4.07325	3.23915
ENSG00000262950.1	0	0	0	0	0	0	0	0	0	0	0	0	0	0	0	0	0	0	0	0	0	0	0	0.0513256	0	0	0	0	0	0	0	0.0465921	0.0427789	0.0381239	0	0	0	0.0366636	0	0.0476663	0.0917719	0	0	0	0.0246979	0	0	0	0
ENSG00000255420.1	0	0	0	0	0	0	0	0	0	0	0	0	0	0	0	0	0	0	0	0	0	0	0	0	0	0	0	0.018151	0	0	0.0208709	0	0	0	0	0	0	0	0.0297027	0	0	0	0	0	0	0	0	0	0
ENSG00000280038.1	0	0	0.0104877	0	0	0.0127448	0	0	0	0	0	0	0	0	0.0115759	0	0	0	0.00924017	0	0.00892169	0	0	0	0	0.00878119	0.00728445	0.00849708	0	0	0	0.0283017	0	0.00775169	0.0260447	0	0	0	0	0	0	0.00698171	0	0	0	0	0	0	0
ENSG00000266261.1	0.250137	0.223252	0.118505	0.297784	0.210722	0.272897	0.133377	0.270133	0.0867101	0.324988	0.255534	0.164488	0.173794	0.0705087	0.306053	0.121431	0.286564	0.208614	0.294173	0.153816	0.051572	0.0660355	0.237069	0.279469	0.0455459	0.14725	0.123129	0.0491517	0.122028	0	0.163063	0.107669	0.278758	0.0884348	0	0.176983	0.0622749	0.165465	0.0798943	0.0560994	0.472621	0.191947	0.164951	0	0.0576409	0.110639	0.372075	0.0977281	0.0937544
ENSG00000153561.11	3.42952	3.52851	4.69516	3.62133	3.24485	3.13936	3.43118	3.23358	3.58592	2.98193	3.59324	3.36015	2.38863	3.16976	3.38407	3.04594	1.54487	3.95106	3.6221	3.28158	4.38993	3.75605	2.80636	2.96386	3.52763	2.87628	2.71212	3.09743	2.79916	3.20302	2.76504	2.56859	2.63213	4.42032	3.36346	3.6373	3.01728	3.36974	4.02603	3.28316	2.751	4.00319	4.31817	2.14194	3.34206	3.25899	3.45755	2.4297	2.82144
ENSG00000269148.1	0.190924	0.350704	0.214072	0.847669	0	0.698232	0.62567	0.652262	0.502508	0.568094	0.254716	0	0.173222	0.497509	0.277325	0.336306	0.13558	0.381081	0.15406	0.291875	0.28404	0.049637	0.553044	0.291193	0.281836	0.279961	0.365743	0.361675	0.206546	0.082611	0.647463	0.366877	0.0378049	0.4376	0.246566	0.619651	0.446409	0.155146	0.511533	0.161614	0.367043	0.226717	0.367027	0.0752197	0.105897	0.212702	0.323431	0.0736582	0.137981
ENSG00000274458.1	0	0	0	0	0	0	0	0	0	0	0	0	0	0	0	0	0	0	0	0	0	0	0	0	0	0	0	0	0	0	0	0	0	0	0	0	0	0	0	0	0	0	0	0	0	0	0	0	0
ENSG00000273406.1	0	0	0	0	0	0	0	0	0	0	0	0	0	0	0	0	0	0	0.124912	3.22074	0	0	0	0	0	0.0606941	0	0	0	0	0	0	0	0	0	0	0	0	0	0	0.065571	0	0.0413279	0	0	0	0	0	0
ENSG00000179262.8	5.44992	5.20676	5.59175	5.55637	5.34019	5.32099	5.31257	5.19797	5.51712	5.55179	5.3778	5.01398	5.34197	5.18618	5.49299	5.13549	3.80551	5.50044	5.6278	5.2213	5.47726	5.20661	5.62969	5.08796	5.19067	4.81636	5.48887	5.02225	5.49926	5.5814	5.41934	5.42307	4.60974	5.25946	5.58062	4.99801	5.585	4.82781	5.51832	5.18911	5.27447	5.46725	5.64921	4.03807	5.11257	5.00661	5.35832	5.28697	5.04912
ENSG00000214198.6	0.0388372	0.0885719	0.0492149	0.0773366	0.127079	0.0917328	0.0914435	0.148794	0.0972721	0.122348	0.0973677	0.0387117	0.0383062	0.106615	0.0363901	0.099214	0.0449795	0.0671535	0.0242887	0.0851616	0.0281015	0.024143	0.38033	0.0757527	0.104493	0.0592776	0.0641614	0.0267725	0.0672303	0.303801	0.681328	0.597421	0.468843	0.2826	0.387436	0.12191	1.01802	0.153423	0.120609	0.0703938	0.0784273	0.075652	0.0766336	0.0681611	0.0773479	0.144442	0.0693143	0.0448365	0.0970085
ENSG00000278099.1	0	0	0	0	0	0	0	0	0	0	0	0	0	0	0	0	0	0	0	0	0	0	0	0	0	0	0.141136	0	0	0	0	0	0	0.149757	0	0	0	0	0	0	0	0	0	0	0	0	0	0	0
ENSG00000166368.2	0.0278303	0	0	0	0	0	0	0	0	0	0.0237715	0	0	0	0	0	0	0	0	0	0	0	0.0327611	0	0	0	0	0	0.0216712	0	0	0.0284701	0	0.0461687	0	0	0	0	0	0.0291307	0	0	0.0178678	0	0	0	0.061074	0	0
ENSG00000206072.11	0.0167806	0.121559	0	0	0.0174206	0	0	0.00654173	0	0	0.00718041	0	0	0.0111206	0.0209164	0	0	0	0.00837766	0.180477	0.00808883	0.0104014	0	0	0	0	0.411798	0.00770375	0.195915	0	0	0	0	0	0	0.0429884	0	0	0.0251616	0	0	0	0	0	0	0	0	0	0
ENSG00000234900.1	0.0421646	0	0.0936345	0	0	0.0576584	0	0.0649969	0	0	0.0360412	0	0	0.108976	0	0	0	0.0347392	0	0.041768	0.0799912	0	0	0	0.0707249	0.0787616	0	0	0.0964426	0	0.0443834	0.0431289	0	0	0	0	0	0	0	0.0441245	0.0431506	0.0318078	0	0	0	0	0.0919935	0	0
ENSG00000258630.1	0.139709	0.109231	0	0.238258	0.144809	0.0495613	0.0232652	0.122837	0.0443121	0	0.148496	0.337437	0	0.070994	0.0227099	0.0419124	0.0419498	0.18369	0	0.0534829	0.0348264	0	0.0214627	0.193461	0.0608312	0.116586	0.028482	0	0.0558968	0	0	0	0.0171026	0	0	0.0312629	0	0.0856862	0.10629	0.019076	0.209322	0	0.0347743	0.132453	0.048527	0.11139	0	0.0663363	0.032156
ENSG00000127511.8	2.82864	2.88156	2.65647	2.96274	2.6946	3.2439	3.12678	3.03319	2.60354	2.96639	2.70244	2.46712	2.94674	3.04441	3.08842	3.77485	1.05707	2.63093	3.14691	2.77777	2.60766	2.28292	3.88074	2.59905	2.84701	2.81414	2.85955	3.14467	2.7864	3.45446	3.96961	3.70016	3.02404	3.0705	3.59712	2.55221	3.52395	2.92706	3.10642	2.52912	3.18065	2.99646	2.61662	1.74633	2.82471	2.89032	2.94572	2.5409	2.44366
ENSG00000220993.1	0	0	0	0	0	0	0	0	0	0	0	0	0	0	0	0	0	0	0	0	0	0	0	0	0	0	0	0	0	0	0	0	0	0	0	0	0	0	0	0	0	0	0	0	0	0	0	0	0
ENSG00000225269.2	0.0867151	0.106576	0.371992	0.263089	0.238926	0.162521	0.251161	0.0678168	0.278382	0.013192	0.0597318	0.135921	0.0592044	0.0465314	0.0654308	0.264404	0.0205984	0.678717	0.21457	0.287933	0.131286	0.0435565	0.101718	0.171075	0.287352	0.233654	0.108012	0.125284	0.081017	0	0	0	0	0	0	0.173925	0	0.0970592	0.376417	0.142475	0.018184	0.15284	0.241625	0	0	0.0248696	0.381362	0.0327129	0.031354
ENSG00000214062.5	0.0424515	0.0375914	0	0	0	0.113852	0.0540773	0.0654357	0.166249	0.0927765	0.0716836	0	0.0477555	0.109701	0	0	0	0	0	0.0420523	0.0805285	0	0	0	0.0712015	0.0792908	0	0	0	0	0.249444	0.0434223	0	0.104049	0.039976	0.0724046	0.0493367	0.0341613	0	0.087522	0.0434442	0	0.181093	0.040176	0.0456503	0.0299181	0.0470474	0.0776201	0.074443
ENSG00000095587.8	0.4528	0.250878	0.084026	0.401848	0.21381	0.241645	0.319225	0.280146	0.238894	0.145605	0.13691	0.690068	0.905278	0.267243	0.245392	0.206379	0.139591	0.17175	0.212191	0.19471	0.651758	0.231301	0.389182	0.270991	0.615889	0.147822	0.262699	0.376975	0.176126	0.892346	0.074629	0.280256	0.551267	0.84213	0.456124	0.15316	0.680385	0.189628	0.262364	0.432945	0.392071	0.220927	0.616245	0.0497929	0.229907	0.197911	0.249067	0.128671	0.117249
ENSG00000274219.1	0	0	0	0	0	0	0	0	0	0	0	0	0	0	0	0	0	0	0	0	0	0	0	0	0	0	0	0	0	0	0	0	0	0	0	0	0	0	0	0	0	0	0	0	0	0	0	0	0
ENSG00000230100.1	0	0	0	0	0	0	0	0	0	0	0	0	0	0.145253	0	0	0	0	0	0	0	0	0	0	0	0	0	0	0	0	0	0	0	0	0	0	0	0	0	0	0	0	0	0	0	0	0.122854	0	0
ENSG00000064601.15	5.50004	5.21109	5.68821	5.14852	5.15142	5.37809	5.45866	5.32744	5.11238	4.9821	4.7362	4.95605	6.42557	5.03899	5.36023	5.24199	3.38642	4.78352	5.76546	5.10989	5.12295	5.22347	5.39194	5.58291	5.40856	5.86384	5.56678	5.47104	5.71882	4.05046	4.8802	4.95677	5.71153	4.86471	5.76216	5.56759	5.60111	4.72828	5.45946	5.61822	5.24329	4.84847	5.66854	3.02375	5.07634	5.01555	5.32868	5.20844	4.68416
ENSG00000227766.1	4.54735	4.43518	3.13793	3.05215	3.59431	3.1783	0.612695	3.98195	0.476977	4.57834	3.97004	3.12814	0.645594	4.82877	0.34685	3.93927	0.0360042	0.669428	4.36123	1.59794	0.909922	3.90214	3.59896	3.18388	5.02731	0.656914	1.07725	4.61913	2.89969	0.422303	3.49511	3.6356	4.59607	3.57132	3.73463	4.33453	0.411147	3.2702	0.372596	0.900269	0.757857	0.527945	1.25042	1.60328	3.54411	2.70382	0.54518	0.312445	1.24527
ENSG00000008517.15	6.28294	6.20683	5.02145	5.66157	6.35827	4.56873	5.46931	6.14206	6.20927	5.3913	5.57045	5.22961	5.46243	5.61947	5.35155	3.9144	5.40457	5.58796	5.42593	5.65825	6.51323	6.55161	1.8182	6.0104	5.41294	5.2335	5.99679	5.84267	6.3866	1.23079	2.58585	2.18378	2.00093	1.7028	0.730542	5.32648	1.3032	4.71938	5.66267	5.91258	5.90606	3.82858	5.02323	3.71278	5.15341	5.47706	5.15398	5.57567	6.37463
ENSG00000215246.5	0.29105	0.57919	0.162635	0.460424	0.636431	0.432968	0.506817	0.864001	0.119483	0.133135	0.302208	0.429294	0.0593377	0.336665	0.310655	0.247565	0.496489	0.218199	0.275222	0.589086	0.208104	0.29011	1.33929	1.08041	0.28795	0.655929	0.227066	0.177233	0.28346	0.0277146	0.202189	0.236208	0.0332326	0.0148788	0	0.254143	0.0712615	0.813356	0.189112	0.288153	0.681561	0.128747	0.380644	0.532315	0.345648	0.543473	0.203681	0.590439	0.234097
ENSG00000266644.1	0.0546509	0.268769	0.232148	0.766616	0	0.0746158	0.0695379	0.650675	0.463597	0.0407158	0.2199	0	0.061447	0.0718597	0	0	0.06324	0.289347	0	0.10632	0	0	0.399097	0.0615541	0.091405	0.10171	0	0.0501006	0.084062	0.111567	0.406392	0.438863	0.148828	0.0901188	0.408087	0	0.124268	0.0440144	0	0.165159	0	0.0412709	0	0	0	0	0.330141	0	0.0485588
ENSG00000236893.1	0	0	0	0	0	0.0683147	0	0	0	0	0	0	0	0	0	0	0	0.0207572	0.0251097	0	0	0	0	0	0.0213917	0	0	0.045837	0	0	0	0	0.0236748	0	0	0.0431956	0	0	0	0.0523246	0	0	0	0	0	0	0	0	0.0223832
ENSG00000254465.1	0	0	0	0	0	0.018802	0	0	0	0	0	0	0	0	0	0	0	0	0	0	0	0	0	0	0	0	0	0	0	0	0.0144282	0.0140163	0	0	0	0	0	0	0	0	0	0	0	0	0	0	0	0	0
ENSG00000088179.7	1.277	1.21761	0.766206	1.59619	1.24494	1.53831	1.29707	1.4122	1.12612	1.06965	1.34257	1.31683	0.824441	1.31415	1.08381	1.31839	0.34175	1.46848	1.54875	1.66349	0.938882	0.876039	0.973615	0.825559	1.25908	1.02752	1.137	0.827824	1.193	1.32718	0.969124	1.11491	1.23568	2.15626	1.24597	0.967163	1.53918	1.50849	0.965729	1.20966	1.24721	1.46519	1.6154	0.655118	1.44885	1.54283	1.27412	1.00693	1.29508
ENSG00000070081.14	2.37959	3.14656	2.76581	3.00262	3.21508	2.5528	2.46043	2.64583	2.5398	1.84871	3.43402	3.07202	3.18538	3.18608	2.24987	2.09872	4.53174	2.24099	2.00975	3.22297	2.2351	2.53793	5.50946	3.47643	2.66181	3.81124	2.90403	2.79126	2.51967	3.62351	3.94246	3.72312	5.60318	3.34391	4.62923	2.36482	5.39067	3.5045	2.77728	2.09411	2.76287	2.44526	2.74234	5.27347	3.38488	3.38122	2.33174	3.44144	2.89494
ENSG00000275479.1	0.587652	0.917595	1.57987	1.18171	2.04703	0.60261	0.402229	1.56226	1.09156	2.78058	2.1476	1.92845	1.27302	1.22046	1.27032	2.83226	0.90716	0.695795	1.08835	0.804881	1.14286	1.43847	2.55861	2.04342	1.11852	1.70456	0.838931	1.10468	1.30163	2.96459	3.05014	2.35495	3.36693	3.50947	2.22228	0.981775	1.60887	1.54416	1.86648	1.63511	1.1098	0.647913	0.716673	0.672957	0.559372	1.16017	1.17363	0.55124	0.531871
ENSG00000166634.5	0	0	0.0273308	0	0	0.0655973	0	0	0	0	0.0206689	0	0	0	0	0	0	0.0199184	0.0240965	0	0	0	0	0	0	0	0.019017	0	0.0188409	0	0	0	0	0	0	0.0817677	0	0	0	0	0	0	0	0	0	0	0	0	0.0214792
ENSG00000261789.1	0	0.0164961	0	0	0	0.0255748	0	0	0.0152708	0	0.0159196	0	0	0	0	0	0	0	0	0.0184697	0.0179268	0	0.0219625	0	0	0	0	0.0170762	0.0145096	0.0194106	0.0390086	0.0190765	0.0175015	0.0155822	0.0520242	0	0.0216998	0.0298078	0.0279504	0	0.0190862	0.0140382	0.0119579	0	0	0	0	0	0
ENSG00000254092.1	0.142341	0	0	0.143576	0	0	0.0926329	0	0.0599246	0.106858	0	0.114612	0	0	0	0	0.0843037	0	0	0.141047	0	0.329447	0.793818	0	0.0620092	0	0	0	0	0	0.0767205	0.145484	0.256501	0	0	0	0	0	0	0	0.0746124	0.0551561	0	0.134955	0	0	0	0	0
ENSG00000197421.8	0.0113226	0.0100139	0	0.0227611	0.0234157	0.0155443	0	0.0689751	0.116081	0.0167577	0.0570318	0	0	0	0	0	0.0131332	0.0093111	0	0.0979283	0.0108846	0.0278508	0	0.0379969	0.00959686	0	0	0.0206598	0.0520453	0	0	0.0115844	0	0	0	0.03866	0	0	0.0169937	0.0352762	0.0230883	0.0169881	0	0	0.00610574	0.129597	0	0.0818001	0
ENSG00000161558.9	1.46991	1.35591	1.40294	1.60392	1.14612	1.61548	1.87183	1.5835	1.91882	1.63053	1.28098	1.28374	0.932487	1.30348	1.69214	1.37023	0.668912	1.94903	1.10539	1.46109	0.958511	1.36876	3.10054	1.13776	1.28394	1.5852	1.26702	1.30161	1.26733	2.67566	1.52762	2.10818	1.03726	1.92753	1.67989	1.66435	2.09311	1.19474	1.52606	1.58222	1.69185	1.22062	1.09507	0.812967	0.884296	0.924255	1.36862	1.36666	1.30509
ENSG00000276644.3	0.590247	1.10611	0.493843	0.448231	1.37371	0.326227	0.511879	1.16585	0.784078	0.123315	1.59242	0.800891	0.406593	1.38002	0.979323	0.532676	0.223584	0.337712	0.243346	3.58676	0.357831	0.731205	1.25468	0.974386	0.849619	0.956961	0.539159	0.269794	0.873687	2.97672	2.09606	1.41503	3.31539	0.0521931	3.23189	0.409735	2.65002	1.18164	0.353356	0.265031	1.41105	1.0542	0.83006	0.875507	1.31118	1.7637	0.284771	0.807391	0.626902
ENSG00000260900.1	0	0	0	0	0	0	0.226078	0	0	0	0	0	0	0	0	0	0	0	0	0	0	0	0	0	0	0	0	0	0	0	0	0	0	0	0	0	0	0.145912	0	0	0.183694	0	0	0	0	0	0	0	0
ENSG00000278732.1	0	0.267028	0	0	0	0	0.134958	0	0.170475	0.15534	0.0913872	0	0	0	0	0	0	0.0881461	0.10612	0	0	0	0	0	0.0907768	0.101013	0	0	0	0	0.313007	0	0	0	0	0	0.123423	0	0.157425	0	0	0	0.069087	0	0	0	0.328047	0	0
ENSG00000196167.8	1.55142	1.69453	0.304623	2.36796	1.14289	1.93679	1.76159	1.56276	1.84892	0.982941	2.323	1.03855	0.0160123	2.22681	1.44266	0.528174	0.53431	2.00616	1.06311	1.54596	1.11819	1.095	1.06073	0.696459	1.0493	1.56913	0.297638	0.404941	1.23056	0.0475551	2.95119	1.30555	1.30334	1.38971	0.554044	0.62869	2.37271	1.36362	2.02556	0.686388	1.79012	1.36105	3.39219	0.687991	1.16735	1.07966	0.384096	0.816156	0.536042
ENSG00000268465.1	0	0	0	0	0	0	0	0.0536908	0	0	0	0	0	0	0	0	0	0	0	0	0	0	0	0	0	0	0	0	0	0	0	0	0	0	0	0	0	0	0	0	0	0	0	0	0	0	0	0	0
ENSG00000264438.2	0	0	0	0	0	0	0	0.0889903	0	0	0	0	0	0	0	0	0	0	0	0	0	0.139209	0	0	0	0	0	0	0	0	0	0	0	0	0	0	0	0	0	0	0	0	0	0	0	0	0	0	0
ENSG00000204113.6	0.0252404	0	0	0	0	0.0345896	0	0.0196478	0	0.0187557	0	0	0	0	0	0	0	0	0.02513	0.0495774	0.0242684	0	0	0.0284652	0	0	0.0587027	0	0.0196506	0	0.0265769	0	0.0236939	0	0	0	0	0	0	0	0	0	0.0161998	0	0	0	0.027991	0	0
ENSG00000207000.1	0	0	0	0	0	0	0	0	0.220683	0	0	0	0	0	0	0	0	0	0	0.263192	0	0	0	0	0	0	0	0	0	0	0	0	0	0	0	0	0	0	0	0	0	0	0.175402	0	0	0	0	0	0.237753
ENSG00000254131.1	0	0.064202	0	0.1426	0.146531	0.0986541	0.0919919	0.0565741	0.224576	0.341597	0.233434	0	0	0.184202	0.330015	0	0	0.374195	0.269032	0.0717432	0.260522	0	0.241357	0.081502	0	0.13408	0.112033	0.129919	0	0	0.0761867	0.074056	0.13303	0.0607003	0	0.122634	0	0	0	0	0.33742	0.0547695	0.0920323	0	0.0394316	0.0511924	0.156115	0	0.126026
ENSG00000118972.1	0	0.0271522	0.0231804	0	0	0	0.0131588	0	0	0.0891395	0	0	0.0116012	0	0	0	0	0.0582596	0.0102531	0.0102004	0.132772	0	0	0.0116218	0.00872821	0.0194225	0.00808355	0	0.00800842	0	0.0429055	0.0105365	0.0192643	0	0	0.0864223	0	0	0.461588	0	0.0210073	0.0231194	0.0897262	0.00974047	0	0	0.0672429	0	0
ENSG00000264104.1	0	0	0	0	0	0	0	0	0	0	0	0	0	0	0	0	0	0	0	0	0	0	0	0	0	0	0	0	0	0	0	0	0	0	0	0	0	0	0	0	0	0	0	0	0	0	0.0412216	0	0
ENSG00000179833.4	2.81222	3.46476	2.592	2.81777	2.40823	3.15347	2.40528	2.40663	2.2121	3.08853	2.58702	2.17542	2.03535	2.99373	2.58974	3.31831	1.29622	3.56666	3.39983	2.97272	2.85537	2.57674	2.27016	2.05361	2.58714	1.95063	3.34635	3.02071	2.40899	1.94852	1.68455	2.0806	1.52043	2.34702	1.55367	3.18604	2.18932	2.97201	3.3154	2.76228	2.49636	2.54817	3.38995	1.35667	3.25203	3.21252	3.18615	2.29012	3.39724
ENSG00000264576.1	0	0	0	0	0	0	0	0.260162	0	0	0	0	0	0	0	0	0	0	0	0	0	0	0	0	0	0	0	0	0	0	0	0	0	0	0	0	0	0	0	0	0	0	0	0	0	0	0	0	0
ENSG00000064225.11	1.75086	1.49138	1.05429	1.14691	1.39791	0.740947	1.38867	1.30093	0.729569	2.9153	1.64172	0.835211	1.86965	1.04247	1.09293	0.625028	0.701803	0.896688	0.607623	1.38262	1.54111	0.98109	0.309426	0.97001	1.41624	1.17968	1.21502	1.57812	1.07273	2.41663	1.54582	1.59596	0.451813	3.2625	0.799774	0.908464	2.22933	1.41339	1.14062	0.568017	1.86532	0.709978	1.1223	0.781212	1.10016	1.3756	1.80733	1.11416	0.902149
ENSG00000267108.1	0.330427	0.75069	0	1.02781	0.341714	0.235035	0.578992	0.378455	0.506991	1.03531	0.410673	0.269313	0.903221	0.226799	1.46835	0.376802	0	0.708879	0.714244	0	0.318912	0.213113	0.541277	0.787841	0.408208	0.314386	0.381631	0.30519	0	0.739856	0.346122	1.50768	0.786141	0	0	0.636454	0.378344	0.141776	0.660464	0.743155	1.21255	0.255157	0.114151	0	0.352858	0.124728	0.999981	0	0
ENSG00000221372.1	0	0	0	0	0	0	0	0	0	0	0	0	0	0	0	0	0	0	0	0	0	0	0	0	0	0	0	0	0	0	0	0	0	0	0	0	0	0	0	0	0	0	0	0	0	0	0	0	0
ENSGR0000264510.4	0	0	0	0	0	0	0	0	0	0	0	0	0	0	0	0	0	0	0	0	0	0	0	0	0	0	0	0	0	0	0	0	0	0	0	0	0	0	0	0	0	0	0	0	0	0	0	0	0
ENSG00000057294.12	3.07848	2.4621	1.94324	2.91503	2.84476	3.09458	2.7926	3.41884	3.49124	5.21666	2.94199	2.97248	0.164901	2.82269	2.85564	2.97116	1.21526	3.22845	2.02231	3.08657	2.74807	2.02166	0.279258	2.04603	2.46925	2.21099	2.69277	1.02828	3.11661	2.37498	1.59509	1.414	1.06855	0.544683	2.11827	2.60825	0.363	2.8514	2.61125	2.93809	2.35259	3.29828	2.65872	1.80471	2.61331	2.75285	3.103	1.50641	3.07654
ENSG00000227535.2	0.117854	0	0	0	0	0	0	0	0	0	0	0.183639	0	0	0	0	0	0	0	0	0	0	0.137992	0	0	0	0	0	0	0	0	0	0	0	0	0	0	0	0	0	0.120538	0	0	0	0	0	0	0	0
ENSG00000252628.2	0	0	0	0	0	0	0	0	0	0	0	0	0	0	0	0	0	0	0	0	0	0	0	0	0	0	0	0	0	0	0.619083	0	0	0	0.309546	0	0	0	0	0	0	0	0	0	0	0	0	0	0
ENSG00000166007.11	0	0	0	0	0	0	0	0	0	0	0	0	0	0	0	0	0	0	0	0	0	0	0	0	0	0	0	0	0	0	0	0	0	0	0	0	0	0	0	0	0	0	0	0	0	0	0	0	0
ENSG00000273055.1	0.872018	1.22992	0.954982	1.1742	1.00415	1.77634	1.32442	1.59247	1.54803	2.0899	1.77378	1.68108	1.03748	1.69698	1.63962	0.972849	0.527714	1.03689	0.922531	0.970374	0.998178	1.1079	1.69756	1.56208	1.49403	1.22755	1.36382	0.735439	0.831471	0.721027	2.29255	1.48809	1.07279	1.21931	1.33898	0.803436	1.06218	1.7362	1.06519	1.18135	1.69201	0.933621	0.675887	0.726174	1.22692	1.01398	1.69026	0.873742	0.795858
ENSG00000242041.1	0	0	0	0	0	0	0	0	0	0	0	0	0	0	0	0	0	0	0	0	0	0.112094	0	0.102653	0	0	0	0	0	0	0	0	0	0	0	0.0790032	0	0	0	0	0	0	0	0	0	0	0	0	0
ENSG00000278923.1	0	0	0	0	0	0	0	0	0	0	0	0	0	0	0	0	0	0	0	0	0	0	0	0	0	0	0	0	0	0	0	0.10007	0	0	0	0	0	0.0790535	0	0	0	0	0	0	0.105101	0	0	0	0
ENSG00000167768.4	0.0248582	0.234728	0.13519	0.049737	0.0760661	0.208288	0.122894	0.404969	0.0503855	0.0457416	0.28967	0.383918	0.095662	0.487821	0	0	0	0.0102658	0.251365	0.0367787	0.0357044	0.202243	0.0579535	0.109011	0.0210844	0.0694584	0.0195333	0.919008	0.0572955	0.0258746	0.79272	0.0504199	0.550628	0.0614646	0	0.114198	0	0.0783112	0	0	0.225307	0.0912842	0.468456	0.023518	0.171583	0.342889	0.182749	0.0899595	0.127577
ENSG00000280159.1	0.025436	0.0446715	0.0568837	0.0508829	0.0264031	0.068891	0.0324541	0.16912	0.02084	0.0189013	0.0324641	0.0403542	0.028635	0.082461	0.13739	0	0	0.03129	0.0746782	0.0126527	0.0244565	0.031398	0.14388	0.0144141	0.0844294	0.0594466	0.0494604	0.102002	0.0296036	0.115492	0.0916416	0.125652	0.104468	0.0525841	0.0357693	0.0435632	0.0870083	0.070325	0.0191672	0.0527684	0.137703	0.0380707	0	0.0477349	0.0137473	0.0443281	0.0695113	0.092003	0.022575
ENSG00000235240.1	0	0	0	0	0.331184	0	0	0	0	0	0	0	0	0	0	0	0	0	0	0	0	0	0	0	0	0	0	0	0	0	0	0	0	0	0	0	0	0	0	0	0	0	0	0	0	0	0	0	0
ENSG00000264172.1	0	0	0	0	0	0	0	0	0	0	0	0	0	0	0	0	0	0	0	0	0	0	0	0	0	0	0	0	0	0	0	0.0523212	0	0	0	0	0	0	0	0	0	0	0	0	0	0	0	0	0
ENSG00000199903.1	0	0	0	0	0	0	0	0	0	0	0	0	0	0	0	0	0	0	0	0	0	0	0	0	0	0	0	0	0	0	0	0	0	0	0	0	0	0.222567	0	0	0	0	0	0	0	0	0	0	0
ENSG00000200058.1	0	0	0	0	0	0	0	0	0	0	0	0	0	0	0	0	0	0	0	0	0	0	0	0	0	0	0	0	0	0	0	0	0.246224	0	0	0	0	0	0	0	0	0	0	0	0	0	0	0	0
ENSG00000275358.1	0	0.165237	0	0.096615	0.0993216	0	0	0.0379615	0.0788072	0	0.0820803	0.149855	0	0.240723	0	0	0.354808	0.450612	0.0484686	0.048223	0.0468197	0.117562	1.68962	0.625219	0.041341	0.333096	0.112033	0	0.0379668	0.0506533	0.194853	0.09792	0	0	0	0.0420468	0	0.220602	0	0.147715	0.144566	0	0.206266	0.440399	0.0523395	0.0343293	0	0.251652	0
ENSG00000218358.2	0.15579	0.0983708	0.0901157	0.215491	0.0667612	0.210112	0.0208897	0.267551	0.039817	0.631835	0.0685081	0.172867	0.300216	0.0845224	0.0203906	0.179166	0.0189687	0.0789165	0.226869	0.0945954	0.150044	0.0202073	0.215813	0.239084	0.0812794	0.105021	0.0381996	0.18356	0.213489	0.0170291	0.0342509	0.0496357	0.132627	0.0136682	0	0.0691979	0.05638	0.173891	0.141288	0.26664	0.0658415	0.0486339	0.178013	0.0154738	0.00882824	0.0342219	0.219776	0.0596527	0.203712
ENSG00000266460.1	0	0	0	0	0	0	0	0	0	0	0	0	0	0	0	0	0	0	0	0	0	0	0	0	0	0	0	0	0	0	0	0	0	0	0	0	0	0	0	0	0	0	0	0	0	0	0	0	0
ENSG00000260371.1	0	0	0	0	0	0	0	0	0	0	0	0	0	0	0	0	0	0	0	0	0	0	0	0	0	0	0	0	0	0	0	0	0	0	0	0	0	0	0	0	0	0	0	0	0	0	0	0	0
ENSG00000264091.1	0	0.667287	0.460505	1.22812	0	0.937057	0	1.94208	1.39644	0.578422	0.360319	0	1.0872	0	0.501003	0.824894	0	1.40055	0.733186	0.991564	0.970199	0	0	0	0.35812	0	0	0	0.828114	0	0.766205	0	0.953243	0.63722	0.955211	0	0.472484	1.52017	0.585156	0.76268	0.422789	0	1.31597	0.70406	0.620234	1.11569	1.07564	0	0
ENSG00000238921.2	0	0	0	0	0	0	0	0	0	0	0	0	0	0	0	0	0	0	0	0	0	0	0	0	0	0	0	0	0	0	0	0	0	0	0	0	0.345772	0	0	0	0	0	0	0	0	0	0	0	0
ENSG00000274815.1	0	0	0	0	0	0	0	0	0	0	0	0	0	0	0	0	0	0	0	0	0	0	0	0	0	0	0	0	0	0	0	0	0	0	0	0	0	0	0	0	0	0	0	0	0	0	0	0	0
ENSG00000269349.1	0	0.0309985	0	0.0698191	0	0	0	0	0.0568531	0.125752	0	0.0554469	0	0.134219	0.126978	0	0	0	0.0689051	0.0346864	0.0336725	0	0.0412025	0	0.058833	0.0655488	0.0275362	0.0320829	0	0.173653	0.0728096	0	0.127242	0.0579959	0.0652027	0.0888415	0.0803082	0.161284	0	0.0723889	0.0358375	0.0523246	0.109154	0.065526	0.228875	0.0489045	0	0.0641612	0.0310896
ENSG00000200291.1	0	0	0	0	0	0	0	0	0	0	0	0	0	0	0	0	0	0	0	0	0	0	0	0	0	0	0	0	0	0	0	0.283192	0	0	0	0	0	0	0	0	0	0	0	0	0	0	0.304847	0	0
ENSG00000233614.6	0	0.0472286	0	0	0	0.024677	0.0455811	0	0	0	0	0	0.0599449	0.0237503	0	0	0.0208595	0	0	0.0178198	0.0172959	0	0	0	0	0.0170243	0	0.0648006	0.0415942	0	0.0189455	0.0184054	0.0168855	0.102086	0.0169329	0.0155165	0	0	0	0	0.0184148	0	0	0.0338382	0	0	0	0	0
ENSG00000022567.8	2.10191	3.52857	1.63676	2.23435	2.54222	2.79913	2.59388	2.92181	5.29596	1.82829	2.77895	2.78829	2.114	2.30463	2.15644	2.51704	1.68373	3.80641	4.40767	2.5283	2.8752	2.80592	1.64456	2.56767	2.02656	3.17334	2.11609	3.2589	2.79062	2.28797	2.35678	1.55219	2.87233	3.08208	3.81219	2.38183	2.10158	2.85388	2.13606	2.19443	2.71971	3.81571	2.72323	1.71897	2.20426	2.42418	3.31666	1.88252	2.81547
ENSG00000241670.3	0	0	0	0	0	0	0	0	0	0	0	0	0	0	0	0	0	0	0	0	0	0	0	0	0	0	0	0	0	0	0	0	0	0	0	0	0	0	0	0	0	0	0	0	0	0	0	0	0
ENSG00000278933.1	0	0	0	0	0	0	0	0	0	0	0	0	0	0	0	0	0	0	0	0	0	0	0	0	0	0	0	0	0	0	0	0	0	0	0	0	0	0	0	0	0	0	0	0	0	0	0	0	0
ENSG00000202175.1	0	0	0	0	0	0	0	0.195099	0	0	0	0	0	0	0	0	0	0	0	0	0	0	0	0	0	0	0	0	0	0	0	0	0	0	0	0	0.283485	0	0	0	0	0	0	0	0	0	0	0	0
ENSG00000120662.14	1.63468	1.72198	1.61434	2.4915	1.46735	1.89088	1.70515	2.3961	1.90644	1.7917	1.98634	1.86715	1.33123	1.69653	1.76381	1.26895	0.819148	1.9755	1.74574	1.64602	1.30859	1.61397	2.11945	1.49119	1.68578	1.56276	1.21416	1.13778	1.34209	1.18014	1.74846	1.11331	1.91353	1.55842	1.18672	1.63693	1.89328	1.647	1.26613	2.27069	2.05982	1.86734	1.55814	0.892962	1.2091	1.45097	1.84519	1.59517	1.36853
ENSG00000235523.1	0.781303	0.338817	0	0.681999	0	0.219936	0.298429	0.30176	0.197829	0	0.494332	0.363486	0	0.481419	0.923797	0.353652	0	0.19868	0.083555	0	0.546477	1.07808	0	0.857116	2.56583	0.294689	0.248408	0.63056	0.0656221	0	1.29342	0.743373	1.6742	0	0.536842	0	0	0.253653	0.238943	0	0.451932	0.0635264	0.723696	0	0.0457748	0.11643	0.551257	0	0.277871
ENSG00000249848.1	0	0	0	0.105526	0	0	0	0	0	0	0	0.0840151	0	0	0.129442	0	0	0	0	0	0	0	0	0	0	0	0.0419318	0.0488155	0	0	0	0.0544643	0	0	0	0	0	0	0	0	0	0	0	0	0	0.0375706	0	0	0
ENSG00000277826.1	0	0	0	0	0	0	0	0	0	0	0	0	0	0	0	0	0	0	0	0	0	0	0.213305	0	0	0	0	0	0	0	0	0	0	0	0	0	0	0	0	0	0	0	0	0	0	0	0	0	0
ENSG00000230225.1	0	0	0	0	0	0.0334561	0	0.0190007	0	0	0.020847	0	0	0	0	0	0	0	0	0.0241798	0	0.030135	0	0	0.0207044	0	0	0.0223588	0	0	0	0	0.0229147	0	0	0	0	0	0	0	0	0	0	0	0.013191	0	0.0536449	0	0
ENSG00000239877.2	0	0	0	0	0	0	0	0.0299038	0	0.0143459	0	0	0	0	0.0240718	0	0	0	0	0	0	0	0	0	0.016379	0	0	0.0176899	0.0299081	0	0	0	0	0	0	0	0	0	0	0.0202215	0	0	0	0	0	0	0.0425385	0	0
ENSG00000201398.1	0	0	0	0	0	0	0	0	0	0	0	0	0	0	0	0	0	0	0	0	0	0	0	0	0	0	0	0	0	0	0	0	0	0	0	0	0	0	0	0	0	0	0	0	0	0	0	0	0
ENSG00000281474.1	0	0	0	0	0	0	0	0	0	0	0	0	0	0	0	0	0	0	0	0	0	0	0	0	0	0	0	0	0	0	0	0	0	0	0	0	0	0	0	0	0	0	0	0	0	0	0	0	0
ENSG00000272905.1	0.133692	0.678837	0.286331	0.606511	0.265012	0.485929	0.221057	0.352306	0.536133	0.443547	0.684678	0.600418	0.559933	0.118529	0.570279	0.536422	0.248322	0.370242	0.568854	0.132473	0.246899	0.214299	1.59587	0.560759	0.410335	0.418775	0.266738	0.697865	0.352351	1.18944	1.62284	1.21704	1.54255	1.29806	0.686203	0.416509	0.461586	0.474619	0.256635	0.267069	0.582085	0.133974	0.271519	0.0857145	0.0971885	0.21285	0.19372	0.238456	0.29816
ENSG00000259952.1	0	0	0	0	0	0	0	0	0	0	0	0	0	0	0	0	0	0	0	0	0	0	0	0	0	0	0	0	0	0	0	0	0	0.0468331	0	0	0	0	0	0	0	0	0	0	0	0	0	0	0
ENSG00000260812.1	0	0	0	0	0	0	0	0	0	0	0	0	0	0	0	0	0	0	0	0	0	0	0	0	0	0	0	0	0	0	0	0	0	0	0	0	0	0	0	0	0	0	0	0	0	0	0	0	0
ENSG00000225630.1	6.82091	6.1183	5.82159	7.11948	6.18887	6.81338	7.22441	6.76785	10.4746	6.55197	7.78839	6.29302	5.15148	7.26573	7.66934	7.20631	3.61456	6.58974	7.34245	1.86631	6.94482	6.12897	8.6071	8.4193	7.02262	7.01805	6.20175	5.60219	6.29869	5.09443	7.47779	7.16557	7.3784	6.64543	7.44088	6.13208	8.91684	6.74571	8.05474	5.85509	6.40285	8.22985	8.03478	6.79086	5.44567	5.96303	7.21958	7.49443	5.48577
ENSG00000230231.1	0	0.0354639	0	0	0.0819713	0	0	0	0	0.0298016	0	0	0	0	0	0	0	0	0.0786843	0.0396759	0	0	0	0	0	0.0379175	0.0315084	0	0	0	0	0.0409696	0	0.0982858	0.0377154	0.0683531	0	0.0637475	0.117256	0	0.0808479	0	0	0	0	0	0.0874607	0	0
ENSG00000164283.11	1.05868	2.07472	2.90914	2.52611	1.97535	1.07243	2.44711	2.23143	1.86317	2.27037	0.989395	2.32321	1.57535	1.16454	1.37976	3.4607	0.235005	3.46559	2.23694	2.66981	3.33059	2.22086	6.19765	2.11542	1.60988	2.01821	3.45011	2.80867	2.38925	1.87041	4.28098	3.846	3.00946	3.27987	3.32154	2.89592	3.85008	1.52589	3.30792	3.02667	2.7979	0.48956	3.34	0.125699	2.00664	1.57876	3.22681	3.11229	0.890298
ENSG00000231880.2	0	0	0	0	0	0	0	0	0	0	0	0	0	0	0	0	0	0	0	0	0	0	0	0	0	0	0	0	0	0	0	0	0	0	0	0	0	0	0	0	0	0	0	0	0	0	0	0	0
ENSG00000227489.1	0	0	0	0	0	0.125706	0	0.0723748	0	0.0691452	0	0	0	0	0	0.106732	0	0.1132	0	0.0916479	0	0	0	0	0.0399048	0	0	0	0	0	0	0	0	0	0	0	0	0	0	0	0	0	0	0	0	0	0	0	0
ENSG00000254555.1	0	0	0	0	0	0	0	0	0	0	0	0	0	0	0	0	0	0	0	0	0	0	0	0	0	0	0	0	0	0	0	0	0	0	0	0	0	0	0	0	0	0	0	0	0	0	0	0	0
ENSG00000013392.7	1.26845	1.65964	0.951238	1.7207	1.52147	1.64146	1.2427	1.60682	1.26196	1.08232	1.63146	1.60618	2.13233	1.87718	1.5903	1.0506	1.31104	1.11595	1.16097	1.37933	1.27885	1.4557	2.02541	2.55982	1.53014	1.43238	1.3448	1.51359	1.34429	2.68069	1.86399	1.91953	2.78095	2.62472	1.84246	1.0668	2.14762	1.67849	1.24615	1.3042	1.77311	1.4151	0.992892	1.58168	1.70477	1.88225	1.55062	1.36249	1.22425
ENSG00000258279.2	0.0295718	0.173959	0.159703	0.115821	0.119044	0.040503	0.110314	0.0456924	0.0480692	0.796588	0.122102	0.220491	0.0658196	0.0769537	0	0	0.22435	0.0482868	0.0865844	0.058002	0.0284347	0.206265	0.0348075	0.247381	0.144377	0	0.0461219	0.0536808	0.293113	0.0904342	0.0616125	0	0	0	0	0.123309	0.0679849	0.0471667	0.0442441	0.0612552	0.059911	0.128818	0.0745045	0.02798	0	0.0615609	0.325233	0.106571	0.0520308
ENSG00000226688.5	0.0939721	0.0937311	0.0847168	0.14338	0.123797	0.124543	0.110314	0.191716	0.0945882	0.152269	0.143409	0.121771	0.079162	0.158887	0.221411	0.105738	0.0314415	0.160544	0.107442	0.0954137	0.110523	0.0895533	0.0715913	0.0659341	0.163333	0.0622304	0.130602	0.126464	0.0990539	0.116973	0.163482	0.0936971	0.175726	0.155503	0.148986	0.0974721	0.169476	0.142551	0.076559	0.0835715	0.177264	0.172646	0.139577	0.0508891	0.169255	0.153959	0.0936252	0.0936721	0.114537
ENSG00000250929.2	0	0	0	0	0	0	0	0	0	0	0	0	0.121214	0	0	0	0	0	0	0	0.0529381	0	0	0	0	0	0	0	0.0846494	0	0	0	0.051697	0	0	0.0475517	0.0639183	0	0	0.0575831	0	0	0	0	0	0	0	0	0
ENSG00000204581.2	0.0795614	0.0551718	0.0405231	0.10606	0.0914135	0.0491353	0.0569818	0.102207	0.0221325	0.128837	0.0532685	0.138112	0.253016	0.0356234	0.0225129	0.0415512	0	0.0295693	0.113079	0.0530239	0.0259714	0.0659227	0.439961	0.0700971	0.0603104	0.0835109	0.0695787	0.0328962	0.0210318	0.235246	0.339652	0.308591	0.13813	0.817644	0.17683	0.0688198	0.160176	0.0918179	0.027079	0.046819	0.063702	0.0203501	0.0173399	0.0255557	0.0481098	0.0377651	0.0592957	0.0332595	0.031878
ENSG00000225620.1	0	0	0	0	0	0.112952	0.105359	0.0649098	0	0	0	0	0	0.108832	0	0	0	0.134028	0	0	0	0	0	0	0.0706304	0	0	0.14852	0	0	0	0	0	0.0696294	0	0	0	0	0	0	0	0.0628452	0.0536649	0	0	0.0587512	0	0	0.144097
ENSG00000258477.1	0.0611919	0.205653	0.0689886	0	0	0.083478	0.288852	0.047764	0.145776	0.29262	0.24462	0.0963923	0.0687821	0.0804036	0.282541	0	0.070784	0.146414	0.119386	0.174715	0.222284	0.280215	0.328212	0.424841	0.243069	0.268955	0.346946	0.162172	0.265435	0.0636615	0.0643899	0	0.166012	0.100759	0.166454	0.334981	0	0.0969785	0.0910654	0.184111	0.180234	0.257499	0.221972	0	0.065771	0.125925	0.253844	0	0.157364
ENSG00000225488.1	0	0	0	0	0	0	0	0	0	0	0	0	0	0	0	0	0	0	0	0	0	0	0	0	0	0	0	0	0	0	0	0	0	0	0	0	0	0	0	0	0	0	0	0	0	0	0	0	0
ENSG00000184178.14	2.37526	2.63848	3.19856	2.74989	2.3189	2.4193	2.51462	2.83033	2.74234	2.14151	2.76095	2.22338	4.22639	2.75613	2.49006	3.06211	1.54325	2.71404	2.30255	3.22192	2.42881	2.32343	3.03916	2.75611	2.33573	1.94769	2.48683	2.24687	2.44252	2.43767	2.60848	3.05311	2.7727	1.57966	3.44705	2.42013	3.61416	2.71635	1.86144	2.60469	2.6431	2.21984	2.85274	1.8885	2.78376	2.88508	2.55834	2.72334	2.55166
ENSG00000237786.1	0	0.364956	0.102482	0.178148	0.491311	0	0.115423	0.071205	0	0.195152	0	0.391283	0.102179	0.119215	0.314831	0	0	0	0	0	0.0875886	0	0	0	0.150983	0.0862455	0.140326	0	0.265922	0	0.0957239	0.180487	0	0.0763703	0	0	0	0.143402	0	0.0951751	0.0931103	0.134745	0.115473	0	0	0	0	0	0.0809844
ENSG00000166913.11	6.53621	6.32341	7.09773	6.55767	6.29819	6.37036	6.24259	6.70783	6.53221	6.04308	6.31924	6.5694	6.84316	6.36043	6.16534	6.44733	4.63881	6.49721	6.94517	6.68479	6.56611	6.37818	5.30698	6.22135	6.36933	5.99441	6.2938	5.87738	6.46245	6.11091	5.32182	5.41319	6.34466	6.49259	6.26128	6.23214	6.22109	6.32654	6.06289	6.41811	6.38134	6.28913	6.93107	4.03798	6.36751	6.6365	6.39657	5.91092	6.30413
ENSG00000275856.1	0	0	0	0	0	0	0	0	0	0	0	0	0	0	0	0	0	0	0	0	0	0	0	0	0	0	0	0	0	0	0	0	0	0	0	0	0	0	0	0	0	0	0	0	0	0	0	0	0
ENSG00000164112.11	0.0704541	0.0448861	0.0231347	0.0809551	0.0628726	0.135269	0.0131328	0.0779896	0.00841286	0.13844	0.0261553	0.095467	0.122521	0.0924818	0.158362	0.0700367	0.0119222	0.0335129	0	0.0402969	0.0098802	0	0.012112	0	0.125444	0.0289795	0.0477422	0.0825599	0.031708	0.0107004	0	0.101859	0	0.0256029	0.00967232	0.0351236	0.0238348	0.0804773	0.0755441	0	0.121455	0.00773236	0.0770955	0.00972121	0.0862065	0.0843386	0.0114045	0.0561702	0.0538547
ENSG00000259345.4	0.457809	0.319161	0.0108357	0.281369	0.487109	0.0391472	0.129383	0.320419	0.184443	0.584363	0.17738	0.131875	0.124581	0.417078	0.137363	0.282767	0.128136	0.0235261	0.254041	0.153531	0.42882	0.437983	0.30558	0.192897	0.079279	0.203397	0.472034	0.220088	0.107993	0.0297453	0.0595646	0.0195557	0.00899863	0.0159742	0	0.16438	0.118306	0.214785	0.287628	0.378838	0.140657	0.0357132	0.19005	0.295169	0.423329	0.292327	0.0728858	0.518076	0.176429
ENSG00000130204.11	3.45572	3.01032	4.70251	4.17819	3.63289	3.75746	3.52766	4.38355	3.80908	3.79045	3.97192	3.49652	5.39549	3.55758	3.55462	3.91628	3.0012	4.24742	3.9189	3.77048	3.90741	4.0048	4.92432	4.38309	3.77644	3.68903	3.65026	3.92159	3.76673	4.3408	4.20956	4.43231	3.10477	3.76805	3.97283	4.27215	3.77298	3.17397	3.79485	4.04361	3.9393	4.09804	4.34292	2.3538	3.22737	3.51109	4.14512	3.43442	4.65068
ENSG00000280387.1	0.0730963	0.0219269	0.0279814	0.143905	0.0509926	0.192711	0.0316181	0.281369	0.136451	0.0722795	0.0625772	0	0.0821216	0.126531	0	0.164184	0	0.227539	0.0962486	0.0245448	0.115374	0.0605427	0.0577715	0.0553603	0.0822923	0.0692411	0.0386828	0.0670456	0.0383271	0	0.0769001	0.493341	0.0232608	0.0612717	0.134613	0	0.190646	0.0780669	0.108567	0.101067	0.0988789	0.0370919	0.0316323	0.0234433	0.0657452	0.133891	0.080918	0	0
ENSG00000189099.10	0	0	0	0	0	0.0427224	0	0	0.0506959	0	0.0528228	0.0494394	0	0	0.0388406	0	0	0.100114	0.0310625	0.0309042	0.0593881	0.0759867	0	0	0	0.0295306	0.0486441	0.111079	0.0243004	0	0	0	0	0.0260903	0	0	0	0.0250869	0	0.0326547	0.0631708	0	0	0	0	0.0435952	0	0	0
ENSG00000232879.2	0.169891	0.151181	0.509789	0.812846	0.332893	0.754704	0.565142	0.748163	0.778712	0.245267	0.512363	0.262195	0	0.220721	0.20914	0	0	0.49651	0.320592	0.80131	0	0.388655	0.198328	0.190423	0.27706	0	0.134905	0	0	0	0	0	0.159956	0.503144	0.160383	0.621503	0	0.379436	0	0	0.596228	0	0.565355	0.437804	0.0939252	0	0.873694	0	0.288787
ENSG00000111863.11	0.614843	2.61275	2.69407	2.32062	0.731161	0.493926	1.91532	2.84084	1.55951	1.9723	3.22079	3.68156	1.10488	0.620619	1.77364	1.42193	0.187858	2.75481	0.495441	1.30185	1.69524	1.91248	0.0776388	1.33538	3.10421	1.979	0.633787	0.766343	0.669952	0.0687697	0.0543857	0.0749254	0.128122	0.0248811	0.0349319	0.951446	0.173068	1.82099	0.484972	0.581554	1.18228	0.484835	2.33529	0.109461	1.25418	0.760916	2.18427	1.04318	0.492095
ENSG00000164182.9	3.5476	3.48119	3.89404	3.73486	3.4507	3.81104	3.19492	3.24632	3.56273	3.30129	3.96654	3.49475	4.40584	3.52927	3.94076	3.33225	3.81781	3.57727	4.10183	3.38891	3.81321	4.06622	4.56143	4.10243	3.46812	3.70556	4.25863	3.33997	3.56111	4.48007	4.53843	4.53528	4.37616	3.67423	4.42237	3.65914	3.97599	3.47891	3.05121	3.57662	3.88734	4.22414	4.20774	2.94382	3.65705	3.79116	3.61268	3.25385	3.79038
ENSG00000109618.10	2.39132	1.85685	1.3344	1.62598	1.60014	1.967	1.83918	2.07478	1.98649	1.90575	1.99163	1.58897	1.11447	1.78685	1.85252	1.80828	0.783037	2.16289	1.75692	2.00486	1.85503	1.66121	2.63881	1.28772	1.853	1.93075	1.23244	1.09114	1.76632	1.32143	2.09701	2.02271	2.09904	2.64998	2.97535	2.12642	2.71929	1.87232	1.47729	1.60317	2.12074	1.58376	2.20589	1.2134	1.75822	1.79428	2.00966	1.63818	1.75999
ENSG00000271623.1	0.0483778	0	0	0	0	0	0	0.0744888	0	0.0360223	0	0	0	0	0	0	0	0	0	0.0479237	0	0	0	0	0.0410838	0	0	0	0	0	0	0	0	0	0	0	0.0562056	0	0	0.0506215	0	0	0	0	0	0	0	0	0
ENSG00000279345.1	0.0522987	0.0912167	0.0589854	0.136637	0.106569	0.0242035	0.0880809	0.181219	0.138366	0.13797	0.236865	0.0825279	0	0.112884	0.147334	0.0800792	0.0204587	0.348262	0.0857711	0.134224	0.176452	0.0217939	0.213644	0.078025	0.156601	0.0973997	0.145568	0.0943401	0.0804789	0.0183677	0.0369262	0.154866	0.12745	0.281806	0.454688	0.0745332	0.0607477	0.135846	0.222241	0.330812	0.203099	0.19911	0.0447325	0.0166909	0.0470052	0.10797	0.252452	0.0642683	0.0464647
ENSG00000214866.6	0.0174178	0.0154083	0	0	0.0359401	0.0473974	0	0.040275	0	0	0.0295877	0	0.0196153	0.0456308	0.203661	0	0	0	0	0.0172526	0.0332984	0.0427126	0.0205168	0	0	0	0.0136791	0.0159504	0.0135522	0.0181319	0.036455	0.0528119	0	0.0145544	0.0163938	0	0.0202713	0.041577	0	0	0.0528384	0.064399	0	0	0.0372447	0.0364242	0	0	0.030744
ENSG00000153015.14	3.03309	2.61487	2.88585	2.91556	2.54551	2.57903	2.62315	2.58573	2.44368	2.74884	2.84661	2.5886	2.78989	2.73193	2.65951	2.76378	1.59112	2.51172	2.96186	2.48041	2.2831	2.8986	2.78014	2.5911	2.31505	2.10718	3.19985	2.13822	2.66262	3.2533	2.74809	2.30951	3.28437	2.68998	3.35934	2.84142	2.494	2.68624	2.14573	2.66983	2.96782	2.55147	3.10072	1.57214	2.58058	2.798	2.79804	2.46071	3.11054
ENSG00000202290.1	0	0.667287	0.809042	1.59164	1.02584	1.09982	1.7398	1.02409	1.72802	0.897726	1.18694	0.339394	0.247849	1.46466	0.872154	0.824894	0	2.35052	0.870173	0.866802	0.713174	0.269893	0.985909	0	1.08883	0.557759	0.334438	0.383434	0.719084	0	1.26398	0.422601	0.391848	1.33751	0.555258	1.19526	1.81505	1.13817	1.00029	0.903654	0.888532	1.08752	2.13914	1.17515	0.620234	0.95128	1.91424	0.38719	0.372858
ENSG00000254578.1	0	0	0	0	0	0	0	0	0	0	0	0	0	0	0	0	0	0	0	0	0	0	0	0	0	0	0	0	0	0	0	0	0	0	0	0	0	0	0	0	0	0	0	0	0	0	0	0	0
ENSG00000240710.1	0.172001	0.223918	0.193005	0.173478	0.178209	0.383662	0.0572599	0.198568	0.0728436	0.0661767	0.622934	0.324707	0.0994322	0.416827	0.109731	0	0	0.10841	0.0881831	0.12969	0.0852225	0	0.153133	0	0.111622	0	0.0353819	0	0.0350561	0.672015	0.222474	0.294816	0.083246	0.842171	0	0.149408	0.151381	0.266874	0.0670926	0	0.256332	0.0670708	0.028927	0.163161	0.140431	0.414871	0.0498234	0.0821493	0.224534
ENSG00000248778.1	0	0	0	0	0	0	0	0	0	0	0	0	0	0	0	0	0	0	0	0	0	0	0	0	0	0	0	0	0	0	0	0	0	0	0	0	0	0	0	0	0	0	0	0	0	0	0	0	0
ENSG00000250210.4	0	0	0	0	0	0	0	0	0	0	0	0	0	0	0	0	0	0	0	0	0	0	0	0	0	0	0	0	0	0	0	0	0	0	0.0400305	0	0	0	0	0	0	0	0	0	0	0	0	0	0
ENSG00000225215.1	0	0.0230641	0	0	0	0	0	0	0	0	0.0222599	0	0	0	0.032461	0	0	0.0839584	0.025949	0	0	0	0	0	0	0	0.0406768	0	0.0202922	0	0	0.0266624	0	0	0	0.0224877	0	0	0	0.0272815	0.0266759	0.0196343	0	0	0	0.0183373	0	0	0
ENSG00000257246.1	0.156651	0.0713465	0.0906254	0.158004	0	0.306308	0.150593	0.0628881	0.189962	0.2266	0.102152	0.126255	0.0458853	0.0537098	0.23752	0	0.092966	0.557064	0.192495	0.191566	0.11461	0	0.0479745	0.0459657	0.0684347	0.112868	0.210926	0.0738068	0.0317912	0	0.240301	0.197487	0.147452	0.193607	0.112282	0.480637	0.0474056	0.186561	0.175509	0	0.197581	0.0903923	0.22047	0.0385986	0.0864285	0.0569176	0.172894	0	0.106042
ENSG00000245017.2	0.383335	0.110656	0.0541257	0.268736	0.218928	0.423261	0.176015	0.316393	0.0393664	0.273737	0.32191	0.238501	0.0888484	0.219119	0.259413	0.177232	0.30509	0.0653191	0.251912	0.195527	0.320999	0.475515	0.163023	0.15645	0.456692	0.278899	0.0985951	0.0439775	0.0977066	0.160112	0.236487	0.157484	0.074341	0.248775	0.030282	0.107971	0.178008	0.376824	0.492456	0.160976	0.352711	0.0946194	0.413331	0.266077	0.263313	0.279247	0.37885	0.143167	0.298511
ENSG00000281091.1	0.357027	0.768317	0.709154	0.462357	0.47378	0.876896	0.442685	0.522346	0.582695	1.73319	0.442803	0.103841	0.453324	0.389037	0.232962	0.723502	0.0763054	0.206426	1.05074	0.455024	0	0.366734	0.733091	0.454016	0.440173	0.122393	0.371434	0.378323	0.726419	0.256904	1.36599	1.80321	0.12143	0	0.435354	0.569423	1.97965	0.678791	0.43496	0.371878	0.655258	0.144734	0.377859	0.0624722	0.324117	0.577787	0.603565	0.603821	0.457786
ENSG00000250885.1	0	0	0	0	0	0	0	0	0	0	0	0	0	0	0	0	0	0	0	0	0	0	0	0	0	0	0	0	0	0	0	0	0	0	0	0	0	0	0	0.0943501	0	0	0	0	0	0	0	0	0
ENSG00000273797.1	0.113768	0.326387	0	0.114765	0.11796	0.154206	0.0737828	0.0891541	0	0.0851975	0.0975911	0.0914297	0.065209	0.520195	0	0.131122	0.192632	0.138998	0.113285	0.314758	0.161303	0.204441	0.195512	0.353789	0.187775	0.302004	0.132949	0.459955	0.131765	0.469324	0.0610402	0.22393	0.106994	0.0955789	0.254592	0.277534	0.131705	0.13587	0.747294	0.228784	0.371831	0.0438163	0.0738154	0	0.459862	0.157236	0.241423	0.105596	0.195976
ENSG00000089116.3	0	0.077304	0	0.240645	0.100089	0.404259	0.339673	0	0.0162377	0	0.0169275	0.400502	0.0112055	0.138383	0.0728831	0.153567	0	0.0163121	0.229218	0	0.00956193	0.0244839	0.966812	0	0.211926	0.0187618	0.105638	0	0	0.0206379	0.0414573	0.422015	0.0819124	6.35481	0.00936072	0.139279	0.569098	0	0.129135	0.0207548	0.0202931	0.321486	0	0	0	0.114406	0.244053	0	0.151101
ENSG00000036448.8	0.526927	0.348627	0.0824804	0.512317	0.425813	0.569543	0.214804	0.649355	0.302058	1.46894	0.722657	0.867991	0.397732	0.413683	1.35137	0.568334	0.472289	1.02076	0.0977509	0.656391	0.304989	0.740098	1.46369	0.538841	0.836552	0.464034	0.175898	0.378323	0.375577	1.62668	0.935614	1.11458	0.421092	0.212198	1.0203	0.195478	0.667654	0.480784	0.0901153	0.157582	0.186379	0.6869	0.482983	0.511549	0.460196	0.616132	0.377466	0.397635	0.376947
ENSG00000234055.1	0.343843	0.3975	0.383222	0.240079	0	0.167795	0.544953	0.0972031	0	0.0929008	0.46738	0	0.138954	0	0.153134	0	0	0.10262	0	0.235984	0.119326	0.151818	0.39765	0.13919	0.382908	0.593775	0	0	0.0972165	0	0.249761	0	0.324819	0.201355	0	0	0.143409	0	0.182577	0.248401	0.451395	0.18252	0.22921	0	0.0680368	0.171077	0.136956	0	0.110419
ENSG00000267552.5	0.0391971	0	0	0	0	0	0	0	0	0	0	0.121473	0	0	0.141613	0	0	0.0947754	0	0.0388281	0.0376947	0.0483311	0.0907916	0.044178	0	0	0.0308333	0.0359176	0	0.0407916	0.0412621	0.154097	0	0.0327939	0.0728972	0.0669066	0	0.0623964	0	0	0.0401148	0.0295618	0	0	0	0	0	0	0
ENSG00000224695.1	0	0	0	0	0	0	0	0	0	0	0	0	0	0	0	0	0	0	0	0	0	0	0	0	0	0	0	0	0	0	0	0	0	0	0	0	0	0	0	0	0	0	0	0	0	0	0	0	0
ENSG00000106038.11	0.270634	0.922144	0.0717986	0.159788	0.0381298	0.447287	0.861145	0.491367	0.244411	0.0137285	0.31266	0.387906	0.0514912	0.0244035	0.0115656	0.104029	0.0633692	0.61342	0.174269	0.131982	0.268462	0.852456	0.0109281	0.944533	0	0.336043	0.0288941	0.954858	0.0842325	0.009654	0	0	0.00870163	0	0.00872612	0.334752	0.0107968	0.114743	0.267393	0.199817	0	0.114227	0.0697105	0.00877024	0	0.0129964	0.020506	0	0.0723859
ENSG00000255189.1	0.0192804	0.0339153	0.0432309	0.148754	0	0.0264421	0.0246146	0.143426	0.0772792	0	0.126714	0	0.0431003	0.0992111	0	0	0	0	0	0.128661	0	0.092975	0	0.0431759	0.032514	0.089004	0.0449633	0	0.0735048	0.0200703	0.117744	0.0583837	0.105325	0	0.0537719	0	0.0445298	0.0609897	0	0.0597242	0.0960811	0.028888	0	0.018239	0.129803	0.105039	0.0424602	0.0701237	0.034015
ENSG00000164114.17	1.22056	1.26073	1.45486	1.6989	1.1713	2.10627	1.34084	1.69925	1.19656	0.824547	1.58739	0.792324	0.960796	1.69929	1.53522	1.47091	0.434361	1.30356	1.2364	1.91485	0.412317	0.984266	2.38082	1.18477	1.21235	0.986524	1.34662	1.28091	0.97207	1.93983	2.46417	2.9115	2.16977	2.79112	3.66356	1.53162	4.26091	1.63577	0.883077	0.486799	1.62955	1.08979	2.32995	0.729343	2.17677	2.2715	1.01739	1.34784	1.20076
ENSG00000238698.1	0	0	0	0	0	0	0	0	0	0	0	0	0	0	0	0	0	0	0	0	0	0	0	0	0	0	0	0	0	0	0	0	0	0	0	0	0	0	0	0	0	0	0	0	0	0	0	0	0
ENSG00000199836.1	0	0	0	0	0	0.241672	0	0	0	0.259038	0.15463	0	0.534525	0	0.581793	0	0	0.284513	0.178944	0	0.173114	0	0	0.201326	0.53548	0	0.501961	0	0.141517	0	0	0.183606	0.32065	0	0	0.297021	0	0	0	0	0.346619	0.58352	0	0	0	0.24628	0.198162	0.796231	0
ENSG00000149089.11	2.36067	2.20247	1.35708	2.13252	1.73569	2.49129	2.61457	2.07175	2.18556	2.17538	2.34994	2.17042	2.28711	2.10107	1.96068	2.19223	0.55599	2.52536	2.17405	2.41613	2.11278	2.07451	1.98612	2.07877	1.73404	1.89712	1.68179	1.94258	2.94161	2.96185	1.64396	2.30387	3.09372	2.85247	2.52047	1.77073	2.38511	1.91932	2.21317	1.64206	2.38685	1.9346	1.87053	1.38347	1.92429	2.09004	1.4614	1.67675	2.02666
ENSG00000251710.1	0	0	0	0	0	0	0	0	0	0	0	0	0	0	0.438402	0	0	0	0	0	0	0	0	0	0	0	0	0	0	0	0	0	0	0	0	0.316318	0	0	0	0	0	0	0	0	0	0	0	0	0
ENSG00000224570.1	0.017254	0	0.0194903	0	0.0356042	0	0	0	0	0.012812	0	0	0	0	0.0215057	0.0783442	0	0	0	0	0.0165878	0	0	0.0194653	0	0	0	0	0	0	0	0.0523212	0	0	0	0	0.0200808	0.0138608	0	0	0	0	0	0	0	0	0.0380294	0	0
ENSG00000179632.8	5.76603	5.40796	5.2886	5.32687	5.8884	5.45428	5.51914	5.58027	6.65976	6.26894	5.55596	5.52842	6.50118	5.48335	6.2389	5.86105	5.06627	5.06187	6.47576	5.23864	5.42622	6.026	5.56449	6.23808	5.70847	5.48169	5.85445	5.84011	5.80862	5.69018	5.36675	5.38835	5.55319	5.91717	6.07688	5.40069	5.1771	5.41477	5.73139	5.1037	5.57358	5.69062	5.68995	4.41679	5.18014	5.17684	5.57305	5.31314	5.98741
ENSG00000271677.1	0	0	0	0	0	0	0	0	0	0	0	0	0	0	0	0	0	0	0	0	0	0	0	0	0	0	0	0	0	0	0	0	0.071717	0	0	0	0	0	0	0	0	0	0	0	0	0	0	0	0
ENSG00000114861.17	2.84861	2.73923	2.8361	3.16964	2.71835	2.54328	3.17039	2.66994	2.43382	2.44834	2.96917	2.56335	2.40358	2.94854	3.3314	2.47855	1.71349	2.80298	2.89398	2.57852	2.73921	2.85215	2.4001	2.48858	2.9002	2.33987	3.34528	2.87943	2.68706	1.57962	1.83337	2.06799	1.4088	2.89408	2.63237	2.79753	2.28779	2.98895	2.97742	3.1865	2.71392	3.22217	3.17827	1.4848	2.98153	3.14573	3.13166	2.4185	1.96936
ENSG00000205030.1	0	0	0	0	0	0	0	0	0	0	0	0	0	0	0	0	0	0	0	0	0	0	0	0	0	0	0	0	0	0	0	0	0	0	0	0	0	0	0	0	0	0	0	0	0	0	0	0	0
ENSG00000138193.13	1.81119	1.80885	1.14301	1.42894	1.17408	1.65935	1.23048	1.68218	1.54397	0.403047	1.59585	1.24392	0.958505	1.48	1.48125	1.17165	0.633762	2.07191	1.48823	2.02281	1.3137	0.845224	1.00438	1.062	1.37356	1.33466	1.70352	0.850553	1.40109	2.08388	1.0589	1.68216	2.3933	0.487645	2.26444	0.733405	1.68806	1.42168	0.865551	1.99377	1.42428	1.25549	1.99448	2.76936	1.72618	1.73299	1.21063	0.842092	1.45277
ENSG00000243073.3	0	0	0	0	0	0	0	0	0	0	0	0	0	0	0	0	0	0	0	0	0	0	0	0	0	0	0	0	0	0	0	0	0	0	0	0	0	0	0	0	0	0	0	0	0	0	0	0	0
ENSG00000152942.17	2.76143	2.74481	2.4843	2.78583	2.60522	3.16841	2.54772	2.75945	2.40344	3.10505	2.72251	2.73421	2.51064	2.74578	2.56843	3.1727	1.50906	2.33622	3.19563	2.55987	2.01361	2.43765	3.52595	2.47974	2.67777	2.25454	2.68504	1.99224	2.67273	3.52776	3.81249	3.40541	4.12687	3.89594	4.40667	2.74185	3.8639	2.88888	2.03688	2.58957	2.81236	3.01581	2.6881	2.0013	2.6706	2.94433	2.75186	2.62688	2.79423
ENSG00000240809.1	0.952099	0.624635	0.831469	0.638441	0.531567	0.831446	1.06867	0.66295	0.927858	0.385961	0.46364	1.10333	0.682049	0.703402	0.705917	1.21091	0.0254315	0.44907	1.12078	0.656914	0.542563	0.155388	0.100673	0.0965306	0.578427	0.317785	0.469449	0.562512	1.02562	0.131891	0.154441	0.06631	0.247186	0.298939	0.157476	0.7428	0.382348	0.657967	0.591619	0.62813	0.358797	0.557989	0.897406	0.158232	0.672511	0.878639	0.777677	0.511407	0.892121
ENSG00000280004.1	0.135828	0	0	0	0	0	0	0	0	0	0	0	0	0	0	0	0	0.112537	0	0	0	0	0	0	0	0	0.207723	0	0	0.141166	0	0	0	0	0	0	0	0	0	0.141933	0.138902	0	0	0	0	0	0	0	0
ENSG00000224560.3	0	0	0	0	0	0	0	0	0	0	0	0	0	0	0	0	0	0	0	0	0	0	0	0	0	0	0	0	0	0	0	0	0	0	0	0	0	0	0	0	0	0	0	0	0	0	0	0	0
ENSG00000227233.1	0	0	0	0	0	0	0	0.0302649	0	0	0	0	0	0	0	0	0	0	0	0	0	0	0.0306201	0	0	0.0123603	0	0	0	0	0.0273854	0	0	0	0.0244838	0	0.0152067	0	0	0	0.0133716	0	0.00837135	0	0	0	0.0144931	0	0.0115881
ENSG00000118363.10	3.46014	3.90978	3.83075	3.9786	3.88088	3.73775	3.42577	3.46805	3.49468	3.47184	3.83316	3.80934	3.93851	3.75351	3.20014	4.03582	2.91265	3.75616	3.59628	4.23996	3.87163	3.8586	4.60982	4.44734	3.77099	3.67695	3.85856	3.88847	4.01788	3.86829	3.2152	3.39276	4.54552	4.13814	3.94298	3.90102	3.655	3.75074	4.30323	3.57323	3.92026	3.68099	4.08581	3.14685	3.78626	3.97947	3.8326	3.31879	4.0443
ENSG00000258116.1	0	1.44709	0	1.94177	0.557422	0.0873918	0.904134	0.965529	0	0.589889	0.763288	1.66588	0.268748	0	0.294886	0	0.0741178	0	0.894673	0.0634856	1.09429	1.19675	0	0.140861	0.253837	0.791144	0	0.937049	1.22721	0.0666676	0.0674296	0	0.278669	0	0	0.802141	0	0.285311	0.691305	0.465209	1.08132	0	1.18819	0	0.0348481	0.0452632	0.381298	0	0.529064
ENSG00000273311.1	1.11891	1.26731	1.35421	0.773583	0.756613	1.01462	1.31401	0.757362	0.909722	0.962325	0.919331	0.752941	1.34528	0.752435	0.653438	1.35765	0.6267	0.996445	0.608808	0.737579	1.45723	1.21203	0.45258	0.703492	0.920955	0.88743	1.10872	1.5687	1.43684	0.25483	0.486661	0.333185	0.544092	0.636289	1.28836	1.47281	0.268763	0.822028	1.35425	0.804476	1.38931	0.905721	0.590798	0.255712	0.705553	0.918987	0.892466	0.641868	0.838272
ENSG00000136169.15	1.76512	1.72669	1.48768	2.13032	1.7015	1.8478	1.56292	2.19194	1.48314	1.77785	1.85294	1.49965	1.42532	1.84094	2.07063	1.26097	0.851303	1.38677	1.66268	1.47326	1.45228	1.37065	2.11786	1.44641	1.68645	1.46361	1.24718	1.02235	1.51428	1.5045	2.27306	1.3563	2.05203	1.53334	1.79257	1.41144	1.78726	2.12398	0.998615	1.75414	2.11469	1.8	1.52233	1.33259	2.0116	1.92209	1.38605	1.7995	1.46598
ENSG00000279700.1	0.34625	0.632368	0.239252	0.367176	0.261613	0.410406	0.493815	0.568966	0.490173	0.475486	0.677014	0.267317	0.193913	0.508058	0.504123	0.289277	0.052469	0.518737	0.212701	0.343309	0.243713	0.0558532	1.09012	0.100384	0.298389	0.523791	0.585532	0.369702	0.403107	0	1.3953	0.80819	0.635895	0.803973	1.09825	0.719185	0.817316	0.608735	0.310281	0.303257	0.353538	0.282003	0.339624	0.240088	0.398112	0.356035	0.631396	0.1611	0.260702
ENSG00000121644.17	3.04326	3.50512	4.0106	3.88569	3.33447	3.693	3.6848	3.70542	3.32723	3.2246	3.10587	3.72617	3.20341	3.32421	3.16314	3.90302	1.63423	3.7309	3.46649	3.36243	3.58558	3.1642	2.11991	3.04946	3.69593	2.82024	3.67521	3.86377	3.2715	2.19998	2.49019	2.57912	2.37764	2.37581	2.27561	3.75748	3.06992	3.47886	3.41891	3.55382	3.35079	3.7354	3.65469	1.6992	3.9454	3.75792	3.74561	3.43519	3.28555
ENSG00000135903.17	0	0	0	0	0	0	0.00858545	0.00522109	0.0054967	0	0	0	0	0	0	0	0	0	0.00668725	0.0198673	0	0	0	0.00758121	0.00569167	0	0.0105226	0.0425027	0.0156092	0.0617515	0.0211214	0.0205197	0.0976824	0	0.00632055	0	0	0	0.0497542	0	0.0273091	0.0100857	0.00430106	0.00635254	0.00722971	0.0047164	0.0148697	0	0.00595698
ENSG00000138495.5	4.06071	4.10212	4.38433	3.87786	3.83088	3.5638	3.58191	4.06436	4.29619	4.1931	4.25818	4.45329	3.28048	3.68672	3.6053	3.92357	3.41392	4.247	4.1909	4.00494	4.26357	4.91028	4.66091	5.21545	3.81708	4.02612	4.32272	4.44566	4.56405	5.8405	4.86619	3.78156	3.69431	5.25995	4.15774	4.16108	3.89538	3.54384	4.10782	3.98963	4.00553	3.86666	4.13201	3.03248	3.42361	3.55709	3.79531	3.49822	4.27942
ENSG00000204528.3	1.81381	2.59167	2.11722	0.733137	0.683231	2.66983	1.97741	3.80751	4.36208	0.0759602	4.03232	3.44419	0	4.49866	1.80863	3.43408	1.71592	1.5148	1.54785	1.0589	1.46057	0.239268	1.22204	1.4699	0.282364	1.61795	3.09099	2.28422	1.90612	0.0537556	0.206181	0.052841	0.0954708	0	0	0.61741	0.0600119	2.70041	2.7796	1.73508	1.25158	0.524544	4.36746	0.568213	0.537423	0.571511	2.12403	0.344769	0.331832
ENSG00000169992.8	2.46539	2.91516	2.78593	3.10215	2.92935	3.67373	2.99919	2.78948	2.52066	3.66545	2.37202	2.96282	4.92549	3.00888	3.60578	3.27398	1.35861	2.35344	3.19597	2.42015	2.30967	2.79822	4.16336	3.1742	3.14895	2.64416	3.36553	3.73927	2.39891	3.05193	3.99213	3.26928	3.09116	2.06251	3.51306	2.79533	3.85946	3.20146	2.56439	2.91131	3.25012	3.13086	2.82658	1.1039	3.4856	3.1422	2.98448	3.05013	2.1314
ENSG00000239344.1	0.0809731	0.0718111	0.0463265	0	0.163361	0.110193	0	0	0.0336692	0	0.0693475	0	0.0461868	0	0.10039	0.0934849	0.0475418	0.130777	0.0408759	0.118719	0.115345	0.0995119	0.226744	0.371069	0	0	0.0638903	0.110044	0.0633077	0.0427235	0.125948	0.122483	0.183216	0.100694	0.346633	0	0.0477169	0	0	0	0	0.176556	0.052328	0.0766868	0.065728	0.112392	0.0455015	0.146475	0.036459
ENSG00000253309.5	0.0926406	0.0721737	0.040002	0.0474858	0.16416	0.213586	0.0451767	0.166551	0.112867	0.0263593	0.0599449	0.0923466	0.177347	0.135791	0.128469	0.0274739	0.0138148	0.0483232	0.0352865	0.0351068	0.0783045	0.193534	0.455723	0.0267566	0.153619	0.0335486	0.0731582	0.0431358	0.0900613	0.0609606	0.522709	0.094722	0.246918	0.124281	0.357039	0.0506334	0.36707	0.0564602	0.0355301	0.0370924	0.0481625	0.161429	0.00763183	0.210125	0.0506041	0.0973468	0.139108	0.02197	0.05207
ENSG00000101323.4	0.0346856	0.075571	0.33495	0	0	0.0239333	0.0442169	0.130305	0.0836759	0	0.169325	0.0816248	0.439908	0.174732	0	0	0.0202301	0.0143528	0.381645	0.0512356	0.0167734	0	0.600737	0.777624	0	0.01651	0.204998	0	0.142731	0.122581	1.81234	2.21262	2.88606	0	3.53609	0	3.44914	0.0278973	0	0	0.052926	0	0	0	0.194187	0.195517	0	0.153941	0.0307953
ENSG00000272456.1	0.0307678	0.0539608	0.0686527	0	0	0.0830736	0.0392372	0.07072	0.0500004	0.0453914	0.12688	0.0959274	0.196308	0	0.0756204	0	0	0	0	0	0	0.0379633	0	0	0.1017	0.0291225	0	0	0	0	0	0	0	0.0758511	0	0	0.0357815	0.186968	0.216708	0	0.0623079	0.0460091	0	0	0.0166431	0.0429956	0	0.0564448	0.0541182
ENSG00000251538.4	0	0	0.0147588	0.0262436	0	0.0356388	0.0166869	0	0	0.0193278	0	0	0.256732	0	0	0	0	0.0107434	0	0	0.0125578	0	0.0153913	0.0293306	0.0110729	0	0.020439	0.0588368	0	0.0135993	0	0	0.0122594	0	0	0.0335315	0	0	0.0195997	0.0406467	0.0133716	0	0.0166944	0	0.00704615	0.00917849	0.138769	0	0
ENSG00000263711.4	0	0.104697	0	0	0	0	0.00580729	0.010565	0	0	0.049585	0	0.0203653	0.0119864	0	0	0.0105222	0.00745802	0.00452236	0	0.0217002	0.0112114	0	0.00512743	0.0153334	0.00429737	0	0.289538	0.00353077	0	0	0.0138983	0	0	0	1.54526	0	0.0036459	0.0136189	0.0047564	0.0185108	0.0136143	0.00290788	0.0128493	0	0.0127133	0.00504133	0	0.00804514
ENSG00000262662.1	0	0	0	0	0	0.0760721	0	0.0434787	0.0457422	0	0.0476646	0	0	0.0732636	0.0692321	0	0	0	0	0	0	0	0	0	0.0473414	0.0527693	0.0438878	0.0510869	0	0	0.320675	0.0569934	0.102856	0.0466652	0.245209	0	0	0	0	0	0	0.0420858	0	0	0	0	0	0	0
ENSG00000127564.15	1.50498	1.72448	1.77313	1.27076	1.26859	0.696004	1.22673	1.94595	1.35607	2.40825	1.45229	0.804525	3.02667	1.61462	1.05862	1.62841	0.494417	1.87508	1.67709	1.67197	1.52106	1.35421	0.158961	1.46983	1.27865	1.56477	1.60313	2.37039	1.87569	0.709319	0.130946	0.239003	0.225572	0.289582	0.489638	1.18471	0.627956	0.627135	2.48506	2.39484	1.49809	1.39875	1.24728	0.101792	0.473409	0.467525	1.63341	1.38177	2.70691
ENSG00000219395.2	0	0.196479	0	0.353408	0.425188	0.20323	0.317622	0.279417	0.15381	0.029126	0.129412	0.178364	0.168646	0.327347	0.0487044	0	0	0.0946587	0.18514	0.0765435	0.145031	0	0.0906796	0.0869359	0.0332296	0.0731922	0.281841	0.105047	0.060389	0.0803619	0.300784	0.189953	0.107584	0.126772	0.208246	0.161591	0.132425	0.179419	0	0.0808078	0.259566	0.343447	0.0742274	0.0370472	0.161501	0.107293	0	0.0716468	0.134293
ENSG00000255349.1	0	0	0	0	0	0	0	0	0	0	0	0	0	0	0	0	0	0	0	0	0	0	0	0	0	0	0	0	0	0	0	0	0	0	0	0	0	0	0	0	0	0	0	0	0	0	0	0	0
ENSG00000254843.1	0.0167446	0.0148124	0	0	0	0.0455835	0	0	0.0540811	0	0	0.0266121	0	0	0	0	0	0	0	0	0.0160979	0	0.0391832	0.018891	0	0.015845	0	0	0.0259389	0.0174312	0.0350549	0.017131	0	0.0278483	0.0157599	0	0.0194885	0	0.0497859	0	0.05082	0.0250994	0.021392	0	0	0	0.0729077	0	0
ENSG00000277998.1	0.0960656	0.512055	0.20874	0.353808	0.362875	0.55908	0.234053	0.27974	0.357965	0.545419	0.160223	0.410796	0.62593	0.448188	0.330954	0	0.400167	0.42169	0.753183	0.690442	0.613009	0.328274	0.49156	0.891518	0.302524	0.257501	0.767286	0.462712	0.279777	0.363767	0.101023	0.435378	0.879561	0.298557	0.332432	1.205	0.214658	0.351902	0.142145	0.282515	0.578623	0.910609	0.612252	0.257417	0.454837	0.568661	0.544571	0.71128	0.631751
ENSG00000275248.1	0	0.0491072	0.062506	0	0	0.0756693	0	0.0432459	0.132402	0.266963	0.093311	0	0.122056	0.0728753	0.0688647	0	0	0.0457037	0	0.0549089	0	0	0.836053	0.122265	0	0.0524877	0.0436528	0.0508141	0.085245	0.315797	0.455589	0.356747	0.6334	0.25843	0.0522093	0.0478906	0.34911	0	0	0	0	0	0.0705527	0	0	0.039115	0	0	0.0492507
ENSG00000226086.5	0.10957	0	0	0	0	0.0512495	0.0477355	0	0.0607813	0.0820237	0.063322	0.11622	0.0421443	0.0493418	0.0466054	0.0854235	0.0433826	0.119631	0	0.0371026	0.0711605	0.090947	0.389735	0	0.0933432	0.0354569	0.114392	0	0	0.149973	0.321199	0.182137	0.13581	0.260156	0.319005	0.0323348	0.483714	0.0301307	0.109838	0.0391995	0.0383329	0.135996	0.0477569	0.136835	0.0600105	0.0263836	0.081875	0	0.0332582
ENSG00000235023.1	0	0.12043	0.0365974	0	0.109242	0.115462	0.0682529	0.0663769	0.0782965	0.0788352	0.124938	0.0513625	0.0364866	0.137777	0.155067	0.0498225	0.0375608	0.0442212	0.0322787	0.173196	0.0104666	0.0530863	0.0506504	0.396661	0.0275093	0.0804258	0.0832704	0.115306	0.137592	0.0225823	0.794258	0.0548576	0.0503797	0.361288	0	0.117517	0.0744391	0.1339	0.095388	0	0.118105	0.0721023	0.0277023	0.0705898	0.0348722	0.0378434	0.0825163	0.059448	0.0846772
ENSG00000176973.7	3.89958	3.85689	4.72962	4.25372	4.59076	4.0457	4.55423	3.78413	4.33728	4.56833	3.78528	4.40409	4.30509	4.12253	4.07739	4.53278	3.8032	3.71825	4.98273	3.30964	4.25667	4.68411	3.26087	4.66922	4.09089	4.24562	4.60197	4.72734	4.2712	3.58791	2.97411	3.15464	2.69015	4.06785	2.083	4.53027	2.49749	3.96782	4.49594	3.70772	4.1181	3.81843	4.08632	3.08068	3.59347	3.95562	4.22331	4.04991	3.68916
ENSG00000255521.1	0.0992773	0.268634	0.264633	0.1938	0.373933	0.134801	0.15561	0.383382	0.232434	0.672809	0.495839	0.227012	0.214835	0.411225	0.366248	0.270843	0.366677	0.251271	0.0747682	0.190443	0.0485642	0.0314364	1.49929	0.0568806	0.183672	0.224623	0.371096	0.155883	0.039386	0.51249	0.129355	0.348617	0.283587	1.16916	0.0935937	0.106664	1.68705	0.716375	0.593453	0.246709	0.149769	0.0568045	0.37435	0.454709	0.0542859	0.350411	0.186985	0.299545	0.28814
ENSG00000211682.2	0	0	0	0	0.71495	0	0	0	0.324984	0	0	0	0	0	0	0	0	0	0.38681	0	0	0	0	0	0	0	0	0	0	0	0	0	0	0	0	0	0	0	0	0	0	0	0	0	0	0.283004	0	0	0
ENSG00000231630.1	0	0	0	0	0	0	0	0	0	0	0	0	0.226997	0	0	0	0	0	0	0	0	0.0872441	0	0.0798386	0	0	0	0	0	0	0	0	0	0	0	0	0	0	0.295563	0	0	0	0.0457845	0	0	0	0	0	0
ENSG00000249514.1	0	0	0	0	0	0	0	0	0	0	0	0	0	0	0	0	0	0.0784334	0	0	0	0	0.214552	0	0	0	0	0	0	0	0	0	0	0	0	0	0	0	0	0	0	0	0	0	0	0	0	0	0
ENSG00000272374.1	0.152674	0.318117	0.119079	0.293125	0.313084	0.48299	0.590919	0.378064	0.440365	0.729735	0.483536	0.3957	0.103452	0.304415	0.382962	0.372047	0.160638	0.217376	0.216178	0.288212	0.0886851	0.225843	0.724365	0.566777	0.355438	0.570261	0.27136	0.262673	0.171417	0.408785	1.13925	0.98641	0.707662	1.16962	0.4466	0.264399	0.55865	0.424378	0.146428	0.179941	0.458383	0.233202	0.0951467	0.113127	0.177724	0.28776	0.197162	0.270978	0.153767
ENSG00000159479.15	3.93586	4.1727	4.59389	3.94433	3.56597	3.94597	3.6515	4.02185	3.33971	3.39106	3.86375	3.84431	5.12108	3.746	3.5896	4.02007	2.7734	3.35127	3.96342	3.27849	3.67424	3.58354	3.37984	3.70215	3.80917	3.67032	3.89514	4.36139	4.05045	4.16062	3.314	2.96323	3.16942	4.25209	3.09644	3.85023	3.9194	3.78786	4.19587	3.92527	3.96071	3.61975	3.9559	2.51172	3.76161	3.74468	3.97575	3.49648	3.53234
ENSG00000112511.16	4.15026	4.16843	4.71314	4.14541	4.14212	4.45809	4.58084	3.99736	4.68445	4.90801	4.46682	3.85896	3.64451	4.14905	4.56833	4.22884	3.23292	4.1262	4.44233	3.74333	4.18019	4.37987	4.92706	4.07062	4.04952	4.18083	4.13163	4.65264	3.77439	5.57845	5.1492	5.16095	4.80664	5.33785	4.68865	5.0067	4.56729	3.98589	4.524	3.99121	4.36009	4.07187	3.61309	3.20852	3.90598	4.00436	4.43044	4.20817	3.84709
ENSG00000196381.9	0.170599	0.379838	0.199956	0.366847	0.532954	0.496624	0.261565	0.375415	0.141015	0.140032	0.637594	0.308377	0.517173	0.504946	0.620323	0.204754	0.169767	0.503375	0.287104	0.42587	0.25047	0.271457	1.19527	0.603738	0.464406	0.371878	0.394093	0.272501	0.262695	0.794466	0.92634	1.04131	1.34928	1.59258	0.325479	0.21373	0.330734	0.583817	0.171009	0.278371	0.784151	0.433443	0.257064	0.190695	0.388333	0.722568	0.237746	0.449031	0.206262
ENSG00000211950.2	1.98033	1.23179	1.94654	2.98202	5.89086	5.98182	2.25333	4.19923	1.75132	3.87671	1.45937	1.00482	4.27198	5.93526	0.545619	2.4308	0.687548	1.96211	1.91675	2.63465	4.1568	1.79603	0.853116	2.79476	3.80394	3.05574	1.23974	2.15919	1.80462	0	0.414127	2.16949	0.625646	0.610657	0	3.1953	0	4.41867	1.32368	7.44135	3.26551	1.2292	0.182217	0.320456	3.71359	5.86053	0.232879	2.07494	4.21597
ENSG00000202534.1	0	0	0	0	0	0	0	0.210367	0	0	0	0	0	0	0	0	0	0	0	0	0	0	0	0	0	0	0	0	0	0	0	0	0	0	0	0	0	0	0	0	0	0	0	0	0	0	0	0	0
ENSG00000231062.1	0	0	0	0	0	0	0	0	0.0421175	0	0	0	0	0.0675086	0	0	0	0	0	0	0	0	0	0	0	0	0.040408	0.0470456	0.0789921	0	0	0	0.140037	0	0	0	0	0	0	0	0.103195	0	0	0	0	0.0362033	0	0	0
ENSG00000154511.10	2.27918	2.95115	1.60036	2.56035	1.94377	2.78555	1.65813	2.1381	1.96591	1.7122	1.77494	2.32002	2.45354	2.32376	3.36315	2.57624	0.750117	1.95382	1.93894	2.15832	1.93495	1.62533	1.44126	1.24738	2.66412	2.07126	2.30743	2.31675	1.9803	1.64464	1.59404	2.45801	1.59828	3.3275	1.2915	1.98534	2.09066	2.41793	1.79572	2.83407	2.14496	2.62976	3.07686	0.832285	2.55291	2.61909	2.35037	2.14341	2.04028
ENSG00000253946.1	0	0	0	0	0	0	0	0	0	0	0	0	0	0	0	0	0	0	0	0	0	0	0	0	0	0	0	0	0	0	0	0	0	0	0	0	0	0	0	0	0	0	0	0	0	0	0	0	0
ENSG00000144504.14	1.31073	1.0891	1.15212	1.70246	1.03729	1.09033	1.59412	1.17546	1.76391	1.58228	1.38316	1.03877	0.557115	1.08499	1.1215	1.11535	0.575075	1.63187	1.53131	1.10264	0.970589	1.33167	1.05166	1.06131	1.03224	1.09193	0.94923	0.973674	1.12128	1.08542	1.04937	0.886052	0.728994	1.04697	0.830329	1.39587	0.73168	0.883586	1.16584	1.13711	1.4345	1.2726	1.2842	0.571749	0.721558	0.782748	1.05444	1.10714	0.870618
ENSG00000142507.8	5.74463	5.33535	6.26346	5.58435	5.75801	5.61518	5.21609	5.65285	5.30414	5.60457	5.7743	5.68863	6.89335	5.6023	5.59516	5.71212	5.32101	4.76274	5.60857	5.52733	5.66224	6.3596	6.18762	6.88482	5.56542	5.29044	5.81205	5.68488	5.65039	6.65286	6.17215	5.84848	6.43152	6.23337	6.08351	5.38369	5.95466	5.43562	5.25318	5.71007	5.97899	6.02424	5.37952	4.75004	5.18855	5.54797	5.32368	5.69791	5.80205
ENSG00000259677.1	0.266483	0.0720928	0	0	0.0843194	0.0563698	0.103178	0.153911	0.191869	0.0607039	0.199525	0.127551	0.0912951	0	0.05127	0.0938489	0.0477299	0.0995629	0.194426	0.0805352	0.0396385	0	0.0484804	0	0.135139	0.0390207	0.155305	0.14549	0.0321283	0	0.384386	0.122956	0.148954	0.284206	0	0.0355887	0.0942716	0.0655854	0.0615457	0.277922	0.161796	0.0310908	0.0781015	0.039007	0.0443246	0.166095	0.293012	0	0.206866
ENSG00000164116.15	2.13534	2.67426	2.3799	1.75541	2.58666	3.1162	1.89316	3.10635	2.14001	1.37614	2.56689	2.47575	4.42909	2.9093	4.28347	2.12034	0.74752	1.78129	1.5746	2.8713	2.25937	1.91771	2.10975	1.83751	3.03571	2.24771	2.58982	2.75531	2.04788	0.45102	1.44268	2.59671	1.82375	1.4494	0.558505	1.57411	4.27499	3.46466	1.68781	1.20637	2.7167	3.39284	2.31127	1.57805	3.91552	3.57455	1.87826	2.74528	2.54365
ENSG00000273305.1	1.02553	0.879142	1.08547	1.95388	0.441995	1.53536	1.82334	1.82703	0.885348	1.63769	1.17088	1.70977	0.422719	1.05978	0.896764	1.67889	0.322427	1.14126	1.37277	1.48295	1.02642	1.15558	0.139829	1.53614	1.57239	0.725238	0.884548	1.51422	1.09767	0.489967	0.447509	0.57116	0.165385	1.17687	0.0574196	1.87875	0.0707658	0.977866	0.603284	0.822322	1.10343	0.633604	1.97332	0.534955	0.455926	0.932387	0.969424	0.640766	1.20221
ENSG00000138669.8	0.823046	0.57473	0.26382	0.367359	0.49824	0.105052	0.282391	0.602889	0.472148	0.682312	0.507656	0.628446	1.07706	0.470642	1.80536	0.584813	0.102421	0.418852	0.377095	0.430192	0.572821	0.46634	0.801169	0.0932874	1.81564	0.272481	0.257689	0.217177	0.492809	1.38435	1.36011	0.740055	1.23392	0.817217	2.20985	0.463355	1.94322	0.732254	0.289753	0.488226	0.548849	0.888547	0.595528	0.281908	0.363587	0.348021	0.47928	0.37546	0.720914
ENSG00000250927.1	0	0.0282078	0.0710749	0	0.300909	0	0	0	0.0261204	0	0.0272259	0.0504934	0.0708623	0	0	0	0	0	0	0	0.0306436	0	0	0	0	0	0	0	0.0492262	0.0331679	0	0.0644788	0	0.0266511	0	0	0.363137	0	0.0476611	0.0659561	0	0.116287	0.0204704	0.0301539	0.0342789	0	0	0	0
ENSG00000174013.7	1.77871	1.76498	2.54355	2.42788	2.01539	2.26608	1.66037	2.19475	1.76306	2.14927	2.08517	2.08492	2.08874	1.93312	1.68791	2.49353	0.999543	1.7436	2.19657	2.01388	1.89098	1.61074	1.71099	1.91434	1.98229	1.79677	2.62065	1.97474	2.1129	2.03043	2.26868	1.7884	1.34927	2.52069	1.89521	1.86544	1.91905	2.03268	2.13584	1.87169	1.70946	2.10022	2.26327	0.872912	2.08555	2.36404	2.29027	1.57639	2.29013
ENSG00000235110.5	0.0752118	0	0	0	0	0	0	0	0.0618122	0	0.0643951	0	0	0	0.0932917	0	0	0	0	0	0	0	0	0	0	0	0.0593196	0	0	0	0.0791227	0	0	0	0	0	0	0	0	0	0.0769504	0.111634	0	0	0.0409712	0	0	0	0
ENSG00000277670.1	0	0	0	0	0	0	0	0	0	0	0	0	0	0	0	0	0	0	0	0	0	0	0	0	0	0	0	0	0	0	0	0	0	0	0	0	0	0	0	0	0	0	0	0	0	0	0	0	0
ENSG00000227863.2	0.045752	0	0	0	0	0	0	0	0	0	0	0	0	0	0	0	0	0.0377031	0	0	0	0	0	0	0.0388486	0	0	0	0	0	0	0	0	0	0	0	0	0	0	0	0	0	0	0	0	0	0	0	0
ENSG00000196704.10	3.25978	3.19811	3.2244	3.25596	3.36631	3.58036	3.04461	3.28766	3.33671	4.32606	3.60346	3.77768	4.13141	3.47673	3.39463	3.74656	2.48467	2.61911	3.09585	3.44276	3.17759	3.15605	4.48613	4.53552	3.25857	2.98126	3.44989	2.94507	3.37967	4.3248	4.16151	3.87275	4.35315	4.50472	3.84997	3.46592	4.22666	3.28207	3.47744	3.50845	3.46638	3.13903	3.00976	2.48528	3.37286	3.41595	3.26127	3.37481	2.87335
ENSG00000251332.1	0	0.147538	0	0	0	0	0	0	0.137027	0.0945472	0	0	0.0486815	0.111782	0.155792	0	0	0.201813	0.0849264	0.124966	0.0820721	0	0.0508957	0	0.107532	0.0409714	0.0340522	0	0	0	0.0455526	0.0872132	0	0	0	0.03737	0	0	0.0645974	0	0.0442878	0.0326495	0.0819512	0.040957	0.0692531	0.0305018	0	0	0.075873
ENSG00000259235.1	0	0.0648819	0.0418208	0	0	0.0507041	0.0929567	0.0849344	0.0601365	0	0.289144	0.16925	0	0.186074	0	0	0	0	0	0.174847	0	0.132967	1.1352	0.0823599	0	0.135466	0.085722	0	0.0288747	0.112729	1.80492	0.399942	1.18226	2.75605	0.451208	0.0319885	1.02185	0.0298078	0	0.0387806	0.110904	0	0	0.0350652	0.134919	0.126022	0	0	0.127332
ENSG00000258507.1	0	0	0	0	0	0	0	0	0	0	0	0	0	0	0	0	0	0	0	0	0	0	0	0	0	0	0	0	0	0	0	0	0	0	0	0	0	0	0	0	0	0	0	0	0	0	0	0	0
ENSG00000178821.11	1.06946	1.05598	0.690049	0.439216	3.40671	0.153012	0.760374	0.930733	1.21432	0.151362	1.6132	1.33007	1.09166	1.8771	0.789126	1.07106	5.10522	0.303423	0.648149	1.22032	0.801656	1.5087	0.022892	0.756268	0.91432	3.98599	0.961116	1.77435	0.906703	0.342942	0.0801849	0.169804	0.641482	0.11004	0.0363602	1.85527	0.231204	2.9313	1.86854	0.649063	1.42231	0.860458	0.768013	4.94044	2.60268	1.92529	1.32516	3.45513	3.02138
ENSG00000244019.1	0	0.0313509	0	0	0	0	0	0	0	0	0	0	0.765696	0	0	0	0	0	0	0	0	0.0436798	0.0416693	0	0.0300544	0	0.134165	0	0	0	0	0	0	0	0.0333443	0.0605048	0	0	0.0529324	0	0	0	0	0	0.0380896	0	0	0	0
ENSG00000222054.1	0	0	0	0	0	0	0	0	0	0	0	0	0	0	0	0	0	0	0	0	0	0	0	0	0	0	0	0	0	0	0	0	0	0	0	0	0	0	0	0	0	0	0	0	0	0	0	0	0
ENSG00000106069.19	1.47757	1.32955	0.411608	1.23817	1.12947	1.25283	1.2192	1.5133	1.12076	0.409046	1.09646	1.13537	0.515743	1.05928	1.38833	0.696783	0.688881	1.15598	1.09955	1.3634	0.968763	1.15334	1.40089	0.665581	2.23548	1.3839	0.757359	0.75909	0.689783	1.19689	0.613405	1.08309	0.67238	0.135139	1.38331	0.701065	1.6854	1.58029	0.673332	1.15412	1.60061	0.990119	1.73182	1.41919	1.42408	1.06065	1.13157	1.40291	1.16749
ENSG00000243911.3	0	0	0	0	0	0	0	0.0968146	0.101758	0	0.204649	0	0	0	0	0	0	0.197657	0	0	0.228655	0	0	0	0	0	0	0	0.096828	0	0	0	0	0	0	0.107003	0	0	0.343355	0	0.126261	0.181811	0.0801944	0	0	0	0	0	0
ENSG00000232301.1	0	0	0	0	0	0	0	0	0	0	0.0687205	0	0	0	0	0	0	0	0	0.0402969	0	0	0	0.045846	0	0	0	0	0	0	0	0	0	0	0	0	0.0472822	0	0	0	0	0	0	0	0	0	0	0	0
ENSG00000267871.4	0.997155	0.473496	0.674583	0.558764	0.383165	1.005	1.00841	0.78938	1.47163	1.95124	1.13713	0.726027	0.67293	0.512258	0.791919	1.27905	0.422253	0.366133	0.972691	0.578482	0.5083	0.874574	2.51922	1.04154	0.782121	1.0182	0.402382	0.515032	0.933984	2.21102	2.09468	1.58899	0.777905	1.56386	1.14588	1.00707	1.9764	0.666911	0.911587	0.821272	0.731016	0.69294	0.57273	0.187157	0.412678	0.617743	0.722807	0.519862	0.391437
ENSG00000227851.1	0	0	0	0	0	0	0	0	0	0	0	0	0	0	0	0	0	0	0	0	0	0	0	0	0	0	0	0	0	0	0	0	0	0	0	0	0	0	0	0	0	0	0	0	0	0	0.0788894	0	0
ENSG00000225715.1	0.039545	0.0691975	0.0446261	0	0.0809467	0.0540942	0	0.0609885	0.0641434	0.0294224	0	0.0625608	0	0.10235	0	0	0	0.0956005	0.0776997	0	0.0380294	0	0	0.0445694	0	0	0.0311077	0.0715855	0.0308209	0	0	0	0	0	0	0.163162	0.0459663	0	0.0590653	0	0.155487	0	0.09912	0	0.0214207	0.0278614	0.043831	0	0
ENSG00000271934.1	0	0	0	0	0	0	0	0	0	0	0	0	0	0	0	0	0	0	0	0	0	0	0	0	0	0	0	0	0	0	0	0	0	0	0	0	0	0	0	0	0	0	0	0	0	0	0	0	0
ENSG00000271919.1	0	0.0487599	0	0	0	0	0	0.0429394	0.0451752	0	0.0470742	0	0	0	0.0683808	0	0	0	0	0	0.0529381	0	0.0646809	0	0	0	0.0854226	0	0	0	0	0	0	0	0.0518404	0.093586	0.125124	0	0.0819896	0	0	0	0.0354539	0	0	0	0.0609665	0	0
ENSG00000176928.5	1.59099	1.65886	0.322898	1.18444	1.34715	1.17487	0.582937	1.50988	1.15854	0.578722	1.96052	1.17647	0.189529	1.52066	1.20305	0.528441	0.351178	0.620514	0.668198	1.3461	0.76208	0.796365	1.48984	0.538725	2.89976	1.23356	0.475927	0.42826	0.563561	0.674319	1.37356	1.51205	1.86273	3.35548	1.71126	0.571835	1.03072	2.67185	0.501448	0.542571	1.39502	1.04005	1.51626	1.19666	1.65432	2.02026	0.758197	0.836252	0.86782
ENSG00000233714.1	0	0	0	0	0	0	0.0440461	0.0269146	0.0283242	0.0256954	0	0.0547149	0.0388812	0	0	0	0.0400249	0	0.0344004	0	0.0657013	0	0	0	0	0	0.0271693	0	0	0	0	0.0353434	0.0324405	0	0	0	0	0.0277888	0	0	0	0	0	0	0.0187008	0	0	0	0
ENSG00000129455.14	2.46497	1.48731	2.86603	2.54095	2.38215	3.1021	4.3172	1.90919	0	0.0245889	1.59319	4.02256	0	3.31328	2.16123	3.53181	0.182119	3.27054	1.23288	1.62748	3.81913	1.24017	0	0.0555642	2.43015	4.59462	2.14958	4.70624	3.78	0	0.102017	0.0338262	0.0156068	0	0	6.02714	0.0193536	0.45636	3.99461	3.92519	2.38869	0.937302	1.48664	0	0.0178936	1.0747	3.61737	0.280461	3.84729
ENSG00000253049.1	0	0	0	0	0	0	0	0	0	0	0	0	0	0	0	0	0	0	0	0	0	0	0	0	0	0	0	0	0	0	0	0	0	0	0	0	0	0	0	0	0	0	0	0	0	0	0	0	0
ENSG00000240250.3	0.75495	0.490792	0.11951	0.693094	0.397599	0.608978	0.833265	0.236415	0.584908	0.539164	1.07572	0.16586	0	0.265578	0.251842	0	0	0.70293	0.383209	0.540035	0	0	0.536485	0.119362	0.473302	0.194769	0.309971	0	0.0831961	0.110428	1.03297	0.554857	0.838713	0.3278	1.32739	0.0919842	0.34142	0.166845	0.427243	0	0	0.229309	0.9106	0.100634	0.269767	0.0753369	0.74711	0.19082	0.0945561
ENSG00000277889.1	0	0	0	0	0	0	0	0	0	0	0	0	0	0	0	0	0	0	0	0	0	0	0	0	0	0	0	0	0	0	0	0	0	0	0	0	0	0	0	0	0	0	0	0	0	0	0	0	0
ENSG00000216902.3	0	0	0	0	0	0	0	0	0	0	0	0	0	0	0	0	0	0	0	0	0	0	0	0	0	0	0	0	0	0	0	0	0	0	0	0	0	0	0	0	0	0	0	0	0	0	0	0	0
ENSG00000265875.1	0	0	0	0	0	0	0	0	0	0	0	0	0	0	0	0	0	0	0	0	0	0	0	0	0	0	0	0	0	0	0	0	0	0	0	0	0	0	0	0	0	0	0	0	0	0	0	0	0
ENSG00000237666.2	0	0	0	0	0	0	0	0	0	0	0	0	0	0	0	0	0	0	0	0	0	0	0	0	0	0	0	0	0	0	0	0	0	1.58935	0	0	0	0.0464661	0	0.0603496	0	0.043572	0	0	0	0	0	0	0
ENSG00000161896.9	0.0961974	0.139589	0.0247766	0.0865794	0.0672697	0	0.0140683	0.389033	0.0445131	2.32324	0.0372263	0.197383	1.19317	0.165576	0.939665	0.299812	0.0627576	0.0622199	0.0218423	0	0.102508	0.0926638	0	0.0729967	0.0994798	0.041229	0.0427078	0.135105	0.0915085	0.442529	0.600773	0.239156	0.0205927	0	0	0.0376053	0.0629874	0.0944005	0.0650003	0	0.11939	0.264903	0.121986	0.139377	0.194512	0.0382669	0.0482607	0.0203156	0.217887
ENSG00000254672.1	0	0	0	0	0	0	0	0	0	0	0	0	0	0	0	0	0	0	0.0185094	0	0	0	0	0	0	0	0	0	0	0	0.0195776	0.0190196	0	0	0	0	0	0	0	0	0	0	0	0	0	0.0130701	0	0	0
ENSG00000143033.16	1.67431	2.21074	2.00851	2.28813	1.75956	2.22412	1.70503	2.54902	1.24354	1.7155	2.10496	2.11108	1.97372	2.13992	1.98534	2.35008	0.610306	1.85914	2.17829	1.8546	1.77973	1.42175	2.15433	1.47532	2.08049	2.07452	1.97771	1.83537	2.14596	1.43252	1.88075	1.63414	1.74481	2.06652	1.75062	2.24282	1.52809	2.25566	2.20116	1.79868	2.36465	1.94766	2.33759	0.847406	2.0685	2.29124	2.34764	1.551	2.14805
ENSG00000256150.1	0	0	0	0.261038	0	0	0	0.106148	0	0.196258	0.223604	0	0	0	0	0	0	0	0	0	0.130216	0	0	0	0	0	0	0	0.205046	0.140555	0.271487	0	0	0.317433	0	0	0	0	0	0	0	0.198793	0	0	0.0743666	0.271276	0	0	0.12053
ENSG00000106410.13	0	0	0	0	0.0308701	0	0	0	0	0	0	0	0	0	0	0	0	0	0	0	0	0	0	0	0	0	0.0117366	0	0	0	0	0.0152923	0	0	0	0	0	0	0	0	0	0	0	0	0	0	0	0	0
ENSG00000259956.1	3.30279	3.24072	3.57795	3.21599	3.51674	3.8104	3.777	3.6814	3.45837	3.65428	3.25087	3.47495	4.21273	3.77428	3.60302	3.22971	2.41624	3.46823	3.99681	3.24251	3.13715	3.47298	3.49432	3.08468	3.49721	3.18337	3.25728	3.42705	3.69405	3.33704	4.02795	3.41464	2.585	3.88995	3.74673	3.74389	3.36027	3.63165	3.30965	3.91654	3.22067	3.63181	3.49721	2.45726	3.45449	3.75199	3.63288	3.08687	3.42481
ENSG00000150773.9	0.599891	1.05767	0.385442	0.842924	0.660617	0.773055	0.833841	0.688003	0.710368	0.87642	1.14244	0.738948	0.30612	0.760096	0.245429	0.511583	0.41653	0.879887	0.622395	0.751716	0.390433	0.785973	1.3884	0.807242	0.871127	0.933094	0.764805	0.596379	0.793577	1.00723	1.01569	1.08252	1.06949	1.73745	1.50681	0.720412	1.22261	0.955779	0.70559	0.440323	0.748402	0.621655	0.645904	0.261033	0.514061	0.587683	0.579887	0.332069	0.504278
ENSG00000227958.1	0.0580052	0.0513958	0	0	0	0	0.0737828	0	0	0.0432276	0	0	0	0	0	0	0.0671093	0	0	0.0574625	0.0557956	0	0	0	0	0	0	0	0	0	0	0	0	0	0	0	0	0	0	0	0	0	0	0	0	0	0	0	0
ENSG00000267083.1	0	0	0	0.0477017	0	0	0	0	0	0	0	0.074679	0	0	0	0	0	0	0	0	0.0229143	0	0	0	0	0	0.0187259	0	0.0368694	0	0	0.0951457	0	0	0	0	0	0	0	0	0	0.0356806	0	0.0225472	0	0	0.0264311	0	0.0211506
ENSG00000274335.1	0	0	0	0	0	0	0	0	0	0	0	0	0	0	0	0	0	0	0	0	0	0	0	0	0	0	0	0	0	0	0	0	0	0	0	0	0	0	0	0	0	0	0	0.356224	0	0	0	0	0
ENSG00000259847.1	0.165382	0.118891	0.150364	0.527322	0.203324	0.379167	0.208336	0.294522	0.110344	0.365324	0.246692	0.207846	1.06704	0.174454	0.165164	0.293199	0	0.110833	0.255178	0.194546	0.128817	0.345327	0	0.114075	0.269962	0.156916	0.562022	0.289653	0.0794671	0	0.036455	0.0699948	0	0	0	0.116014	0.190933	0.134169	0.051764	0.818173	0.261776	0.173534	0.284034	0	0.28959	0.227074	0.112229	0.182562	0.147559
ENSG00000226668.4	0	0	0	0	0	0	0	0.00500334	0	0	0	0	0	0	0	0	0	0	0	0	0	0	0	0	0	0	0	0	0.00500405	0	0	0.00658591	0	0	0	0	0	0.00516714	0	0	0	0	0.00823151	0	0	0	0	0	0
ENSG00000268140.1	0.0293769	0.0260001	0.301652	0	0.118283	0.0402369	0.0739881	0	0	0.0433491	0.0250944	0.0465695	0.0970076	0	0.0365782	0	0	0	0.0292485	0.0290993	0	0.0716135	0	0	0.0494226	0.0278052	0.0230917	0.104758	0.067574	0	0.0612107	0	0.081205	0.0958429	0	0.0253509	0	0.0697278	0	0.0608557	0.030067	0.0439395	0.0740208	0.0277954	0.137053	0.080983	0.242058	0	0.0516904
ENSG00000278987.1	0.110053	0.285676	0.181951	0.263006	0.0293856	0.149237	0.235636	0.263214	0.101578	0.459073	0.246022	0.0226187	0.0318669	0.226991	0.184029	0.126865	0	0.509351	0.235808	0.0958537	0.168396	0.0520946	0.0333251	0.031923	0.149405	0.153778	0.237253	0.160789	0.196964	0.0294664	0.0444836	0.0573519	0.0783071	0.739834	0.176983	0.162907	0.112103	0.152258	0.591316	0.142429	0.0852373	0.200324	0.164079	0.0267857	0.0528812	0.0969729	0.273787	0.0262205	0.0979915
ENSG00000250006.2	0	0	0	0	0	0	0	0	0	0	0	0	0	0	0	0	0	0	0	0	0	0	0	0	0	0	0	0	0	0	0	0	0	0	0	0	0	0	0	0	0	0	0	0	0	0	0	0	0
ENSG00000236313.1	0	0	0	0.935014	0	0	0	0.0497754	0	0.0475376	0	0	0	0	0	0	0.0373412	0	0	0	0	0	0	0	0	0	0	0	0	0	0	0	0	0	0	0	0	0	0	0	0	0	0	0	0	0	0.10465	0	0
ENSG00000273085.1	0	0	0	0	0	0	0	0	0	0	0	0	0	0	0	0	0	0	0	0	0	0	0	0	0	0	0	0	0	0	0	0	0	0	0	0	0	0	0	0	0	0	0	0	0	0	0	0	0
ENSG00000260729.1	0.180732	0.115064	0.0160339	0.0702242	0.0722099	0.104007	0.163655	0.162271	0.0627802	0.197348	0.144571	0.088226	0.0239116	0.0913755	0.135825	0.0327032	0	0.0853283	0.0488608	0.0689563	0.00683797	0	0.597338	0.0397049	0.0591756	0.110351	0.0440656	0.0762721	0.0110398	0.0293997	0.798592	0.879371	0.158259	0.535815	0.263009	0.106579	0.236965	0.0505999	0.0422704	0.121673	0.0919142	0.0370416	0.00909634	0.0200901	0.103663	0.077919	0.0770628	0.150291	0.0312724
ENSG00000205362.9	2.96855	2.80527	0.99569	1.97192	2.34534	1.64772	1.44363	1.14113	1.55888	1.75599	2.59201	3.33249	2.58814	3.80734	2.3954	2.78195	3.28757	1.41017	0.33053	0.691317	1.97569	3.62344	0.937252	3.00138	2.519	3.22758	2.82482	1.21758	1.99062	2.13521	0.772591	4.43565	0.747941	1.02592	1.08359	1.11029	0.567597	2.2685	2.24293	1.56068	2.31363	1.78632	1.70058	1.90268	3.45513	3.58023	1.58953	0.564334	2.48182
ENSG00000245667.2	0.207182	0.0952624	0.0616319	0.108249	0.214568	0.277773	0	0.310293	0.0448575	0	0.0920196	0.0861996	0.061447	0	0.254316	0.237657	0.06324	0	0.106851	0	0.103285	0.131605	0.295876	0.120589	0.297397	0.10171	0.164948	0.234729	0.0426432	0	0.361427	0.306873	0.367128	0.255046	0.10118	0.137255	0.443414	0.128209	0.0814202	0.0571798	0.211756	0.120431	0.0352037	0	0.247362	0.0761231	0	0	0.185137
ENSG00000203818.6	0	0	0	0	0	0	0	0	0	0	0	0	0	0	0	0	0	0	0	0	0	0	0	0	0	0	0	0	0	0	0.0776269	0	0	0	0	0	0	0	0.109582	0	0.0754946	0	0	0	0	0	0	0	0
ENSG00000258517.1	0	0.0377457	0	0.0847717	0	0	0.157123	0.128542	0	0.0317231	0	0	0.047951	0	0	0	0	0.0694054	0	0.0832487	0	0	0	0	0.0714905	0	0	0.039063	0	0	0	0	0	0	0	0	0	0.0343017	0	0	0	0.0321569	0.0807352	0	0	0	0.137318	0	0.0378565
ENSG00000254768.4	0.0243346	0.0842686	0.0274799	0	0	0	0	0.0376372	0.0590007	0	0.0813896	0	0	0	0	0	0.0282056	0	0	0	0	0.0594694	0.0567463	0.106779	0.0206397	0	0	0.0442387	0.018944	0.0253298	0.0256235	0.0734311	0.0228432	0.0404015	0.0229071	0	0	0.0195583	0	0	0	0	0	0	0.0645817	0.0507571	0	0.0447253	0
ENSG00000202050.1	0	0	0	0	0	0	0	0	0	0	0	0	0	0	0	0	0	0	0	0	0	0	0	0	0	0.259012	0	0	0	0	0	0	0	0	0	0	0	0	0	0	0	0	0	0	0	0	0	0	0
ENSG00000259799.1	0.152065	0.796593	0.0879132	0.0787272	0.603509	0.506173	0.32055	1.36518	0.321988	2.98225	0.413427	0.288759	0.0444914	0.967737	0.187457	0.0901068	0.403308	0.400225	0.28846	0.287113	0.146449	0.228816	0.177698	0.170568	0.248922	0.47957	0.408109	0.355907	0.622772	0	0.268941	0.328736	0.0371333	0	0	0.193691	0.0459663	0.316471	0.503762	0.0816157	0.454008	0.248529	0.381017	2.09926	0.37759	0.682116	0.387887	1.43162	0.453746
ENSG00000230533.1	0.581177	0.963588	0.128909	0.663593	1.19394	0.48321	0.842464	0.567305	0.491377	0.126903	0.472866	0.337658	0	0.820136	0.20765	0	0.611433	0.776858	0.0581872	0.316919	1.37259	0.26848	2.15737	1.31819	0.232767	0.209671	0.0460351	0.155116	0.174388	0.331439	0.284207	0.592239	0.0548976	0.0489462	0	0.146488	3.29472	0.790559	0.246712	0.176157	0.465592	0.0441464	0.179186	0	0.485976	0.903206	0.243123	0	0.102061
ENSG00000196296.12	0.129966	0.34104	0.166785	0.651466	0.371453	0.339926	0.366668	0.461713	0.216528	0.884153	0.393508	0.257536	0.193364	0.377708	0.263083	0.163812	0.121053	0.63228	0.320436	0.194996	0.137068	0.136342	0.180647	0.451211	0.404249	0.247647	0.373788	0.255966	0.28658	0.160647	0.47227	0.825094	0.110497	0.377438	0.056462	0.256968	0.121488	0.222072	0.294922	0.357658	0.525167	0.383703	0.179752	0.0505472	0.102424	0.0879238	0.450214	0.242714	0.243523
ENSG00000270457.1	0.253259	0.0793563	0	0.17517	0	0.233751	0.408446	0.200488	0.143587	0.191908	0.576315	0.140137	0.656931	0.117182	0.309801	0.199559	0	0	0	0	0.0860792	0	0.202707	0	0.217294	0.164813	0.0706234	0.082085	0.200515	1.17982	0.0940789	0.177472	0.238838	0.146387	0.163971	0.150877	0	0.206614	0	0.0935392	0.335638	0.132459	0.113502	0.164757	0.0960758	0.0633428	0.648956	0	0
ENSG00000230481.2	0.0855259	0	0.0963211	0	0.816407	0.741362	0	0.130798	0	0.39722	0	0	0.186075	0.313094	0	0.359841	0	0	0	0	0.160153	0	0	0.0962009	0.60155	0	0.0675049	0.223672	0	0	0	0	0	0	0	0.0739995	0	0.316179	0.126768	0.768525	0.0874957	0.298114	0	0	0.135699	0.789555	0	0	0.345687
ENSG00000252861.1	0	0	0	0	0	0	0	0	0	0	0	0	0	0	0	0	0	0	0	0	0	0	0	0	0	0	0	0	0	0	0	0	0	0	0	0	0	0	0	0	0	0	0	0	0	0	0	0	0
ENSG00000231952.3	0.487167	0.645224	0.247301	0.515203	0.258559	0.474916	0.598149	0.391853	0.677333	0.189222	0.54947	0.575185	0.53875	0.459512	0.372895	0.578401	0.253349	0.589623	0.556297	0.50717	0.295267	0.369916	1.00221	0.27908	0.287081	0.392795	0.603046	0.623565	0.391902	0.776951	1.54431	1.32135	1.58266	1.55239	0.917828	0.49287	0.911398	0.361088	0.40032	0.375098	0.36768	0.235859	0.478262	0.464518	0.267237	0.614063	0.143936	0.56668	0.394244
ENSG00000280956.1	0	0	0	0	0	0	0	0	0	0	0	0	0	0	0	0	0	0	0	0	0	0	0	0	0	0	0	0	0	0	0	0	0	0	0	0	0	0	0	0	0	0	0	0	0	0	0	0	0
ENSG00000205331.5	0	0	0	0	0	0	0	0	0	0	0	0	0	0	0	0	0	0	0	0	0	0	0	0	0	0	0	0	0	0	0	0	0	0	0	0	0	0	0	0	0	0	0	0	0	0	0	0	0
ENSG00000279123.1	0.0430968	0.311799	0.0956675	0.0856952	0.171138	0.11554	0.0548959	0.0664224	0.0353485	0.210853	0.107812	0	0	0.0567384	0.0535994	0.189855	0	0.231961	0.0429094	0.163672	0.0817364	0	0.0506853	0.0955481	0.0722729	0.0408014	0.162103	0.0779383	0.160673	0.0448474	0.0453639	0	0.0798385	0.0360644	0.0405842	0.0372147	0	0.034682	0.24172	0.172509	0	0.0325136	0.0277215	0.0804527	0.0912444	0.0303748	0.454446	0	0.075562
ENSG00000206791.1	0	0	0.197056	0.334896	0	0	0	0	0	0	0	0	0	0	0	0	0	0.145859	0	0	0	0	0.20497	0	0	0	0	0	0	0	0	0	0	0	0	0.152592	0	0	0	0	0	0	0	0	0.188241	0	0	0	0
ENSG00000109805.8	1.11095	1.55487	2.43444	1.34142	1.24959	1.23083	0.846358	1.76536	1.16343	1.84644	1.12214	0.996338	4.02156	1.31487	0.803932	1.97618	0.345123	2.03229	1.40069	1.52382	1.26677	0.894261	0.162413	1.05753	1.10432	1.01311	1.46693	1.18826	1.37722	0.144332	0.199254	0.141951	0.146882	0.136224	0.774839	1.06116	1.20488	0.742725	2.16623	1.40692	1.35909	1.40125	1.79178	0.0644711	0.741258	0.770598	1.69967	0.982504	2.30856
ENSG00000211978.2	0.665679	0.404842	0	0.798734	0.204395	1.59228	0.459387	0.75127	0.92544	1.6158	0.700549	0.159473	1.10861	1.17653	0.349877	0.88741	0.422501	0.680117	1.21001	0.903871	1.57163	0.125196	1.19933	0.499506	1.80044	0.636584	0.157001	0.740545	0.424047	0	1.47287	1.03553	0.426329	0.24311	0.42737	1.21804	1.07721	2.12168	0.412122	2.20388	0.807594	0.526779	0.954434	0.272522	1.29845	1.83646	0.406445	0	0.405891
ENSG00000212039.1	0	0	0	0	0	0	0	0	0	0	0	0	0	0	0	0	0	0	0	0	0	0	0	0	0	0	0	0	0	0	0	0	0	0	0	0	0	0	0	0	0	0	0	0	0	0	0	0	0
ENSG00000203780.9	1.31905	1.90928	1.55369	2.33596	1.48774	1.61139	1.83427	1.32423	2.18708	1.68565	1.69102	1.85541	0.24758	1.46357	1.15068	1.75307	0.637978	1.61511	1.85625	1.41716	1.24079	2.10813	2.70038	1.30961	1.66211	2.21926	1.56528	1.80852	1.84655	1.14888	1.43445	1.69119	1.31069	1.78577	1.49948	1.73744	1.29798	1.55222	0.928383	1.44332	1.67996	0.790736	1.72307	0.374115	1.01043	1.31261	1.20916	0.753533	1.14552
ENSG00000111641.9	2.98116	2.4535	2.25091	3.87631	3.17895	3.70105	3.03941	4.20326	3.11748	4.6686	3.72944	3.4773	3.36757	3.18252	3.11598	2.58913	2.80438	3.41857	3.39635	3.25316	2.47222	2.99814	3.0606	3.56598	3.14695	2.96724	3.11003	2.65215	2.64325	3.35767	3.7406	3.16542	2.98081	2.80723	3.18565	2.79386	2.6939	3.07274	3.20805	2.83585	3.21312	3.62787	2.58698	1.55851	3.0017	3.24888	3.81742	2.77226	4.05551
ENSG00000221923.7	1.70294	2.13652	2.64107	1.24656	1.94458	1.18323	2.16824	1.68195	2.14222	0.593209	1.86117	1.8314	1.84318	1.66035	1.7258	0.557666	0.571248	1.01262	0.571607	1.27976	1.22025	1.42368	0.866019	0.633517	1.69846	1.44431	1.08521	1.93563	1.09344	1.70394	2.01786	0.662613	1.6499	1.60324	0.992787	2.87821	0.4639	2.11301	1.84308	2.18948	1.679	1.56232	2.35334	0.85888	1.63941	2.29871	1.85341	1.76082	1.85949
ENSG00000163975.10	2.98769	3.01189	6.27968	3.06649	3.65084	2.03401	3.20175	2.59248	4.9697	3.80956	2.58675	3.2915	1.84967	2.36659	2.27097	4.66328	1.36492	3.25231	2.85389	3.04771	4.45365	3.70819	0.165435	4.72701	3.89213	3.51287	5.6082	3.06163	3.93428	1.18017	0.86356	0.588265	0.23145	0.384442	0.444805	4.01925	0.822325	2.38939	3.80422	2.46849	2.76925	2.31306	1.80745	0.913999	2.17207	2.78354	2.8863	3.03143	1.37657
ENSG00000239893.1	0.0230063	1.573	0	0.980587	0	1.29785	1.34596	1.12857	0	0	1.73589	0	0	0	0	0.0528051	0.103836	1.42805	0	0	0	0	0	0	0	0.349041	0	0	0	0.0239477	0	0	0	0	0	0.0394256	0	0.403218	1.45443	2.0406	0.743906	0	1.78134	0	0.0369713	0.40828	0	0.200093	0
ENSG00000127329.13	2.14777	1.7588	1.62014	1.49793	1.85161	1.78096	1.53022	2.04219	1.65933	0.675762	2.08323	1.90703	1.66291	2.22823	2.30613	1.38608	0.394026	1.45278	1.29051	1.86172	2.01469	1.25498	3.5628	1.68966	1.74796	1.58359	1.88188	1.31934	1.83982	1.00451	3.08276	2.81639	1.80952	2.04833	1.25306	1.28313	2.33565	2.33699	2.64945	1.71614	2.3424	1.93845	1.53207	1.12033	2.53588	2.58251	1.27262	1.43335	1.59116
ENSG00000257815.4	0.660301	1.08132	0.877029	0.93194	0.906036	1.2367	1.15374	1.26853	1.19772	1.59575	1.5933	0.910223	1.15478	1.05303	1.06126	1.10042	0.970815	1.11674	0.709852	0.897093	0.951913	1.47348	1.99176	2.18226	1.1723	1.58031	0.87248	0.866652	1.19951	1.88338	2.54734	1.84133	2.36901	3.38349	1.67101	1.01817	1.74403	1.1139	2.0504	1.2618	1.49934	1.38637	0.876205	0.592349	0.965608	1.08406	0.987339	0.594852	0.738987
ENSG00000262358.1	0	0.418086	0.0859833	0	0	0	0	0.0596375	0.062724	0.111766	0.127857	0	1.02912	0.364497	0	0	0	0.0630066	0.0759882	0.147448	0	0	0	0.243663	0.0649038	0.0722954	0.11798	0.13677	0	0	0	0	0	0	0	0	0	0.231865	0	0.155455	0.15215	0.113252	0.14309	0	0.121309	0.0539698	0.508023	0.138227	0.132681
ENSG00000250594.2	0	0	0	0	0	0	0	0	0	0	0	0	0	0	0	0	0	0	0	0	0	0	0	0	0	0	0	0	0	0	0	0	0	0	0	0	0	0	0	0	0	0	0	0	0	0	0	0	0
ENSG00000077044.8	1.86384	2.0997	1.82841	2.11485	1.79586	1.69285	2.73741	2.37796	2.3427	3.07495	2.12851	1.91998	1.95617	2.32312	2.78422	2.01545	0.88957	2.57012	2.27689	1.51745	2.18236	1.78987	1.93968	1.80868	2.61192	1.99756	1.7575	2.09792	2.07322	1.6615	1.93726	1.98519	1.53686	1.82742	1.59029	1.48347	1.67405	2.24948	2.38109	1.96814	2.08459	2.60787	1.73808	0.667188	2.00823	2.30378	2.58633	1.65735	1.79901
ENSG00000263570.1	0	0	0	0	0	0	0	0	0	0	0	0	0	0	0	0	0	0	0	0	0	0	0	0	0	0	0	0	0	0	0	0	0	0	0	0	0	0	0	0	0	0	0	0	0	0	0.280101	0	0
ENSG00000143183.15	4.17065	4.24535	4.48624	4.88754	4.01838	4.35261	4.25215	4.59755	4.61883	4.1148	5.02629	4.47353	3.9309	4.04827	3.55858	4.3816	2.89261	4.54429	4.15373	4.52889	4.7212	4.94503	4.26499	5.0843	4.22122	3.81627	4.08935	4.49846	4.58171	4.16257	4.03466	3.7603	4.38466	4.61094	4.34807	4.59469	4.28091	4.04109	4.44536	4.23232	4.4271	4.40305	4.44945	2.88039	4.01285	4.08972	4.41067	4.36817	3.94561
ENSG00000229941.4	0.159253	0.175002	0	0.160627	0.084872	0.0567428	0.0528591	0.0949179	0.0997682	0	0.320621	0.246253	0	0	0.149601	0	0	0.16335	0.0814719	0.0411011	0	0	0	0.0920504	0	0.0392805	0.0645648	0	0.0323427	0	0	0.0836684	0.113867	0.06862	0	0	0	0.0979275	0.0619522	0.126528	0	0.0312983	0.177184	0	0	0.0292386	0.0905495	0	0
ENSG00000279455.1	0	0	0	0	0	0	0	0	0	0	0	0.0822096	0	0.0685178	0	0	0	0	0	0	0	0	0	0	0	0	0	0	0	0.0542043	0	0	0	0	0	0	0	0.0419487	0	0	0	0	0	0	0.0282749	0	0	0	0
ENSG00000108774.13	5.31501	5.20255	4.87941	5.32607	5.34681	5.17898	5.38832	5.2921	5.25875	5.25012	4.95184	5.59072	5.52191	5.14906	5.12832	5.25042	3.68079	6.09592	5.02841	5.4407	5.15317	5.21899	4.65546	5.39278	5.2607	4.55395	5.40815	5.10611	5.4251	5.24457	5.16565	4.84855	5.28234	5.14528	4.98679	5.0417	4.97629	4.94816	5.16606	5.47766	5.60461	5.29516	4.8068	3.3657	5.26888	5.26683	5.25167	5.07405	5.42153
ENSG00000125522.3	0	0	0	0	0	0	0	0	0	0	0	0	0.124478	0	0	0	0	0	0	0	0	0	0	0	0	0	0	0	0	0	0	0	0	0	0	0	0	0.018394	0	0	0	0	0	0	0	0	0	0	0
ENSG00000183696.12	3.06586	3.82907	5.385	3.28001	2.74828	3.07436	3.0737	3.22425	3.21781	4.01569	2.92517	2.76245	4.35798	2.93517	2.97623	3.31315	2.14618	3.42536	2.45465	2.55921	3.20727	3.46368	3.41169	2.82154	2.87068	3.08412	3.53142	3.169	2.93769	2.4531	3.45577	2.94829	1.77017	1.5206	1.51713	3.40524	1.97365	2.79085	3.78963	2.89444	3.4525	2.16794	2.92955	1.01006	2.84524	3.11877	3.79472	3.11136	2.79906
ENSG00000273826.1	0	0	0	0	0	0	0	0	0	0	0	0	0	0.532934	0	0	0	0	0.418273	0	0	0	0	0	0.363067	0	0	0	0	0	0	0	0	0	0	0	0	0	0	0	0	0	0	0	0	0	0	0	0
ENSG00000228318.3	0.107678	0.228062	0.501943	0.954854	0.164398	0.146058	0.168506	0.624656	0.212224	0.156923	0.658418	0	0.0616626	0.140788	0.195468	0.0634056	0	0.110498	0.254444	0.364934	0.152799	0	0	0	0.21922	0.0772154	0.105644	0.0747735	0.124752	0	0.0857305	0.0833405	0	0	0.0516578	0.379072	0.0321986	0.149017	0.267758	0	0.542167	0.101394	0.544599	0.102027	0.235454	0.131138	0.0901956	0.0508289	0.207384
ENSG00000275261.1	0	0	0	0	0.6427	0	0	0	0	0	0	0	0	0	0	0	0	0	0	0	0	0	0	0	0	0	0	0	0	0	0.361427	0	0	0	0	0.302046	0	0	0	0	0	0	0	0	0	0	0	0	0
ENSG00000212025.3	0	0	0	0	0	0	0	0	0	0	0	0	0	0	0	0	0	0	0	0	0	0	0	0	0	0	0	0	0	0	0	0	0	0	0	0	0	0	0	0	0	0	0	0	0	0	0	0	0
ENSG00000279874.1	0	0	0	0	0	0	0	0	0	0	0	0	0	0	0	0	0	0	0	0	0	0	0	0	0	0	0	0	0	0	0	0	0	0	0	0	0	0	0	0	0	0	0	0	0	0	0	0	0
ENSG00000269680.1	1.69496	2.1463	0.918941	2.32403	1.1658	1.73979	1.96435	1.47895	1.70871	2.16402	2.03261	1.03948	0.360824	1.58551	1.27278	1.60719	0.487869	2.16877	1.84973	1.39134	0.97773	1.46169	0.975459	0.944979	0.848722	1.2816	1.20798	0.759002	1.4917	0.0465844	0.791119	0.569221	0.306329	0	0	1.8068	0	1.34631	1.58043	1.33238	1.61586	1.74213	1.22086	0.200401	0.510065	0.483434	1.66405	0.99403	0.764344
ENSG00000279859.1	0.212847	0	0	0.146588	0	0.285185	0	0.0582049	0.283014	0.109128	0.239759	0	0	0	0.261157	0.167223	0	0.177139	0.211974	0.451433	0	0	0	0	0.0633474	0.0705661	0	0	0.114168	0	0	0	0.0700012	0.179775	0.0701941	0.296692	0	0	0.309254	0.530007	0	0.0563494	0.307228	0	0	0	0	0	0
ENSG00000222129.1	0	0	0	0	0	0	0	0	0.180114	0.164172	0	0	0	0	0	0	0	0	0	0	0	0	0.253007	0	0.18612	0	0	0	0	0	0	0	0	0	0	0	0	0	0	0	0	0	0	0	0	0	0.624185	0	0
ENSG00000225758.1	0	0	0	0	0	0	0	0	0	0	0	0	0	0	0	0	0	0	0	0	0	0	0	0	0	0	0	0	0	0	0	0	0	0	0	0	0	0	0	0	0	0	0	0	0	0	0	0	0
ENSG00000269113.3	1.34827	1.93169	1.19481	0.651421	2.17746	1.75848	1.43417	1.76753	1.43948	0.493561	2.00445	1.78287	0.48375	2.13987	1.46121	0.727541	1.16444	0.452887	1.3092	1.87694	1.11173	1.41635	0.153622	0.887697	1.02407	1.58239	1.82905	1.3053	1.69185	0.782503	0.881167	0.988702	0.164941	0.311724	0.0492174	1.27485	0.387305	2.25578	0.898685	1.15259	1.83752	0.794684	0.468302	1.11086	2.72726	2.28944	1.36912	1.03742	1.20843
ENSG00000231302.1	0	0	0	0	0	0	0	0	0	0	0	0	0	0	0	0	0	0	0	0	0	0	0	0	0	0	0.0756471	0	0	0	0	0	0	0	0	0	0	0	0	0	0	0	0	0.0907253	0	0	0.105931	0	0
ENSG00000268442.1	0.293031	0.325833	0.300363	0.220681	0.226601	0.449888	0.109106	0.39849	0.243942	0.33119	0.607765	0.407633	0.0650882	0.405987	0.0719181	0.361649	0.0669851	0.224346	0.384881	0.314222	0.186185	0.139209	0.939165	0.326849	0.372761	0.367951	0.234675	0.378323	0.152327	0.146124	1.02521	1.85545	0.38664	0.248537	0.529127	0.121966	0.192964	0.336682	0.127457	0.619181	0.666188	0.31757	0.258807	0.0814528	0.165077	0.457881	0.212989	0.0536639	0.101128
ENSG00000244031.3	0	0	0	0	0	0	0	0	0	0	0	0	0	0	0	0	0	0	0	0	0	0	0	0	0	0	0	0	0	0	0	0	0	0	0	0	0	0	0	0	0	0	0	0	0	0	0	0	0
ENSG00000281158.1	0	0	0	0	0	0	0	0	0	0	0	0	0	0	0	0	0	0	0	0	0	0	0	0	0	0	0	0	0	0	0	0	0	0	0	0	0	0	0	0	0	0	0	0	0	0	0	0	0
ENSG00000268957.1	0	0	0	0	0	0	0	0	0	0	0	0.16925	0	0	0	0	0	0.253895	0	0	0	0	0	0	0.092364	0.102773	0	0	0	0	0	0	0	0	0	0	0	0	0	0	0	0	0	0	0	0	0	0	0
ENSG00000231392.1	0.17969	0	0	0.850476	0	0.241672	0	0	0	0	0	0	0	0	0	0	0	0	0	0	0	0	0	0	0.292443	0	0	0	0.694557	0	0	0	0	0	0	0	0	0.145912	0	0.187642	0	0	0	0	0	0	0	0	0
ENSG00000166126.9	3.98932	3.07122	1.63427	3.24645	1.39684	2.63561	3.31151	2.38781	2.07477	1.17588	3.53579	3.81291	0.274752	2.34868	2.70065	1.80893	1.27851	4.40541	2.74286	3.51772	4.11224	4.00938	0.206203	2.52741	3.64004	2.3723	1.77549	2.84916	1.36746	0.18355	0.732746	0.394254	1.81883	0.133717	0.554332	2.5774	0.727681	1.04296	3.19421	1.93048	2.40391	4.04645	1.72702	0.353027	1.94601	0.710827	1.80954	1.07215	0.702352
ENSG00000276289.3	0	0	0.0191985	0	0	0.0117047	0.0217022	0.0393059	0	0.0126197	0	0.013568	0.01914	0.0112633	0.0829308	0	0	0	0	0	0	0	0	0	0.170531	0.0160825	0.013347	0.00780271	0	0.0176923	0	0.00872	0.00799772	0	0.00802024	0.00734747	0.00992402	0.00684259	0	0.00892376	0	0.0191479	0.0324467	0	0.0318539	0.0296827	0	0	0.0521008
ENSG00000129451.10	6.22182	4.38656	7.67461	6.10296	5.02489	4.26934	5.61577	5.78276	0.132763	0.560001	5.08729	5.59644	0.0360408	4.02005	5.05368	4.49509	2.43712	5.02968	5.23834	5.43277	7.16175	6.49046	0	2.79678	4.49055	5.62737	3.87868	4.43057	5.65947	0.016761	0.637516	0.215074	0.0812187	5.15503	0	6.83193	0.0187397	2.92098	4.37826	5.6444	5.51822	6.43637	5.72046	0.226264	2.03844	2.81476	6.40846	3.93373	5.82002
ENSG00000260000.2	0.663876	1.24689	0.504779	0.919669	0.616132	0.497217	0.486492	0.989475	0.755174	1.80912	0.997703	0.750055	0.613587	0.714569	0.600191	0.703106	0.319758	0.56578	0.635408	0.78234	0.729036	0.693337	1.43157	1.23367	0.681338	0.634844	0.533199	0.916124	0.656137	2.17064	1.20551	1.28907	1.71069	2.44929	1.21046	0.503427	1.15617	0.893503	0.825028	0.816526	0.96227	0.436714	0.914181	0.249365	0.73762	0.757054	0.560332	0.367582	0.463721
ENSG00000254312.1	0	0	0	0	0	0	0	0	0	0	0	0	0	0	0	0	0	0	0	0	0	0	0	0	0	0	0	0	0	0	0	0	0	0	0	0	0	0	0	0	0	0	0	0	0	0	0	0	0
ENSG00000259981.1	0	0	0	0	0	0	0	0	0	0	0	0	0	0	0	0	0	0	0	0	0	0	0	0	0	0	0	0	0	0	0	0	0	0	0	0	0	0	0	0	0	0	0	0	0	0	0	0	0
ENSG00000117139.15	2.94545	3.08424	3.33309	3.37856	2.83775	3.22999	3.49769	3.3139	3.36588	3.23599	3.10398	3.09601	1.94537	2.92173	2.82413	3.43829	1.24593	3.70921	3.27444	3.08744	3.00828	2.82687	2.19669	3.02505	3.11901	2.53863	3.13843	3.19246	3.13356	1.74155	2.09354	1.8848	2.12547	2.90606	1.94098	3.58197	2.29136	3.16204	2.5631	2.47245	2.7528	3.0953	3.458	1.62595	3.27875	3.13131	3.16586	2.76098	2.49858
ENSG00000244025.3	0	0	0	0	0	0	0	0	0	0	0	0	0	0	0	0	0	0	0	0	0	0	0	0	0	0	0	0	0	0	0	0.0513117	0	0	0	0	0	0	0	0	0	0	0	0	0	0	0	0	0
ENSG00000001460.16	1.23976	1.61424	1.63326	1.32614	1.11144	1.0463	1.65279	1.12577	1.25459	0.891463	1.28356	1.14489	0.93389	1.27184	1.06842	1.76709	0.513501	0.855958	1.52689	1.15564	0.815041	1.10648	1.11053	0.998616	1.46364	1.3119	1.47882	1.20728	1.53056	1.61627	1.17658	1.79139	1.19797	2.0616	1.41849	1.62173	1.14623	1.08202	1.47914	1.7171	1.39395	0.741677	1.53442	0.665519	1.03957	1.23445	1.06826	1.10884	1.33232
ENSG00000241057.1	0.151695	0.334992	0.438435	0.334641	0.157209	0.411729	0.220882	0.298312	0.38108	0.729113	0.287665	0.305393	0.16987	0.227875	0.244317	0.174493	0.0899617	0.643266	0.432479	0.488162	0.257463	0.425313	1.03276	0.322342	0.209803	0.41374	0.350927	0.345528	0.26426	0.603611	0.749598	0.558461	0.55396	0.910173	0.60558	0.515968	0.538121	0.407301	0	0.451721	0.577109	0.399955	0.249951	0.0737155	0.18809	0.125341	0.537316	0.564493	0.156642
ENSG00000135723.12	2.54752	2.72459	2.15496	3.30762	2.58872	3.23522	3.17628	3.02097	2.7983	2.75072	3.08455	2.46163	3.72532	2.81024	2.6067	2.65848	1.76919	3.08887	2.23336	2.63136	2.74491	2.58389	2.22582	2.8576	2.67938	2.91531	2.91977	2.73194	2.26112	1.82874	2.43119	2.6699	1.80055	1.71361	1.3007	2.39289	1.7867	2.70312	2.49317	2.6246	3.2631	2.71772	2.75622	1.36133	3.00067	2.83573	3.1409	2.9348	1.98562
ENSG00000080031.8	4.8125	4.90006	5.0699	3.93013	3.59828	4.28815	3.58421	4.48409	5.20556	1.53072	4.78284	3.70056	1.30429	4.06139	3.52504	3.90812	2.10574	4.67492	4.22837	4.8285	4.83758	4.60884	4.67424	3.59603	4.8756	4.44476	2.86182	4.2367	4.38871	2.70929	1.16179	1.52054	3.36679	0.856129	4.20467	5.41651	3.29813	2.93758	4.76215	3.89727	3.8516	4.08337	4.66232	1.30085	3.38713	2.95758	3.80618	3.41717	4.17756
ENSG00000168300.12	3.01854	3.12351	2.79167	3.4356	3.49677	3.73018	3.60436	3.50338	2.61238	2.92343	3.43847	3.16984	2.29564	3.37205	3.50536	3.49274	1.94779	3.55702	3.69864	3.51003	3.55625	3.02819	2.92681	3.19114	3.15952	3.56483	3.45504	3.08129	2.98238	2.46201	2.77156	2.71337	3.54577	3.79339	3.66014	3.63972	3.18967	3.74178	3.37346	2.5014	3.698	3.46462	3.9313	3.0977	3.60418	3.49193	3.59225	3.60465	3.72716
ENSG00000234206.4	0.0997538	0.0885312	0	0	0	0.0693086	0.0645839	0.0780901	0	0	0.0433889	0.0800912	0.057058	0.0667441	0.0630635	0	0	0.0824722	0	0.050263	0	0.0625047	0.116922	0.165097	0.0430942	0	0.0399462	0.0915656	0	0.570013	0.154615	0.150402	0.181848	0.70266	0.138862	0	0	0.080581	0.0756416	0.0530901	0.286727	0.11199	0.032668	0.139534	0	0.0357889	0.0562146	0	0.0450761
ENSG00000196772.3	0	0	0	0	0	0	0	0	0	0	0	0	0	0	0	0	0	0	0	0	0	0	0	0	0	0.0313838	0	0	0	0	0	0	0	0.0277297	0	0	0	0	0	0	0	0	0	0	0	0	0	0	0
ENSG00000255531.1	0	0	0	0	0	0	0	0	0	0	0	0	0	0	0	0	0	0	0	0	0	0	0	0	0	0	0	0	0	0	0	0	0	0	0	0	0	0	0	0	0	0	0	0	0	0	0	0	0
ENSG00000200693.2	1.24961	1.08697	0.309901	1.19117	0.911032	0.523194	0.492277	0.866623	1.0288	1.12343	1.34299	0.591725	0.441837	0.880619	0.842986	0	1.73861	1.1501	0.61124	1.03542	0.688134	1.50352	1.32174	1.54325	0.34406	1.2652	0.321208	0.978224	0.93044	1.5784	2.15737	1.93338	1.57952	2.2375	1.19931	0.713088	0.898611	1.38722	0.845502	1.7831	1.66446	0.90788	0.911886	0.927513	0.978056	0.802124	0.770503	0.258428	0.884179
ENSG00000268947.1	0.376199	1.42924	0.469788	0.894491	0.947141	0.767373	0.794832	1.14201	0.862455	0.619573	1.06284	1.08399	0.58846	0.815599	0.456153	0.530236	0.260129	1.31406	0.39812	0.649913	0.243768	0.144424	0.966089	0.65683	0.572106	0.786341	0.263379	0.71611	0.597016	0.981811	1.92681	1.00115	0.603215	1.62217	0.642107	0.938772	0.78151	0.675923	0.468857	0.531753	1.03258	0.834926	0.955636	0.138311	0.270445	0.343435	0.626012	0.66979	0.421821
ENSG00000231982.1	0.668705	0.711134	0.289475	0.179163	0.493832	0.124429	0.116095	0.544093	0.280208	1.32527	0.69127	0.273773	0.915375	0.119908	0.408304	1.3331	0.615683	0.461397	0.666342	0.474406	0.0881035	0.40508	0.388493	0.85891	0.736358	0.852561	0.824401	0.378323	0.776279	2.1186	0.271487	0.796937	0.31716	1.17498	0.517525	0.420888	0.204955	0.452056	2.27574	1.02086	0.555325	0.756547	0.371195	0.0867229	0.0983273	0.0648444	0.447449	0	0.158568
ENSG00000145451.11	0.0447899	0.118516	0.0290925	0.0451919	0.0530007	0.0133409	0.0165296	0.442255	0.151269	0.00481032	0.317197	0.0757098	0.00365758	0.0875553	0.0161341	0.235852	0	0.00266784	0.00967286	0.0994804	0.00311989	0.141543	0.8196	0.217541	0.0191402	0.112321	0.0451616	0.00593614	0.116373	0.0498805	0.734968	0.491203	0.142149	0	0.14806	0.0222296	0.296644	0.131965	0	0.00678965	0.083998	0.0242204	0.0144803	0.0423908	0.350737	0.284636	0.0179233	0.0704303	0.203858
ENSG00000250420.7	0.00919889	0.0242685	0	0.0185056	0	0	0	0.0631248	0.0150191	0.00682574	0.0388292	0.0146423	0.0710259	0.0242102	0.0341504	0.0421812	0	0.0150879	0	0.0271633	0	0	0.0216013	0.129461	0.00779593	0.0345033	0.0215524	0.00842188	0.0631336	0.0285428	0.207871	0.0464564	0.559845	0.00768307	0.194642	0.0158179	0	0	0.0274917	0.0191993	0.018772	0.0138068	0.0176051	0.0681769	0.0148256	0.0064609	0.069981	0	0
ENSG00000227097.5	3.10745	8.49859	7.59276	7.91781	8.65143	8.59144	8.37467	2.65056	2.99819	6.33158	9.36682	7.07832	7.56379	3.0625	7.31935	8.15187	3.29901	9.00479	7.87656	7.78092	3.45872	9.01408	4.38612	4.05102	7.74945	8.17731	8.25469	8.64038	8.70026	3.57707	9.45143	8.84412	7.5087	3.16877	7.11023	3.27718	7.25024	7.63374	7.9921	8.57299	3.28511	9.63028	7.98649	7.99715	8.20615	8.23268	6.89824	8.37926	3.00519
ENSG00000236764.4	0	0	0	0	0	0	0	0	0	0	0	0	0	0	0	0	0	0	0	0	0.115197	0.279706	0	0	0	0	0	0	0.0938281	0.124393	0	0	0.112552	0	0	0	0	0	0	0	0.122387	0	0.077696	0	0	0.165258	0	0	0.106587
ENSG00000106125.14	0.461776	0.432013	0.414864	0.77717	0.378405	0.575589	0.632592	0.509536	0.510251	0.17773	0.558358	0.523161	0.317063	0.408686	0.567472	0.210643	0.325528	0.464915	0.475336	0.392138	0.412973	0.727868	0.959973	0.949856	0.652316	0.41937	0.41453	0.445159	0.471981	0.51873	0.926263	1.22025	0.642761	0.359437	0.790167	0.663694	0.822997	0.4679	0.437824	0.448032	0.747474	0.535752	0.549777	0.134279	0.294962	0.441231	0.453833	0.432035	0.313845
ENSG00000076984.16	3.41198	2.91135	2.84694	3.0579	3.13781	3.21668	3.19093	3.08399	3.28463	3.33769	2.97393	2.72154	3.00167	3.12818	3.18902	2.90132	2.09182	3.05074	3.46149	3.11962	3.33512	3.39328	4.27309	3.13202	3.20462	2.99791	3.07367	2.85494	2.9196	3.29589	3.603	4.14535	3.19367	3.65181	3.7385	2.97428	3.87028	3.01028	2.36685	2.70157	3.24214	3.40501	3.18214	2.24952	2.78973	2.77115	2.48645	3.0443	2.85763
ENSG00000234595.1	0.0483029	0.164008	0.206596	0	0.0985657	0	0	0.245088	0.115771	0.0359663	0.266982	0.148734	0	0.18284	0	0	0.109741	0	0	0.0478495	0	0.171651	0.111429	0.206348	0.04102	0.0900638	0.0380215	0.0442731	0.145122	1.23094	0.479789	0.468031	0.0453654	2.09375	0.132385	0	0	0.113646	0	0	0.04943	0	0.0310902	0.0457186	0.174137	0.309071	0	0	0.312091
ENSG00000232360.1	0	0	0	0	0	0.207666	0	0.0617659	0.127121	0	0.194177	0	0	0	0	0	0	0	0.0786843	0.0782897	0	0	0.179873	0	0	0	0	0	0.0617745	0	0	0	0.0742655	0	0	0.133614	0.091655	0	0	0	1.02681	0	0.051056	0.145984	0	0	0	0	0
ENSG00000271824.1	0.980187	1.03901	1.07015	1.27112	0.516976	0.420939	0.598599	2.05446	1.65217	0.0138064	2.1032	2.00712	0	1.46838	1.03725	0.239365	0.522595	0.722588	0.175204	0.944784	1.58234	3.12111	5.97168	1.1665	2.41077	0.995515	0.126382	0.464531	0.778644	7.87142	4.55641	6.29561	4.86581	7.41375	6.75709	0.138276	6.31001	1.66202	0.413125	0.346684	1.66185	0.699479	0.0700983	0.316486	1.36612	1.24744	0.0807763	0.493769	1.03312
ENSG00000218018.2	0.097875	0.184622	0.0450826	0	0.159142	0.107297	0.170817	0.163472	0.0805492	0.321709	0.11613	0.0319444	0.17195	0.33342	1.2106	0.0462246	0	0.0490883	0.170944	0.0969717	0.16536	0.165508	0.92141	0.110033	0.236809	0.128248	0.107125	0.238662	0.0766192	0.827636	0.0211804	0.0806036	0.0375141	0.0168095	0.018932	0.28424	0.023405	0.211273	0.0301417	0.216262	0.22955	0.518696	0.344227	0	0.105101	0.14843	0.0223096	0.0370122	0.169255
ENSG00000133624.12	2.24814	2.16734	1.80894	2.24199	1.76339	2.75476	2.27271	2.29461	2.11669	2.77173	2.37373	1.94606	2.12989	1.94538	2.3168	1.81744	1.02734	1.8794	2.24474	1.78433	1.27763	1.64451	2.9704	1.90692	2.07819	2.13256	1.33193	1.61203	1.88621	2.10602	3.51599	2.21903	2.19524	2.77096	2.20478	1.99998	2.39065	1.85786	1.8453	2.14214	2.3811	1.89452	1.44203	0.892298	1.27062	1.59238	1.66785	1.38182	1.28298
ENSG00000253801.2	0	0	0	0	0	0	0	0	0	0	0	0	0	0	0	0	0	0	0	0	0	0	0	0	0	0	0	0	0	0	0	0	0	0	0	0	0	0	0	0	0	0	0	0	0	0	0	0	0
ENSG00000209082.1	0.365436	0.594236	0	1.11343	1.13575	1.13027	0.796943	0.922843	1.40634	1.54772	1.15666	0.545695	0	1.10029	0.782135	0.738595	0.416384	1.27581	1.95233	2.14608	2.01715	2.07355	2.52582	2.38711	2.77831	1.66975	1.80203	0.84121	1.48127	2.20225	3.33775	3.06593	2.73979	1.28916	2.80054	1.6941	0.741282	0.548549	0	0.380593	1.12463	2.68191	1.50811	1.39814	0.208104	0.684219	1.18901	2.78022	1.34117
ENSG00000125843.9	1.51342	1.46912	1.44043	1.78243	1.76048	1.69669	1.80667	1.95685	1.36833	1.7581	1.48739	1.69133	2.36329	1.8331	1.36073	1.82335	1.09634	1.55508	1.32739	1.57414	1.30151	1.76205	2.58864	1.7716	1.8792	1.57984	1.19411	1.47728	1.48032	2.29027	2.33006	2.58706	2.44491	2.33727	2.77858	1.51074	2.22493	1.65912	1.40402	1.6957	1.7616	1.55672	1.79148	0.979649	1.57526	1.67291	1.83962	1.78019	1.541
ENSG00000155974.10	0.209057	0.588267	0.686446	0.820685	0.708039	0.953656	0.587789	0.763756	0.501754	0.300087	0.775073	0.808532	0.126563	0.776502	1.25574	0.758577	0.0880734	0.589001	0.511199	0.941069	0.410425	0.347722	0.611304	0.541455	0.795009	0.322072	0.470428	0.507883	0.879894	0.586131	0.567625	0.614176	0.836381	0.0362822	1.26121	0.817565	0.94121	0.8057	0.267725	0.791825	0.495179	1.02467	0.49782	0.28449	0.828211	0.814573	0.404472	0.263982	0.348807
ENSG00000243664.1	0.361183	0.323639	0	0.364092	0	0.257686	0	0.288081	0.43195	0	0.978625	0.294944	0	0	0.23579	0	0	0.553411	0	0.35813	0.495845	0	0	0	0.567495	0.489201	0	0	0	0	0	0	0	0.161872	0	0	0	0.15592	0.279652	0.376185	0	0	1.34885	0	0.205552	0	0.211499	0	0
ENSG00000105053.9	2.35817	1.90728	2.57414	2.5108	1.99582	2.24162	2.13153	2.79166	2.59556	1.60276	2.3452	2.0235	2.23076	2.01824	1.90244	1.69685	1.35903	2.37916	2.47665	2.2443	2.28749	3.10532	2.63949	2.63643	2.13036	1.9534	1.99184	2.01804	1.98174	2.33936	2.31761	2.42547	2.09342	2.21831	2.8696	2.67669	2.46134	2.09514	2.05878	2.29318	2.62518	1.98111	2.67325	1.2018	1.701	1.96658	2.15364	1.76645	2.34818
ENSG00000235976.2	0	0	0	0	0	0	0	0	0	0	0	0	0	0	0	0	0	0	0	0	0	0	0	0	0	0	0	0	0	0	0	0	0	0	0	0	0	0	0	0	0	0	0	0	0	0	0.31602	0	0
ENSG00000267717.1	0	0.0356473	0	0	0	0	0	0	0	0	0	0	0	0	0	0	0.0466234	0	0	0.0398807	0	0	0.0932082	0.0453735	0	0	0.0626627	0	0.0313796	0.0418967	0.08355	0.041181	0	0	0.0379103	0	0	0	0	0	0.0412018	0	0	0	0	0	0.359201	0	0
ENSG00000232002.1	0	0.0483325	0.177221	0.108063	0	0	0.0694169	0	0.0447788	0	0.0918607	0	0	0.327571	0	0	0	0.0886033	0	0	0	0.25179	0	0	0	0	0	0	0	0.784354	0	0	0	0	0	0	0	0.0865756	0	0	0	0	0	0.0516425	0.0586478	0.075991	0	0	0
ENSG00000221539.1	2.7747	3.825	3.68823	0.668718	3.04982	2.43792	2.9498	2.96526	3.0303	3.10123	3.99569	3.0798	3.3533	2.03275	2.69388	1.89155	2.52291	2.41188	3.2819	2.1611	1.8186	2.20601	2.03587	3.44572	2.68812	3.03316	3.09798	3.51466	2.34664	1.90226	1.3442	1.31889	1.90349	1.88082	1.54806	3.43552	2.13871	1.63687	4.03367	3.00666	3.48149	2.54385	1.8548	0.351952	1.81404	1.15709	3.77065	1.8891	1.02587
ENSG00000279064.1	0	0	0	0	0	0	0	0	0	0	0	0	0.074942	0	0	0	0	0	0	0	0	0	0	0	0.0566868	0	0	0.0611562	0	0	0	0	0	0	0	0	0.150857	0	0	0	0	0	0	0	0	0	0	0	0
ENSG00000254920.1	0	0	0	0	0	0	0	0	0	0	0	0	0	0	0	0	0	0	0	0	0	0	0	0	0	0	0	0	0	0	0	0	0	0	0	0	0	0	0	0	0	0	0	0	0	0	0	0	0
ENSG00000231378.1	0	0	0	0	0	0.0829932	0	0	0	0.0453469	0	0	0	0	0	0	0	0	0	0.0602652	0	0	0	0	0	0	0.0479292	0	0.0474898	0	0.125307	0	0	0	0	0	0	0	0	0	0	0	0	0	0	0	0	0	0.0540653
ENSG00000257323.1	0	0	0	0	0	0	0	0	0	0	0	0	0	0	0	0	0	0	0	0	0	0	0	0	0	0	0	0	0	0	0	0	0	0	0	0	0	0	0	0	0	0	0	0	0	0	0	0	0
ENSG00000257364.1	0	0	0	0	0	0.0544376	0	0	0	0	0	0	0	0.0524134	0	0	0	0	0.0396241	0	0	0	0	0	0	0	0	0	0	0	0	0	0	0	0	0	0	0	0	0	0	0	0	0	0	0	0.0441102	0	0
ENSG00000260286.2	0	0	0.0423228	0	0	0	0	0.0292187	0	0	0.032047	0	0	0	0	0	0	0	0	0	0	0	0	0	0	0.0354996	0	0	0	0	0	0.0383596	0	0	0	0	0	0.0301671	0.212143	0	0	0	0.0241051	0.0701222	0	0	0	0	0
ENSG00000117394.18	5.84068	7.45144	8.45867	4.69707	5.62695	4.5644	5.82668	4.9296	5.44496	5.99468	5.8349	6.84062	3.58661	4.82181	4.45913	7.22086	1.49998	6.39597	7.07848	5.83546	5.44189	5.17446	5.45211	2.77424	4.43792	5.70126	6.84879	5.22468	8.0354	2.64701	2.31617	3.24171	1.56144	3.57395	2.9877	6.86547	3.74657	4.25002	7.4674	7.68835	5.29287	3.47971	6.20308	1.02673	3.74575	4.65316	6.85093	3.73396	5.33633
ENSG00000226235.1	0.0550173	0.245569	0.062044	0.229703	0.0902856	0.823408	0.451976	0.156732	0.131446	0.306054	0.204786	0.215586	0	0.100288	0.133621	0.124526	0	0.481401	0.188173	0.137637	0.0837637	0.157558	0.174207	0.0979065	0.109728	0.0622961	0.126266	0.164744	0.648776	0.154882	0.057899	0.0451901	0	0.376881	0.0209527	0.751334	0.0130076	0.0788045	0.144334	0.227699	0.142041	0.128951	0.143335	0	0.0239492	0.0388235	0.322232	0.298947	0.123811
ENSG00000261654.1	0.0360278	0.0183119	0.0857741	0.111295	0.0426559	0.110317	0.0264199	0.0940427	0.0253546	0.0642355	0.0176724	0.0490252	0.102031	0.0673433	0.0448343	0.104874	0.0180332	0.150348	0.0807173	0.0356882	0.0346453	0.050672	0.347806	0.046321	0.114527	0.0292815	0.083384	0.037665	0.127804	0.00541645	0.100714	0.0211743	0.0290437	0.0679816	0.0434698	0.224166	0.214024	0.0371534	0.0688659	0.0588181	0.0879637	0.0194551	0.187356	0.00982319	0.0250292	0.0181698	0.301676	0.0474453	0.058854
ENSG00000125084.10	0.0678483	0.0796428	0.0259433	0	0	0.150999	0.0580516	0.169541	0.0188187	0.0170669	0	0.036464	0.100787	0.1176	0.0842091	0.152733	0.0266288	0.0921398	0.0893892	0.192924	0.0220871	0.0834682	2.32553	0.0259101	0.251381	0.125786	0.0534832	0.0622227	0.0178818	0	0.0713856	0.655184	0.124798	0.0753207	0.0216243	0.0776899	0	0.107385	0.068017	0.0938754	0.0694207	0.116967	0.0293309	0	0.0610138	0.0479403	0.0254781	0	0.0603155
ENSG00000264799.1	0	0	0	0	0	0	0	0	0	0	0	0	0	0	0	0	0	0	0	0	0	0	0	0	0	0	0	0	0	0	0.39652	0.386539	0	0	0	0	0	0	0	0.394465	0	0	0	0	0	0	0	0.637683	0
ENSG00000263834.1	0.864751	1.87234	0.388891	2.93132	1.71079	2.00365	2.47262	1.9123	2.12367	1.86305	0.765786	2.42343	0.387846	2.09024	2.53173	1.18231	0	1.5965	2.80618	1.05953	1.36641	0	1.19589	0.388451	2.00493	1.02543	0.894225	2.46175	1.04493	0	0	0.356176	0.32972	1.71571	0.599307	1.1238	1.54249	1.069	1.79466	1.1019	1.26355	2.56975	1.03604	0.828957	1.02232	1.63802	1.64456	1.59756	0.789067
ENSG00000251615.3	1.42416	1.09049	0.645433	1.55285	2.0243	1.76816	1.15972	1.33931	0.957323	1.18139	1.83641	1.45997	1.46594	1.65436	1.44331	1.19935	1.14573	1.03558	1.30109	1.09332	0.946675	1.53266	2.81118	1.37031	1.1268	1.71317	0.773851	0.940882	1.5089	1.99759	2.37239	2.30917	1.36364	2.224	2.23849	1.17367	2.33756	2.04764	0.464951	1.17716	1.40152	1.20508	0.753149	1.17137	1.40278	1.54553	0.960139	1.52836	0.989372
ENSG00000254227.1	0	0	0	0.279645	0	0	0	0.114152	0	0	0	0	0	0	0	0	0	0	0	0	0	0	0	0	0	0	0	0	0	0	0	0	0	0	0	0	0	0	0	0	0	0	0	0	0	0	0	0	0
ENSG00000259443.1	0	0	0	0	0	0	0	0	0	0	0	0	0	0	0	0	0	0	0	0	0	0	0	0	0	0	0	0	0	0	0	0	0	0	0	0	0	0	0	0	0	0	0	0	0	0	0	0	0
ENSG00000241537.1	0	0	0	0.0659422	0	0.0452468	0	0	0	0	0	0	0	0.0435592	0	0	0	0.0539254	0	0.0327382	0	0	0	0.0735815	0	0	0	0	0	0	0	0	0	0	0	0	0	0	0.14345	0.0345913	0.0338254	0.0971693	0	0	0	0	0.0723742	0	0
ENSG00000030304.11	0.227255	0.0261356	0.0250761	0.0876038	0.0457356	0.127504	0.0469269	0.179569	0.0480013	0.126961	0.0500171	0.0809479	0.097501	0.0861705	0.223776	0.0509813	0.00863077	0.0182714	0.0510648	0.0860314	0.181631	0.0631773	0	0.0250441	0.211203	0.0485629	0.0403795	0.0135892	0.0400083	0.00774541	0.231771	0.165644	0.027723	0.012399	0.0139672	0.0690234	0.00866298	0.413443	0.0550188	0.00778948	0.110214	0.188901	0.0236649	0.0485459	0.522961	0.195481	0.0164642	0.0408343	0.126545
ENSG00000172288.7	0	0	0	0	0	0	0	0	0	0	0	0	0	0	0	0	0	0	0	0	0	0	0	0	0	0	0	0	0	0	0	0	0	0	0	0	0	0	0	0	0	0	0	0	0	0	0	0	0
ENSG00000270369.1	0	0	0	0	0	0	0	0	0	0	0	0	0	0	0	0	0	0	0	0	0	0	0	0	0	0	0	0	0	0	0	0	0	0	0	0	0	0.158892	0	0	0	0	0	0	0	0	0	0	0
ENSG00000258678.1	0	0	0	0	0	0	0	0	0	0	0	0	0	0	0	0	0	0	0	0	0	0	0	0	0	0	0	0	0	0.212305	0	0.0730389	0.192637	0	0	0	0	0	0	0	0	0	0	0	0	0	0	0	0.0635014
ENSG00000233469.1	0.759784	0.619393	0.667004	0.837541	0.238737	0.72706	0.636145	0.880913	0.994488	0.973572	0.767373	0.352065	0.257401	0.297785	0.572166	0	0.264415	0.805463	0.560224	0.790385	0.772275	0.567882	0.4411	0.793911	0.699485	0.536905	0.594307	0.440327	0.621677	0.706295	0.712813	0.389932	0.112769	0.239818	0.362172	0.641601	0.540305	0.231221	0.605259	0.494006	0.881869	0.44174	0.501634	0.317112	0.355991	0.348937	0.61263	0.972617	0.343591
ENSG00000238211.1	0.157842	0	0	0	0	0	0.198969	0	0.360336	0	0.259702	0	0	0.205316	0	0	0	0.250987	0	0	0.152024	0.652648	0	0.177005	0.134794	0.149743	0	0.14512	0	0	0	0	0	0	0	0	0	0.12799	0	0.312836	0	0	0	0	0	0	0	0	0
ENSG00000220256.3	0	0	0	0	0	0	0	0	0	0.00712434	0	0	0	0	0.0119746	0.0221693	0	0	0	0	0	0	0	0	0.00813685	0	0	0.00879009	0	0.0199226	0	0	0.00900971	0	0	0.00827741	0	0.0077088	0.0286854	0	0	0.0072226	0	0	0.0051759	0	0.0524979	0	0
ENSG00000212497.1	0	0.233086	0.534528	0.485756	0	0	0	0	0	0	0.420477	0	0	0.336148	0.319149	0	0	0.21785	0	0	0	0.316554	0.30322	0	0	0	0.20861	0	0.206798	0	0	0.266584	0	0.221048	0.457592	0	0	0	0	0	0	0	0.172368	0	0.279217	0	0	0	0
ENSG00000280799.1	0	0	0	0	0	0	0	0	0	0	0	0	0	0	0	0	0	0	0	0	0	0	0	0	0	0	0	0	0	0	0	0	0	0	0	0	0	0	0	0	0	0	0	0	0	0	0	0	0
ENSG00000261840.2	0.574983	0.820355	0.173439	0.846552	0.768929	0.577215	0.764307	0.717028	0.650768	1.78972	0.771297	0.201848	0.398765	0.458054	0.709053	0.384867	0.432674	0.319182	0.74416	0.692034	0.53858	0.764575	1.57362	0.784876	0.625179	0.877619	0.558449	1.06072	0.610525	2.08925	1.2682	1.36746	1.73656	3.66281	0.817165	0.707476	0.651172	0.524299	0.952042	0.806887	0.987892	0.698544	0.2832	0.300443	0.325886	0.323179	0.683702	0.504187	0.451393
ENSG00000234769.7	0.502273	0.833742	0.436256	0.506134	0.481699	0.491144	0.677373	0.754907	0.261487	0.955408	0.697428	1.05603	0.648116	0.426852	0.405876	0.487917	0.508856	0.584069	0.446553	0.330895	0.617011	0.717124	0.862706	0.736461	0.497282	0.40957	0.521561	0.270785	0.659705	0.814626	0.680962	0.832852	0.665462	0.785965	0.621762	0.473813	0.382078	0.306485	0.580903	0.36819	0.861661	0.476412	0.414735	0.239392	0.247078	0.396779	1.02864	0.771131	0.317486
ENSG00000252705.1	0	0	0	0	0	0	0	0	0	0	0	0	0	0	0	0	0	0	0	0	0	0	0	0	0	0	0	0	0	0	0	0	0	0	0	0	0	0	0	0	0	0	0	0	0	0	0	0	0
ENSG00000199812.1	0	0	0	0	0	0	0	0	0	0	0	0	0	0	0	0	0	0	0	0	0	0	0	0	0	0	0	0	0	0	0	0	0	0	0	0	0	0	0	0	0	0	0	0	0	0	0	0	0
ENSG00000164266.9	9.03782	7.18085	4.27655	7.00611	10.4035	8.00786	7.22837	8.39743	8.2483	2.86644	8.52611	8.43308	1.71018	9.27695	4.53895	5.41977	12.6495	8.22507	7.40308	8.37412	9.64556	9.07833	8.11426	8.47894	6.41918	10.9475	7.6553	6.90061	6.52376	0.840744	8.05235	11.2679	5.77527	0.57317	3.20035	8.84659	10.2646	10.2373	8.87928	2.87747	9.52599	6.94655	6.90655	11.8854	9.2458	8.68015	8.49062	9.85237	10.1356
ENSG00000261399.1	0	0	0.143329	0.128606	0	0.0888406	0.0828222	0.238122	0.154931	0.0955897	0.437907	0	0	0	0	0	0	0.250741	0	0.0645469	0.122748	0	0	0	0.209803	0.0617097	0.195268	0.0597481	0.147553	1.39808	0	0.412389	0.119936	6.63597	0.0613834	0.162766	0	0.103178	0.187698	0.0681586	0.0666664	0.0492469	0	0.177674	0.0354365	0.0906264	0.072148	0	0.113595
ENSG00000258467.1	0	0	0	0	0	0	0.0552763	0	0	0	0	0	0	0	0	0	0	0	0	0	0	0	0	0	0	0	0	0	0	0	0	0	0	0	0	0	0	0	0	0	0	0	0	0	0	0	0	0	0
ENSG00000241815.1	0	0	0	0	0	0	0	0	0	0	0	0	0	0	0	0	0	0	0	0	0	0	0	0	0	0	0	0	0	0	0	0	0	0	0	0	0	0	0	0	0	0	0	0	0	0	0	0	0
ENSG00000187135.7	0	0.0184128	0	0	0	0	0	0	0.0170459	0	0.0353233	0.033048	0.0464922	0	0.0259316	0	0	0	0	0.0206141	0	0	0	0	0	0.0391242	0.0163483	0	0.0637239	0.277163	0.0219149	0.042272	0	0.0345796	0	0	0	0.0495971	0	0	0.142901	0.0156709	0	0	0.0223921	0	0	0	0
ENSG00000206344.6	0.683632	1.22129	0.511673	0.199489	0.652799	0.683579	0.82808	1.12731	1.38697	1.11851	0.756501	0.624749	0.295988	0.800008	0.715472	0.554452	0.316351	0.267576	0.497208	0.926447	0.570979	0.398463	0.405894	1.17957	0.849068	1.02426	0.575171	0.644532	0.618468	0.516373	1.01143	0.601102	0.408659	1.08365	0.0847315	0.489185	0.867014	0.701696	0.721729	0.657256	1.21186	0.48585	0.378169	0.283486	0.531012	0.402978	0.733515	0.440437	0.379959
ENSG00000274491.1	0	0	0	0	0	0	0	0	0	0	0	0	0	0	0	0	0	0	0	0	0	0	0	0	0	0	0	0	0	0	0	0	0	0	0	0	0	0	0	0	0	0	0	0	0	0	0	0	0
ENSG00000240877.3	0.522834	0.330455	0	0.197763	0.381124	0.137614	0.456735	0.481188	1.0918	1.41852	0.456857	0.301217	0.495913	0.132636	0.788221	0.22506	0.117016	0.309508	0.845767	0.657008	0.0975688	0.124388	1.24698	1.30999	0.244875	0.695791	0.228097	0.552281	0.294261	0.933262	1.78825	0.456731	0.968042	2.1385	0.810162	0.170519	0.593434	0.609469	0.728426	0.204721	0.376396	0.775117	0.0656759	0.0960446	0.0554514	0.205693	0.216128	0.18237	0.175157
ENSG00000278126.1	1.6185	1.30368	0.903785	1.58122	1.20163	1.84073	1.34466	1.13562	1.12543	1.27978	1.75794	1.54586	1.16876	1.67695	1.50246	1.3263	1.20998	1.06224	1.62545	1.30945	1.3767	1.80802	1.61941	1.56421	1.45076	1.00153	1.0006	1.68961	1.23079	1.40848	2.38134	1.53451	1.5235	2.28062	2.06052	1.15323	2.18081	1.39108	0.957067	0.931795	1.61843	1.19212	1.33628	0.711486	1.3387	1.38124	1.36558	0.952984	1.00238
ENSG00000253713.1	0	0	0	0	0	0	0	0	0	0	0	0	0	0	0	0	0	0	0	0	0	0	0	0	0	0	0	0	0	0	0	0	0	0	0	0	0	0	0	0	0	0	0	0	0	0	0	0	0
ENSG00000278981.1	0	0.0169316	0.0639033	0	0	0.077353	0.0484604	0.0871234	0	0	0	0	0.0215514	0.0252627	0	0.0440031	0	0.0619781	0.0190545	0.0376681	0	0.0468918	0	0.0428606	0.0162281	0.0359977	0.0592119	0.017527	0.014893	0	0	0	0.0179635	0	0	0.0649265	0.0442047	0.0153766	0.0286854	0.11624	0.0768115	0	0.0953877	0	0	0.0399966	0.0627721	0.035228	0
ENSG00000214929.3	0	0	0	0	0	0	0	0	0	0.0044765	0	0	0	0	0.0150186	0	0	0	0	0	0	0	0.00711328	0	0	0	0	0	0	0	0	0	0	0	0	0	0	0	0	0	0	0	0	0	0	0	0	0	0
ENSG00000248548.1	0	0	0	0	0	0	0	0	0	0	0	0	0	0	0	0	0	0	0	0	0.0218457	0	0	0	0	0	0	0	0	0	0	0	0	0	0	0	0	0	0	0	0	0	0	0	0	0	0	0	0
ENSG00000168237.16	2.27684	2.007	1.37744	2.37444	1.65347	3.37192	1.84694	3.03021	2.04974	1.08579	2.19743	1.72752	2.58833	1.79012	2.20748	1.27175	1.58038	2.99564	1.21958	2.44414	1.62751	2.78527	2.55638	1.70502	3.09067	2.74897	1.71343	2.01702	1.92562	3.4698	3.10762	2.48257	2.2662	3.57458	3.73494	1.47233	3.07008	1.83276	2.31042	3.09625	2.21068	2.09557	2.65175	0.88082	1.12048	1.42045	2.46786	1.56841	1.50199
ENSG00000009724.15	0.204865	0.171065	0.0489303	0.193714	0.0596996	0.179966	0.392036	0.352299	0.137304	0.139876	0.262495	0.186354	0.163977	0.343816	0.34822	0.190984	0.0253248	0.0820385	0.296143	0.138484	0.108645	0.0358552	0.577034	0.0568544	0.234667	0.32214	0.15276	0.0720454	0.21173	0.158992	0.946272	0.543944	0.515469	1.13013	1.19662	0.183794	0.524517	0.325407	0.393506	0.139068	0.386473	0.288923	0.315046	0.206523	0.209198	0.390097	0.139627	0.178617	0.136463
ENSG00000237424.1	1.99644	1.74582	1.44069	2.00938	0.908337	2.30602	0.961886	1.90233	1.42095	1.40855	1.9701	1.6713	2.05867	1.33768	1.11216	1.87103	0.344869	1.53142	1.62915	1.19457	1.45817	0.777495	1.12347	2.03687	1.13559	1.92138	1.22541	1.57897	2.14016	0.543599	1.16584	1.28522	0.255845	2.77724	0.0685274	0.879011	1.4993	0.80467	2.19835	1.34657	1.46693	0.984077	2.40609	0.16637	1.17737	0.714517	1.45464	0.991991	0.955876
ENSG00000228045.1	0	0	0	0	0	0	0	0	0	0	0	0	0	0	0	0	0	0	0	0	0.0822975	0	0	0	0	0	0	0	0	0	0	0	0	0	0	0	0	0	0	0	0	0	0	0	0	0	0	0	0
ENSG00000177519.3	0.02105	0	0	0.0831477	0.384308	0.112139	0.0791515	0.0325773	0.0342799	0.015636	0.0877104	0.0980394	0.023702	0.0277801	1.23735	0.459381	0	0.0513504	0.0820641	0.120809	0.0202383	0.0766155	0.759802	0.114994	0.763159	0.078084	0.0490505	0.530007	0.0956179	0.126741	0.337098	1.72944	0.335718	0.166964	2.55958	0.0360904	0.838055	0.0665004	0	0.0437404	0.084318	0.971698	0.509104	0	0.161786	0.04396	0.0689391	0.0764381	0.193264
ENSG00000263392.1	0	0	0	0	0	0	0	0	0	0	0	0	0	0	0	0	0	0	0	0	0	0	0	0	0	0	0	0	0	0	0	0	0	0	0	0	0	0	0	0	0	0	0	0	0	0	0	0	0
ENSG00000105048.15	1.6048	0.731421	3.61832	0.380158	1.1507	1.20209	1.48336	0.431	1.35844	2.53954	1.2014	0.514811	2.09292	2.20874	0.0528236	3.73195	0.525288	3.08962	3.58322	3.84451	1.86846	1.93857	0.113971	3.80364	2.16206	1.56076	4.59731	1.13361	0.681293	0.0441964	0.0150563	0.884215	0.103999	0.0355393	0.314542	3.11354	0.341233	0.662961	3.6475	0.357919	0.759809	2.95317	2.32233	0	0.118716	0.125444	3.23458	1.89133	2.48778
ENSG00000280106.1	0.755402	0.870809	1.0967	1.15558	0.71547	1.18593	0.920567	1.09688	0.710426	0.414369	0.99654	1.29115	0.611874	0.992317	0.664544	0.525498	0.379549	0.951766	0.928648	1.0679	1.1109	0.554588	1.77007	1.01763	0.836418	1.23207	0.788622	0.712761	1.04376	0.501165	1.20987	0.760324	0.767005	1.16911	0.838476	0.888137	1.158	0.982748	0.443525	0.615982	1.28053	0.636634	1.66709	0.21452	0.745333	0.823534	1.38135	0.984291	0.801349
ENSG00000228360.1	0	0.0969375	0.341001	0.397633	0.218189	0.518399	0.264372	0.0855341	0.254513	1.2624	0.264448	0	0.235374	0	0.135059	0.241635	0	0.090321	0.392966	0.302884	0.381023	0.66311	0.63807	0.529889	0.180394	0	0.517676	0.193984	0.085546	2.03942	0.995556	0.78576	0.288404	0.784024	0.289142	0.420888	0.24267	0.250054	0.306214	0.114141	0.215332	0.306122	0.380516	0	0.117213	0.0774707	0.335496	0	0.27396
ENSG00000228166.1	0	0.0311385	0	0	0	0	0	0.0274015	0.0288364	0	0.0883514	0	0	0	0	0	0	0.0289678	0	0	0	0	0.0413879	0	0	0	0.0276608	0	0	0	0	0	0	0	0	0	0	0	0	0	0.0711218	0	0.0226035	0	0	0	0.150022	0	0
ENSG00000260414.1	0	0	0	0	0	0	0	0	0	0	0	0	0	0	0	0	0	0	0	0	0	0	0	0	0	0	0	0	0	0	0	0	0	0	0	0	0	0	0	0	0	0	0	0	0	0	0	0	0
ENSG00000198888.2	11.992	11.2618	10.455	10.0528	11.5561	12.1042	12.4478	11.6388	13.0412	12.3714	12.927	11.6909	9.59372	11.6825	12.4533	12.0569	11.0803	11.5453	12.4889	11.6758	12.3814	12.4102	12.7989	11.7134	12.4544	12.0011	11.5673	10.3576	11.2163	11.7713	12.7918	12.6662	11.9034	11.3858	12.1823	11.5412	12.159	11.8422	10.9231	11.297	11.5845	12.0547	10.3242	11.5376	9.85845	10.7393	11.7662	12.3592	10.4405
ENSG00000143224.16	1.89057	1.89105	2.41246	2.13136	1.91001	2.07712	2.45201	2.19317	2.1825	2.2733	2.58389	1.54025	1.90497	1.95853	2.02488	2.24279	1.37624	2.02084	1.80335	1.77275	1.51065	2.07188	2.9565	2.95424	1.94942	2.1708	1.68024	1.8899	1.651	2.85406	2.61742	1.9529	2.1855	2.92397	1.86936	2.04902	2.23641	1.70292	1.67574	2.08526	2.30858	2.20102	1.44067	1.05547	1.38077	1.50963	1.81184	1.72333	1.32314
ENSG00000280483.1	0	0	0	0	0	0	0	0.195099	0	0.186735	0.562598	0	0	0.317939	0	0	0	0	0	0.244405	0	0	0.91006	0	0.211485	0.435766	0	0.42351	0	0	1.24756	0.251821	0	0.390861	0.233106	0	0	0.377517	0	0	0	0.35636	0.16253	0.234197	0	0.47752	0	0	0
ENSG00000242524.1	0	0	0	0	0	0	0	0	0	0	0	0	0	0	0	0	0	0	0	0	0	0	0	0	0	0	0	0	0	0	0.0338278	0	0	0	0	0	0	0	0	0	0	0	0	0	0	0	0	0	0
ENSG00000236878.1	0.218218	0.119839	0.0523056	0.337602	0.183517	0	0.222914	0.235866	0.0750952	0.70448	0.152413	0.273019	0.0521482	0.11956	0.16646	0.295401	0.0536749	0.312136	0.257119	0.0459287	0.0878453	0	0.254059	0.102653	0.288439	0.245337	0.14073	0.123901	0.13948	0.0949293	0.141711	0.137834	0.205653	0.218569	0.0436639	0.0790032	0.0538721	0.210679	0.0691707	0.140912	0.263763	0.258686	0.0590659	0.043882	0.0741476	0.126532	0.240332	0.0846803	0.158115
ENSG00000206047.2	0	0	0	0	0	0	0	0	0	0	0	0	0	0	0	0	0	0	0	0	0	0	0	0	0	0	0	0	0	0	0	0	0	0	0	0	0	0	0	0	0	0	0	0	0	0	0	0	0
ENSG00000231496.1	0	0	0	0	0	0	0	0	0	0	0	0	0	0	0	0	0	0	0	0	0	0	0	0	0	0	0	0	0	0	0	0	0	0	0	0	0	0	0	0	0.114279	0	0	0	0	0	0	0	0
ENSG00000258743.4	0.0176744	0.0156355	0	0	0	0	0	0	0.0570438	0	0.0448016	0.0280846	0	0	0	0	0	0	0	0	0	0	0.177364	0	0.0149855	0.0167252	0.0138809	0	0	0	0	0.0710072	0	0	0	0.0600318	0	0	0.0264977	0.0902307	0.0180913	0	0	0	0.0095406	0	0.0196061	0	0
ENSG00000049239.11	3.45602	4.28765	3.87836	3.46241	4.03902	4.23959	4.24877	4.52659	3.7824	4.85466	3.30989	3.9676	4.51523	4.30605	4.26979	4.39715	2.56982	3.27451	4.29526	3.72488	3.56092	4.19476	2.92496	3.08484	3.80889	3.97282	3.78475	4.21739	3.79038	2.2635	3.07898	3.34601	2.37371	3.07877	2.45544	4.32791	2.69481	4.34608	4.04756	3.50678	3.82882	3.64688	3.6902	2.56665	4.58117	4.4463	3.6067	3.74874	3.36974
ENSG00000089902.9	2.59474	3.30562	4.27212	2.91785	2.95234	2.79458	3.11587	3.11197	2.9083	2.22903	3.50581	3.05688	2.49869	2.83173	2.94509	3.67118	1.36848	3.89914	3.21751	3.39685	3.39862	2.3199	3.3872	2.44663	3.27569	3.11776	3.49962	2.06059	2.73638	1.98092	2.7377	2.98158	3.31686	3.33417	3.76569	3.88291	3.48092	3.06242	3.60977	3.01277	2.90939	3.33708	3.8173	1.57271	3.21307	3.1476	2.95105	2.67391	3.71191
ENSG00000178075.18	1.32491	1.48554	0.406323	1.12687	1.45776	1.6322	1.23381	1.37694	0.955517	1.46149	1.3184	1.29119	0.157533	1.53766	0.795479	1.69004	0.573493	1.20199	1.35721	1.39538	1.01333	1.19983	1.84421	0.741259	1.27798	1.57978	0.923167	0.781758	1.37826	2.06968	1.09541	1.19775	1.63233	1.74968	1.1273	1.83123	1.61947	1.81095	1.22639	0.955147	1.24891	1.04602	1.75594	1.14839	1.36414	1.34129	1.16205	1.24333	1.66387
ENSG00000227964.1	0.0655384	0.0118062	0.0738749	0.644122	0	0.157064	0.177313	0.0309214	0.0538301	0.13288	0	0.122925	0.515517	0.0176306	0	0.147677	0	0.205102	0.0779599	0.0263224	0.012832	0.0327994	0	0.130206	0.35115	0.0741737	0.0617661	0.40413	0.0612025	0.0138961	0	0	0	0	0	0.0896069	0.0155384	0.0631576	0.0784902	0.220917	0.0930328	0.0974319	0.184956	0	0.00720026	0.0822944	0.282944	0.270785	0.0235858
ENSG00000261733.1	0	0	0	0	0	0	0	0	0	0	0	0	0	0	0	0	0	0	0	0	0	0	0.333594	0	0	0	0.119712	0	0	0	0	0	0	0	0	0	0	0	0	0	0	0	0	0	0	0	0	0	0
ENSG00000223316.1	0	0	0	0	0	0	0	0	0	0	0	0	0	0	0	0	0	0	0	0	0	0	0	0	0	0	0	0	0	0	0	0	0	0	0	0	0	0	0	0	0	0	0	0	0	0	0	0	0
ENSG00000108443.12	1.91041	1.85525	1.86231	2.60955	2.18629	2.59329	1.67555	2.28194	1.86259	2.46435	2.10388	2.31052	2.02896	2.38585	2.03688	2.41446	1.02026	1.78175	2.14829	2.29197	1.85258	1.52192	2.46913	2.95912	2.19261	1.68899	2.18849	1.77068	2.01746	1.54075	2.46115	2.10754	1.8687	2.54572	2.19215	2.42297	2.01927	2.18585	2.26376	2.08602	2.20318	2.56754	2.04528	1.36283	2.47744	2.5399	2.49074	1.75446	2.54853
ENSG00000269921.1	0.362993	0.239581	0.12751	0.657547	0.226205	0.419158	0.27393	0.212586	0.137892	1.02166	0.431467	0.0910947	1.04224	0.571989	0.327783	0.559663	0.130761	0.264855	0.267175	0.571204	0.258718	0.637936	0.863381	0.403819	0.096586	0.345553	0.214472	0.247368	0.212614	1.26565	1.3259	1.39558	0.619964	1.73118	0.621386	0.57829	1.25143	0.608529	0.576949	0.174275	0.370591	0.386485	0.364728	0.107417	0.362882	0.297985	0.0640101	0	0.148884
ENSG00000272734.1	0.821563	0.640267	0.715524	1.18608	0.592388	0.640167	0.589903	0.663984	0.638679	3.79098	0.582346	0.324161	0.38897	0.601658	0.876361	0.495688	0.664472	0.573738	0.772107	0.619618	0.244132	0.627008	0.314924	0.622303	1.17131	0.548501	0.835718	0.587498	0.80346	0.812206	1.25988	1.09448	0.724971	0.628861	0.277793	1.32236	0.901202	0.686752	0.226129	0.666207	1.334	0.535591	0.403243	0.944709	0.243966	0.266909	0.477651	0.744462	0.426
ENSG00000106571.11	0.829378	0.778856	0.988497	2.07759	0.986726	1.76423	1.76191	1.06659	0.577204	2.5521	1.08118	1.74464	3.33122	1.26997	2.43818	1.52768	0.155844	1.13243	1.05082	0.970532	0.734245	0.738688	1.01507	0.85477	2.15673	0.79121	1.34895	2.4425	0.913575	0.77321	1.51911	0.881933	0.767721	0.202158	0.0952553	1.33025	0.864401	1.67583	0.818562	1.4294	0.9625	2.27496	2.02902	0.226996	1.45989	1.47932	1.33617	1.63064	0.721965
ENSG00000263631.1	0	0	0	0	0	0	0	0	0	0	0	0	0	0	0	0	0	0	0	0	0	0	0	0	0	0	0	0	0	0	0	0	0	0	0	0	0	0	0	0	0	0	0	0	0	0	0	0	0
ENSG00000228316.1	0	0.0412466	0	0	0.0950917	0	0	0	0	0	0.0398171	0	0	0	0	0	0	0.0383806	0	0	0	0	0	0	0	0	0.0366542	0	0	0	0	0.0476353	0.043738	0	0	0.0793531	0	0	0	0	0	0	0.0593293	0	0	0	0	0	0
ENSG00000229406.1	0	0	0	0	0	0	0	0	0	0	0	0	0	0	0	0	0	0	0	0	0	0	0	0	0	0	0	0	0	0	0	0	0	0	0	0	0	0	0	0	0	0	0	0	0	0	0	0	0
ENSG00000226824.5	0.853381	0.892036	1.51099	0.877621	1.22669	1.29733	1.12382	0.838287	1.45134	1.2842	0.821092	0.633546	1.20092	1.13034	1.14301	1.08581	0.279787	1.14551	1.88162	0.630319	0.551137	0.0405573	1.425	1.04751	0.832673	0.800205	0.91521	0.91538	1.04032	0.84158	1.22371	0.277699	1.53757	0.603607	0.28317	1.41602	0.215508	1.13892	2.05459	1.0099	0.887116	1.09995	1.28996	0.384218	0.290808	0.275312	0.596185	1.01718	0.473314
ENSG00000221523.1	0	0	0	0	0	0	0	0	0	0	0	0	0	0	0	0	0	0.30672	0	0	0	0	0	0	0	0	0	0	0.291596	0	0	0	0	0	0	0	0	0	0	0	0	0	0	0	0	0	0	0	0
ENSG00000152049.6	3.0645	3.48131	3.22141	3.3735	2.84699	4.40966	3.27053	2.76898	3.25826	2.01835	2.14139	2.66504	3.44426	4.02482	3.29593	2.25004	0.707357	2.75335	2.2863	2.22377	2.30023	2.6638	5.35986	2.2031	2.82997	2.42471	2.92749	4.0142	2.25833	3.38382	1.10348	2.93173	2.30304	1.03586	2.52729	2.5993	2.47885	3.31311	3.23452	2.51637	3.36847	2.96739	2.32045	1.28553	3.31446	3.50344	2.78557	2.75378	2.64552
ENSG00000230707.1	0.0375909	0	0	0	0.0770006	0.0514339	0	0.0292894	0	0	0.0321243	0.0594926	0.123342	0	0.0467734	0	0	0	0	0	0.0361492	0	0.0442247	0.0423707	0.0936743	0.104226	0.0295663	0	0	0.910427	0	0.148017	0	0	0.231265	0	0.0436997	0.03024	0	0	0.0384714	0	0	0.0355727	0.0404286	0	0	0	0
ENSG00000266563.1	0.352966	0.316186	0.393255	0.457276	0.253239	0	0.306089	0	0.203086	0.185238	0.55861	0.198302	0	0.315498	0.299438	0	0.402405	0.296054	0	0	0.438534	0.156122	0.284399	0.605571	0.108712	0.432548	0.195268	0.884149	0.100026	0.13252	0.256605	0.462741	0.333494	0.107191	0.231265	0	0.621234	0.603082	0.637637	0.133242	0.462944	0.273036	0.0828588	0	0.320391	0.256404	1.01836	0.891514	0.31703
ENSG00000123364.4	0	0	0.01448	0.216706	0.0264895	0.0349704	0	0.160727	0	0.0189633	0.601734	0.1182	0.99681	0	0	0.0295503	0	0	0.0379455	0	0.0486628	0.0469966	0.0300448	1.37392	0.0108635	0	0	0.0349217	0	0.0133423	0.0134977	0	0	0	0	0.0544273	0	0.0507436	0	0.0134181	0	0.0381947	0.00821288	0	0	0	0.0282999	0	0.0885376
ENSG00000225082.2	0	0	0	0	0	0.146557	0	0	0.0889787	0	0.0926608	0	0.233028	0.141271	0	0.239232	0	0	0.107591	0.299932	0	0.13251	0	0.337331	0.178563	0	0	0	0.0846494	0	0.31705	0.213071	0	0.176122	0.101882	0.093586	0	0	0	0	0.213172	0	0.0700573	0	0	0.0766565	0.119461	0.194031	0
ENSG00000255153.1	1.84872	1.54266	0.934348	1.04879	0.968152	1.38651	1.12299	1.24939	1.6102	3.04528	1.39509	1.34608	0.447096	1.18854	1.16083	1.15586	1.06741	0.946458	1.53736	1.00247	1.31194	1.43768	1.76097	0.991201	1.28882	1.50061	0.981996	1.28277	1.47979	3.5681	2.03727	1.3128	2.23745	3.62754	1.02846	1.05064	1.39848	1.19739	1.21148	1.42643	0.958179	1.16742	0.733714	1.24594	0.739209	0.66141	0.571056	0.821425	0.633385
ENSG00000261663.1	1.10592	1.37896	0.723655	1.65974	1.20822	1.3907	0.935393	1.48055	1.00717	1.73956	1.76996	1.20955	0.923523	1.0374	0.892361	1.05778	0.870229	1.20647	0.927081	1.0801	1.02041	1.55311	1.67809	0.901001	0.930855	1.58426	0.844973	1.65978	1.06162	1.09947	1.60981	1.2138	1.5127	1.76761	1.11214	1.30212	1.1048	0.960998	1.38358	0.98323	1.46966	0.931625	0.722038	0.302771	0.529131	0.759652	1.14942	0.640297	0.499329
ENSG00000196227.9	1.33522	0.871391	1.65064	1.75234	1.44847	2.05101	1.28937	2.0274	1.99527	2.66771	1.35362	1.83654	2.07345	1.529	1.72767	1.87041	0.421606	1.11429	1.95725	1.31059	1.37017	1.10469	2.26534	1.23719	1.83596	1.39669	0.984054	1.26842	1.49461	1.83135	2.18494	1.78396	2.04434	1.67983	2.89665	1.82705	2.11791	1.86388	1.39887	1.30051	1.41093	1.82503	2.15078	0.539261	1.79606	1.82698	1.33824	1.26207	1.495
ENSG00000249996.1	0.254225	0.347725	0.177221	0.390802	0.214213	0.66252	0.479583	0.806147	0.395337	0.514598	0.0918607	0.167256	0.176709	0.594354	0.365849	0.342709	0	0.288879	0.106667	0.384458	0.152024	0	0.064117	0.0614466	0.371624	0.196391	0.312455	0.190421	0.344273	0.0567623	0.165809	0.259626	0.100731	0	0.148974	0.179949	0.292176	0.455314	0.231269	0.312836	0.351828	0.266369	0.167727	0.285302	0.542387	0.34531	0.0604343	0.192412	0.0953716
ENSG00000248842.1	0	0	0	0	0	0	0	0	0	0	0	0	0	0	0	0	0	0	0	0	0	0	0	0	0	0	0	0	0	0	0	0	0	0	0	0	0	0	0	0	0	0	0	0	0	0	0	0	0
ENSG00000230080.2	0.0256135	0.0226659	0	0	0	0	0	0	0	0.0746722	0.0646559	0	0	0	0	0.0587211	0	0.0418595	0	0.0253712	0.0726554	0	0.0301556	0	0.0431294	0	0.0399788	0.0234612	0.0590164	0.0266605	0.0269695	0	0.0240443	0	0	0.0438653	0.0297959	0.020588	0	0.0268112	0.026216	0.0383352	0.0487684	0.0242329	0.0138436	0	0.0835885	0	0.0671511
ENSG00000253829.1	0.223546	1.06109	0.463558	0.645017	0.549996	0.468891	0.514734	0.60487	0.542991	0.541632	1.10006	0.439756	0.0880912	0.858306	0.763292	0.175766	0	0.675204	0	0.635368	0.460354	0.186765	0	0.760284	0.191524	0.508723	0.285805	0.386042	0.283386	0.0815733	1.12237	0.425438	0.274603	0.188918	0.452009	0.366093	0.475604	0.780084	0.116382	0.159638	0.543537	0.462506	0.146957	0.212246	0.652014	0.73675	0.639811	0.38982	0.199878
ENSG00000072694.17	1.08404	2.2429	1.39139	0.859559	1.15148	0.908759	1.00887	1.32451	0.89716	1.20819	0.837677	0.83049	2.61173	1.46186	1.56386	0.995647	0.301447	1.23246	0.830781	1.1144	0.724649	0.670896	0.198569	0.863491	0.780852	1.66952	1.49854	1.12792	0.932919	0.0998529	0.211869	0.325249	0.102159	0.0445175	0.00424023	0.897384	0.232583	1.8167	0.717668	1.36684	1.29137	0.513966	1.02347	0.153698	1.56072	1.64787	1.61646	1.32848	1.21087
ENSG00000188186.9	5.37908	4.87058	5.36093	5.02776	4.99302	5.1745	5.12377	5.2235	4.90224	5.57609	5.48136	5.25364	4.90741	4.84587	4.98177	5.30896	5.18526	4.9542	5.66672	4.69478	5.06941	6.16665	6.11161	6.0931	5.53273	5.50098	5.21388	5.42695	5.23305	6.42514	6.12972	5.84563	5.72993	6.12476	5.07191	5.19634	5.21345	4.93407	5.08604	5.63507	5.58082	5.17879	5.03951	3.60186	4.6082	4.74693	5.12327	4.91787	4.58683
ENSG00000175309.13	2.23434	2.94215	1.76921	2.52014	2.31805	2.77272	2.52338	2.64428	2.89673	2.8682	2.61987	2.17532	2.05495	2.62221	2.53176	2.73626	1.33352	2.71168	2.39377	2.5167	2.08071	2.28313	3.32235	2.20879	2.70996	2.63781	2.26255	2.48841	2.06045	1.51981	2.92304	2.45868	2.06253	2.7267	1.63072	2.92796	1.66329	2.19933	2.28955	2.61033	2.91072	2.34131	1.94172	1.31851	2.02039	2.16331	2.60646	2.11417	1.82256
ENSG00000212211.2	0	0	0	0	0	0	0	0	0	0	0	0	0	0	0	0	0	0	0	0	0.131937	0	0	0	0	0	0	0	0	0	0	0	0	0	0	0.118836	0	0	0	0	0	0	0	0	0	0	0	0	0
ENSG00000275592.1	0	0	0	0	0	0	0	0	0	0	0	0	0	0	0	0	0	0	0	0	0	0	0	0	0	0	0	0	0	0	0	0	0	0	0	0	0	0	0	0	0	0	0	0	0	0	0.34002	0	0
ENSG00000248935.1	0	0	0	0	0	0	0	0	0	0	0	0	0	0	0.0533058	0	0	0	0	0	0	0	0	0	0	0	0	0.039278	0	0	0	0	0	0	0	0	0	0	0	0	0	0	0	0	0	0	0	0	0
ENSG00000150477.13	0.637576	0.705218	0.439196	0.529204	0.660902	0.657211	0.430747	0.494771	0.437698	0.542672	0.65392	0.426486	0.506352	0.644219	0.607762	0.415179	0.205833	0.447904	0.380484	0.5383	0.379269	0.501618	1.11976	0.408028	0.42476	0.424262	0.589231	0.498353	0.389026	0.801175	0.804973	0.844196	0.806746	0.553008	0.939408	0.463015	1.0658	0.734806	0.449165	0.343224	0.715897	0.584477	0.440199	0.276563	0.634346	0.703577	0.634274	0.388807	0.48688
ENSG00000231203.1	0.103944	0.056064	0.0943235	0.042862	0	0.0580881	0.0273107	0.0166507	0.051952	0	0.0363117	0.0996106	0	0.0282364	0.0266597	0.0491455	0	0.118957	0.0833867	0.0626699	0.119247	0.0523657	0.0499623	0.0942057	0.018145	0	0.113746	0.0195962	0.0493934	0	0	0.0434519	0.020084	0.0178832	0	0.158185	0	0.0171936	0.0634182	0.0444548	0.0647291	0.078821	0.027323	0.0402033	0.0790176	0.044678	0.0237317	0	0.229245
ENSG00000236489.1	0.194866	0.173568	0	0.196526	0	0.136736	0	0.0788526	0.235662	0.459717	0.244921	0.157451	0	0	0	0	0	0.162007	0	0	0	0	0	0	0.0857659	0.0954559	0	0	0	0	0.204574	0	0	0.0845567	0	0.458248	0.325059	0.301097	0	0.381711	0.103028	0.0763561	0.127669	0.095423	0.159327	0.20441	0.486794	0.181224	0
ENSG00000238731.1	0	0	0	0	0	0	0	0	0	0	0	0	0	0	0	0	0	0	0	0	0	0	0	0	0	0	0	0	0	0	0	0	0	0	0	0	0	0	0	0	0	0	0	0	0	0	0	0	0
ENSG00000011052.20	0.273887	0.592861	0.49937	0.317451	0.325689	0.131998	0.553794	0.491653	0.329432	0.458992	0.408079	0.474013	0.836237	0.758191	0.383448	0.530514	0.26568	0.980779	1.18026	1.18707	0.487367	0.810851	0.387532	0.498825	0.373119	0.73051	1.42996	0.896137	0.686316	0.305476	0.562836	0.258323	0.297293	0.23207	0.177769	0.47544	0.165784	0.402197	0.726812	0.505496	0.651434	0.737994	0.767426	0.374673	0.582091	0.654947	1.79716	1.21547	0.800287
ENSG00000236690.2	0	0	0	0	0	0	0	0	0	0	0	0	0	0	0	0	0	0	0	0	0	0	0	0	0	0	0	0	0	0	0	0	0	0	0	0	0	0	0	0	0	0	0	0	0	0	0	0	0
ENSG00000181649.5	6.53079	6.55646	5.97522	5.52946	4.6262	5.6712	5.64868	4.87283	6.46673	5.90766	5.61258	4.70754	2.6686	5.34093	3.77787	4.63135	3.83484	6.84906	6.01962	5.84845	6.44467	6.64738	1.13837	5.71716	5.23594	5.92738	5.88464	6.32323	7.74036	1.38016	1.69679	1.54728	0.614488	2.1808	0.821155	7.28613	0.53442	3.87207	5.29649	4.55012	6.11577	5.26059	5.19846	1.00447	3.69403	3.89416	5.90037	4.03749	6.31697
ENSG00000110395.4	1.83681	2.4144	2.59345	1.84319	2.01959	2.40139	1.82465	2.24455	2.12831	2.24233	1.68692	1.73843	1.70452	2.16265	2.35464	2.04662	0.363697	2.54817	2.40121	1.73837	1.91509	1.27256	1.18534	1.57431	2.22021	1.66738	2.04398	1.7754	2.05883	1.22113	1.58518	1.52479	1.82331	1.53059	1.48314	1.86873	1.44718	2.46539	2.32069	1.7577	1.79779	2.42607	2.38883	0.656264	2.64079	2.60027	2.02161	1.59171	1.84194
ENSG00000223922.1	0.0745525	0.108543	0	0.0505763	0.102222	0.196394	0.124915	0.132433	0.0811256	0.0915759	0.0638285	0.0791353	0.0837525	0.0978189	0.0623065	0.0579681	0	0.101162	0.14483	0.1668	0.0243078	0	0.115544	0.0838974	0.0425734	0.0474636	0.0394629	0.090477	0.0391	0.0263149	0.0266199	0.0512705	0.136869	0.1224	0.115252	0.126186	0.0864904	0.191371	0.18005	0.0264637	0.124975	0.128314	0.124969	0.0239185	0.0271985	0.0698648	0.0825256	0.0464527	0.0662925
ENSG00000254425.1	0	0	0	0.110144	0	0	0	0	0	0	0	0	0	0	0	0	0	0	0	0	0	0	0	0	0	0	0	0	0	0	0	0	0	0	0	0	0	0	0.0828588	0	0.0569204	0	0	0	0	0	0.52241	0	0
ENSG00000276499.1	0	0	0	0	0	0	0	0	0	0	0	0	0	0	0	0	0	0	0	0	0	0	0	0	0	0	0	0	0	0	0	0	0	0	0	0	0	0	0	0	0	0	0	0	0	0	0	0	0
ENSG00000107018.7	0.0555266	0.0967674	0.0316482	0.0560231	0.0576152	0	0	0.105962	0.0229694	0.120717	0.202397	0	0.179725	0.272166	0.134825	0	0.125761	0.0681443	0.0279079	0.133774	0	0.101387	0.244983	0.180025	0	0.0781702	0.0437309	0.0509047	0.126269	0.192826	0.696019	0.507482	0.412868	0.297822	0.529092	0.0944081	0.40052	0.0880999	0	0.02934	0.111485	0.0419353	0.0706777	0.0781431	0.0596905	0.186077	0.0913059	0	0.0970455
ENSG00000248480.1	0	0	0	0	0	0	0	0	0	0.0433898	0	0	0	0	0	0	0	0	0	0	0	0	0	0	0	0	0	0	0	0	0	0.0595458	0	0	0	0	0	0	0	0	0	0	0	0	0	0	0.21412	0	0
ENSG00000254174.1	0	0	0	1.04563	1.06703	1.66676	1.53032	0.987864	0.229639	1.56307	0.124271	0.224277	1.34778	1.62885	0	0.574521	0.688881	0.333428	1.30451	0.503689	0.773647	0.176904	0	0.162304	1.61105	0.262477	0	0.568182	0	0	0	0	0	0	0	1.24078	0	0.745879	0.397475	2.37763	4.43443	1.18166	0	0	1.63248	1.54799	0.434252	0.665078	1.96303
ENSG00000239679.3	0	0	0	0	0	0	0	0	0	0	0	0	0	0	0	0	0	0	0	0	0	0	0	0	0	0	0	0	0	0	0	0	0.102316	0	0	0	0	0	0	0	0	0	0	0	0	0	0	0	0
ENSG00000228790.1	0	0	0	0	0	0	0	0	0	0	0	0	0	0	0	0	0	0	0	0	0	0	0	0	0	0	0	0	0	0	0	0	0	0	0	0	0	0	0	0	0	0	0	0	0	0	0	0	0
ENSG00000260799.1	0	0	0	0	0	0	0	0.0496903	0	0.0159929	0	0	0.0946134	0	0	0.0494478	0	0.0177157	0	0	0	0.0265843	0.0253537	0	0.0362875	0	0.0169134	0.0583636	0	0.0224109	0	0	0	0	0.0202654	0.0185721	0.0250508	0.0512913	0.154518	0	0	0.0162128	0.0274924	0	0	0	0.023879	0.0396018	0
ENSG00000128973.10	3.92214	3.88418	3.47031	3.75893	3.59123	3.77304	3.61637	3.75907	3.36531	3.98326	3.92255	3.92054	4.2957	3.65948	3.07752	3.66154	2.84692	4.28655	4.52604	3.94812	3.99614	4.38331	2.99995	4.42073	3.46399	3.44041	2.99561	3.9385	4.07427	3.08786	3.84054	3.45817	3.10033	3.5632	2.66107	3.66966	3.25261	3.22839	4.15435	4.75864	3.85487	3.75416	3.33467	2.30423	2.8607	3.12552	3.5702	3.30383	4.19522
ENSG00000100842.11	1.92799	1.92327	2.1343	2.96733	1.92672	2.58388	2.65652	1.87264	1.71054	1.91196	2.05919	2.76888	3.20478	2.13801	2.70471	2.46143	0.372481	1.88984	2.03049	1.57435	1.69907	2.0056	1.43361	1.85166	2.65953	1.6253	2.22575	3.14759	1.68995	3.12773	1.26736	2.0792	0.723968	0.924229	0.308944	2.09593	1.41	2.18348	1.63658	2.20229	2.25118	2.53843	2.06181	0.483276	2.3511	2.13526	2.18158	2.44972	1.2255
ENSG00000234363.1	0	0	0	0	0	0	0	0	0	0.0847292	0	0	0	0	0	0	0	0	0	0	0	0	0	0.127122	0	0	0	0	0	0	0	0	0	0	0	0	0	0	0	0	0	0	0	0	0	0	0.997257	0	0
ENSGR0000167393.15	0	0	0	0	0	0	0	0	0	0	0	0	0	0	0	0	0	0	0	0	0	0	0	0	0	0	0	0	0	0	0	0	0	0	0	0	0	0	0	0	0	0	0	0	0	0	0	0	0
ENSG00000266246.1	0	0	0	0	0	0	0	0	0	0	0	0	0	0	0	0	0	0	0	0	0	0	0	0	0	0	0	0	0	0	0	0	0	0	0	0	0	0	0	0	0	0	0	0	0	0	0	0	0
ENSG00000223905.1	0	0	0	0	0	0	0	0	0	0	0	0	0	0	0	0	0	0	0	0	0	0	0	0	0	0	0	0	0	0	0	0	0	0	0	0	0	0	0	0	0	0	0	0	0	0.0325912	0	0	0
ENSG00000116285.11	5.40764	7.27733	6.11436	5.25877	5.41156	4.79551	5.82887	5.02128	5.25807	7.02018	6.36887	4.82172	4.24117	7.04858	5.27725	7.25981	3.77763	5.80622	6.11055	4.89084	5.05155	3.68024	5.12185	5.2141	3.93689	5.60415	6.8947	5.99727	6.62737	4.33317	6.41579	7.35829	5.23603	6.52295	8.37319	6.93983	5.38942	5.6714	6.73944	4.66206	5.34372	3.97681	5.63428	4.46691	5.40113	5.81714	7.00506	5.33725	6.20634
ENSG00000244756.1	0	0	0	0	0	0	0.132271	0	0.0859794	0	0.173848	0	0.117172	0	0	0	0	0.167848	0	0	0	0	0	0.117372	0	0.191602	0	0	0	0	0	0.106768	0	0	0	0.0904362	0.120957	0	0	0	0.106821	0.0791938	0	0	0.165077	0	0	0.187714	0
ENSG00000167880.6	5.17929	3.30182	2.6332	3.58761	3.25181	5.0589	3.93977	3.43488	3.82368	4.77546	3.15968	4.45247	0.0415248	2.77758	3.08621	4.3861	1.74371	4.28857	3.72386	4.00524	5.023	3.52643	0.0194585	3.05654	3.69995	3.3458	2.60365	3.88052	4.58754	0.63651	0.843639	0.31214	0.25311	0.496668	0.217255	5.73926	0.206989	2.68655	4.1224	5.05182	3.42182	4.76914	3.62212	1.74392	1.93252	1.97939	4.12711	1.92105	4.07587
ENSG00000265948.1	0.0839148	0	0	0	0	0	0	0	0	0	0	0	0	0	0	0	0	0.0693116	0	0	0	0	0.190608	0	0	0	0	0	0	0	0	0	0	0	0	0	0	0.0677151	0.124413	0	0	0	0	0	0.0457748	0	0.0928573	0	0
ENSG00000270930.1	0.0548914	0.0486308	0.259768	0.16015	0	0.146182	0.168648	0.164165	0.0670664	0.0408959	0.0236658	0	0	0	0.0345035	0	0	0.327632	0.0546537	0.106779	0.0527982	0	0.375452	0.0618243	0.0466312	0.126597	0.0217762	0.0503214	0.0215747	0	0.113309	0.237032	0.125602	0.0459649	0.101618	0	0.239662	0.0222737	0	0.0290014	0.0834546	0.0208755	0	0	0.0733911	0.131251	0.090274	0.100014	0.048773
ENSG00000279273.1	0	0	0	0	0	0	0.0367605	0	0.0236178	0	0.0123617	0	0	0	0	0	0	0.0237257	0	0	0	0	0	0	0	0	0	0.0132609	0	0	0	0.0294826	0	0.0120994	0	0	0	0.0231708	0	0	0	0	0	0	0	0	0	0.0266933	0
ENSG00000139656.6	0.177843	0.273522	0.161756	0.0744437	0	0.100504	0.138393	0.0291134	0.147066	0.208675	0.0937496	0.0591389	0.0828964	0.142903	0.135215	0.0852222	0	0.28169	0.14338	0.0731015	0.138654	0.0907331	0.5192	0	0.0627456	0.0353719	0	0.100368	0	0.252471	0.352085	0.111755	0	0.121165	0.374336	0	0.350615	0.144395	0.109582	0.253792	0.11181	0.0829297	0.362202	0	0.11735	0.0775622	0.158986	0.133741	0.0331784
ENSG00000232140.1	0	0	0	0	0	0	0	0	0	0	0	0	0	0	0	0	0	0	0	0	0	0	0	0	0	0	0	0	0	0	0	0	0.0548976	0	0	0	0	0	0	0	0.0597988	0	0	0	0	0	0.186074	0	0
ENSG00000254418.1	0.238994	0.21322	0.139914	0	0	0.580549	0.299177	0.189004	0.198342	0.263478	0.106801	0.364379	0.686313	0.308396	0.153739	0.702007	0	0.103033	0.534496	0.123302	0.51897	0	0.51087	0.139742	0.106092	0.227048	0.0984958	0.114305	0.189029	0.129351	0	0.127205	0.117056	0.379403	0.225913	0	0.143977	0.100686	0.345899	0.130056	0.352385	0.491882	0.157398	0	0.133538	0.396223	0.1375	0.415215	0
ENSG00000104998.3	2.6076	2.75749	1.39717	2.11904	2.71107	3.23261	2.37625	2.77421	2.30994	3.54028	3.01415	2.2474	2.70485	3.1346	2.10377	2.5753	1.55583	1.75503	2.09183	3.03447	2.27848	2.61125	2.45532	2.88656	2.56148	2.66392	3.32602	1.82324	1.73106	0.64379	1.8811	2.65769	1.85987	1.10951	1.2512	2.50265	1.31505	3.51045	2.47672	1.5603	2.62025	2.09608	2.31312	1.15617	3.11135	3.38115	2.75027	3.18048	1.90958
ENSG00000278530.3	0.465179	0.573628	0.0297188	0.20767	0.213266	0.481877	0.423788	0.263335	0.517751	0.0735796	0.737599	0.128261	0.0490483	0.285917	0.200854	0.320854	0.127759	0.544905	0.469802	0.577582	0.0127087	0.189584	0.15806	0.360734	0.380185	0.402941	0.0478088	0.0280876	0.399982	0.704363	0.0092968	0.457986	0.412591	1.04654	0.0370072	0.124201	0.0704521	0.432553	0.383553	0.226883	0.544613	0.169345	0.626496	0.235117	0.298169	0.403776	0.389517	0.177133	0.149032
ENSG00000279952.1	0	0	0	0	0	0	0	0	0	0	0	0	0	0	0	0	0	0	0	0	0	0	0	0	0	0	0	0	0	0.0462526	0	0	2.03973	0	0	0	0.0516512	0	0	0	0	0	0	0	0	0	0.0968862	0	0
ENSG00000230806.1	0	0.0103718	0	0	0	0	0	0.018181	0	0	0.0199482	0.0186569	0.0132099	0	0	0	0	0.0096439	0.0116755	0	0	0	0	0	0.00993985	0	0.0183536	0.0107373	0.00912045	0	0	0.0119982	0	0	0	0	0	0.00941726	0	0.0122782	0	0.00882363	0.00751402	0	0	0.0164307	0	0.0216325	0
ENSG00000082068.7	2.06422	2.1524	1.81309	2.27786	1.90659	2.39879	2.26271	2.44131	1.92559	2.45759	2.07628	1.9634	3.45726	2.25659	2.12767	2.33516	1.45024	2.07057	2.52408	1.80261	2.0936	2.13014	2.24532	1.95542	1.77933	1.64741	2.14984	1.86943	2	2.12583	2.24107	2.10432	2.13293	2.25527	2.53321	2.12396	2.26843	2.12813	1.57829	2.04038	2.27762	2.18832	2.05453	1.11805	2.02628	2.10856	1.89163	1.91628	2.27579
ENSG00000258064.1	0	0	0	0	0	0	0	0	0	0	0	0	0	0	0	0	0	0	0	0	0	0	0	0	0	0	0	0	0	0	0	0	0	0	0	0	0	0	0	0	0	0	0	0	0.0216138	0	0	0	0
ENSG00000186723.3	0.027487	0.22656	0.120326	0	0	0.0376575	0.167373	0.0424877	0.377351	0	0	0.0859018	0	0.0362494	0	0.290482	0	0.066841	0.106484	0.228313	0.0264293	0	0	0	0.112991	0	0.0428875	0.144874	0.103976	0	0	0	0	0	0	0.394999	0	0.0220967	0.0411396	0	0.0557281	0	0.0176466	0	0.0441304	0	0.0304798	0.0504734	0.0483889
ENSG00000137948.17	0	0	0.016181	0.0287616	0	0.0390462	0	0	0.00587515	0	0.0182994	0	0	0.0375868	0.0267023	0	0	0.00590214	0.00714745	0.00711072	0	0.0264627	0.00846173	0.00810277	0.0060835	0	0.0444661	0.0131147	0.00558139	0	0	0.00734529	0.0134419	0.00599538	0.00675558	0.00618867	0	0.0115036	0.0426548	0	0.0146608	0.00539953	0	0	0.0419961	0.0250317	0.100288	0	0.0127061
ENSG00000222805.1	0	0	0	0	0	0	0	0	0	0	0	0	0	0	0	0	0	0	0	0	0	0	0	0	0	0	0	0	0	0	0	0	0	0	0	0	0	0	0	0	0	0	0.18518	0	0	0	0	0	0
ENSG00000165312.6	2.85229	2.99505	2.91009	2.99861	2.96857	2.82804	3.15242	2.67042	2.2481	2.5096	2.70357	2.73687	2.80869	3.06384	2.78042	3.12269	1.39731	3.53389	3.94887	2.66548	2.84363	2.77307	2.52038	2.57939	2.86796	2.37599	2.7192	2.76174	2.58367	2.5656	2.43374	2.65244	2.45823	2.69249	2.33242	2.32066	2.20912	3.26748	3.09014	2.99048	2.87112	2.73009	3.421	1.60522	2.97969	3.02284	3.30064	2.64773	3.37649
ENSG00000235204.1	0.357027	0.640147	0.11017	0.77261	0.196329	0.744652	0.442685	0.627945	0.654623	1.96881	0.621866	0.641294	1.12875	0.801446	0.766368	1.20312	0.859746	0.657044	0.878634	0.502999	0.622705	0.520192	2.97642	0.39727	0.673205	0.791144	0.526526	0.973604	0.862479	0.370017	0.37383	0.36435	0.410665	1.88577	0.0922691	0.885088	1.10089	1.00995	1.36929	0.371878	0.84035	0.50803	0.663439	0.262002	0.105101	0.259451	0.391416	1.1173	0.246975
ENSG00000136319.10	1.35958	1.18285	1.08283	1.19276	1.21896	0.963095	1.40277	1.29301	1.13929	0.858079	1.40149	1.27354	0.878595	1.36876	1.08452	1.40497	0.364015	1.32049	1.49276	1.33737	1.0575	0.939321	1.79466	1.00619	1.36285	1.04267	1.33051	0.829339	0.902245	1.40938	1.69966	2.19711	1.75641	2.5784	2.13743	1.08354	2.24008	1.41853	1.1761	1.20127	1.05571	1.33847	1.61871	0.592356	1.43637	1.51927	1.1322	1.23675	1.42485
ENSG00000249915.6	3.22872	3.36734	2.8428	3.71381	2.88279	3.56641	3.54513	3.66166	3.55041	3.40293	3.54602	3.30934	3.52108	3.14438	3.05618	3.63638	2.22963	3.62898	3.79932	2.84505	3.32403	3.54108	3.95191	4.05025	3.12668	3.49171	3.01262	3.36651	3.73039	3.43313	3.72377	3.32023	3.14404	3.42491	3.47239	3.50224	3.58724	3.01721	3.70851	3.88679	3.4825	3.52581	3.65323	1.70168	2.54686	2.78697	3.21524	2.85668	3.42401
ENSG00000232167.1	0	0	0	0	0	0	0	0	0	0	0	0	0	0	0	0	0	0	0	0	0	0	0	0	0	0	0	0	0	0	0	0.610435	0	0	0	0	0	0	0	0	0	0	0	0	0	0	0.652063	0	0
ENSG00000277073.1	0	0	0	0	0	0	0	0	0	0	0	0	0	0	0	0	0	0	0	0	0	0	0	0	0	0	0	0	0	0	0	0	0	0	0	0	0	0	0	0	0	0	0	0	0	0	0	0	0
ENSG00000244657.1	0	0	0	0	0	0	0	0	0	0.157458	0	0	0	0	0	0	0	0.173536	0	0	0	0	0	0	0	0	0	0	0	0	0	0.213071	0	0	0	0	0	0	0	0	0	0	0	0	0	0	0.427944	0	0
ENSG00000241231.1	0.0703746	0	0	0.0710005	0	0.0958955	0	0	0	0	0.253231	0.162959	0	0.0923783	0.0443238	0	0	0	0	0.069719	0.0342495	0	0	0.154296	0	0	0.082447	0	0.0549774	0.0732055	0.0374951	0.268553	0	0.115646	0	0.0307444	0	0.239398	0	0	0.237705	0	0	0	0.0570856	0.0250834	0	0	0.0316229
ENSG00000255774.1	1.87979	0.424641	0.0940091	0.972067	1.20085	1.58796	0.296943	3.17447	1.22639	0.0623406	1.18272	2.01417	0	0.739578	0.920033	0.186666	0.535386	1.35965	0.470337	1.20027	0.980539	1.57975	0	0.0477095	1.66422	0.618481	0.529864	0.218526	1.64564	0	0.044564	0	0.257714	0	0	0.496317	0.0967833	0.609469	0.816662	2.34634	0.792179	0.291421	2.7394	0	0.365735	0.438547	0.179164	0.220789	0
ENSG00000181991.14	2.11517	1.81188	1.87667	2.19412	2.04859	2.08385	1.87363	2.08609	1.56653	2.14764	2.18604	2.60297	3.32403	2.03256	1.88798	2.09472	1.56264	2.04509	2.38321	2.27309	2.18595	2.80834	2.38144	2.64105	2.24319	2.48718	2.12777	2.22429	2.47831	3.06627	3.01755	2.17252	2.14243	2.81856	2.05933	2.0657	1.99193	2.08453	2.6594	2.55442	2.38789	2.07967	1.87507	1.30146	1.88023	2.01323	2.12077	1.93795	2.55334
ENSG00000226544.4	0	0.0371357	0.0473213	0	0	0	0	0	0.0679899	0	0	0	0	0	0	0	0	0.0345519	0	0.0819238	0.0403317	0	0	0	0	0	0	0.0758667	0.0326917	0	0.0869791	0	0	0.0693512	0.0779314	0.0715372	0	0.0337467	0	0.0438873	0	0	0.104989	0	0	0.0585156	0	0	0.0372446
ENSG00000201920.1	0	0	0	0	0	0	0	0	0	0	0	0	0	0	0	0	0	0	0	0	0	0	0	0	0	0	0	0	0	0.506694	0	0.696216	0.961909	2.63898	0.464903	0	0	0.405189	0	0	0	0.20399	0	0	0	0.191289	0	0	0
ENSG00000079819.15	2.89602	3.51619	3.10902	3.01387	3.29128	2.90034	2.92873	3.59527	3.15904	2.49323	2.49143	2.86968	3.73088	3.57276	3.58699	2.56146	1.03602	2.82882	2.27936	3.12254	2.93197	2.68917	1.93785	2.37248	3.24443	2.34305	3.49762	2.81849	2.49896	2.39142	2.40017	3.07125	1.73722	3.4491	1.58451	2.47086	2.76364	3.60168	2.24998	2.82161	3.49894	2.84534	2.71022	1.56721	4.37007	3.91793	2.82233	3.09647	2.80609
ENSG00000234460.1	0.193454	0.117123	0.148151	0.90214	0	0.178271	0.243106	0.103429	0.304235	0	0.315907	0.878997	0.216269	0	0.162745	1.15072	0	2.21896	0	0.250361	0.186406	0.559085	0	0.147969	0.856273	0.538527	0.459608	0.285583	0.83229	0.0701228	0.0709233	0	0	0.110843	0	0	0	0	1.36877	0.263468	0.258063	0.655591	0.126723	0	0.207247	0	0.339685	0	0.172784
ENSG00000044524.9	2.60319	2.94347	2.21533	1.42238	2.1737	1.83767	1.98944	3.05289	1.59165	1.03702	1.27351	1.74665	2.78812	3.24365	2.5045	1.17291	0.302304	1.39901	0.858179	2.67155	2.07069	2.03897	2.31295	0.848788	1.44244	2.07751	1.34469	1.63743	1.69724	0.269944	1.86583	2.05505	1.43567	1.09477	0.90436	1.66407	1.6262	3.28069	1.34727	0.557328	2.93409	2.22553	2.60408	0.867151	4.20265	3.2079	1.45062	1.8026	2.09959
ENSG00000213753.9	2.51953	2.74672	2.89219	2.74208	2.66455	2.90046	2.67263	2.91799	2.76206	2.51426	2.57668	2.74795	2.9907	2.63298	2.46435	2.91627	1.71039	2.59918	2.8939	2.42488	2.44508	2.45361	3.34678	2.53958	2.56838	2.57726	2.76586	2.61105	2.55381	2.71845	2.93819	3.38628	2.14568	3.35617	2.81103	2.73996	3.01186	2.83191	2.50714	2.52643	2.67576	2.60308	2.75518	1.78926	2.89361	2.91451	2.81403	2.45787	2.91364
ENSG00000197927.11	1.55892	1.49056	1.65658	2.38329	1.83682	2.21693	1.90199	1.47196	1.67122	1.60832	1.61475	1.3554	2.61314	1.67108	1.64364	1.92384	0.466118	2.0436	1.69214	2.06623	1.82824	1.73299	2.1912	1.87326	1.94935	1.66357	2.10134	1.80362	1.66612	0.366833	0.766553	1.26102	1.31851	0.233691	0.873727	1.51906	1.23547	1.70701	1.53004	1.91477	1.88072	1.69122	0.958577	0.704386	1.49037	1.52611	2.29006	2.0148	1.18743
ENSG00000221725.1	0	0	0	0	0	0	0	0.193539	0	0	0	0	0	0	0.299438	0	0	0	0	0	0.235866	0.296987	0	0	0	0	0	0	0	0	0	0	0.230663	0	0	0	0	0	0	0.255212	0	0	0	0	0	0	0	0	0
ENSG00000251359.4	0.429363	0.316316	0.138509	0.333252	0.410436	0.37803	0.382965	0.299638	0.369219	1.10624	0.235604	0.191752	0.264135	0.27455	0.442034	0.611915	0.0806228	0.333928	0.384788	0.446732	0.262922	0.258232	0.081876	0.330195	0.264651	0.236353	0.148937	0.305316	0.532413	0.128047	0.129479	0.204151	0.0909144	0.0923981	0.0266397	0.386535	0.142533	0.389488	0.376152	0.356175	0.325935	0.264235	0.281484	0.270283	0.220655	0.152108	0.38717	0.265025	0.2654
ENSG00000254146.1	0	0	0	0	0	0	0	0	0	0	0	0	0	0	0	0	0	0	0	0	0	0	0	0	0	0	0	0	0	0	0	0	0	0	0	0	0	0	0	0	0	0	0	0	0	0	0	0	0
ENSG00000253346.1	0	0	0	0	0	0	0	0	0	0	0	0	0	0	0	0	0	0	0	0	0	0	0	0	0	0	0	0	0	0	0	0	0	0	0	0	0	0	0	0	0	0	0	0	0	0	0	0	0
ENSG00000211452.9	0.105402	0.127144	0.118605	0.229086	0.0556834	0.143011	0.101257	0.0724831	0.0762171	0.0399768	0.133529	0.0639552	0.146365	0.170344	0.0989022	0.0620458	0	0.338811	0.260727	0.1294	0.026039	0.0498508	0.10863	0.0604446	0.0455852	0.13565	0.209205	0.0967659	0.0521499	0.122721	0.0564758	0.442213	0.180575	0.221676	0.522851	0.0577238	0.816869	0.0538211	0.0204099	0.0968693	0.146253	0.0603638	0.149404	0.099867	0.0926096	0.188538	0.130471	0.0250814	0.116369
ENSG00000143793.11	2.51159	2.47183	2.70871	2.18431	2.07743	2.36563	2.80772	2.66576	2.60072	3.05962	2.52502	2.36116	1.95146	2.06577	2.21987	2.44215	1.80448	2.66748	2.46384	2.42473	2.49087	2.97788	2.30836	3.46251	2.42155	2.60066	2.24233	2.68574	2.58386	3.0358	2.64626	2.74858	2.17397	2.76871	2.19956	2.96162	1.86962	2.10233	2.22511	2.72757	2.64404	2.70463	1.92476	1.40426	1.6715	1.69743	2.05999	2.21171	2.15766
ENSG00000134333.12	6.70581	7.42889	7.05195	6.50282	6.12492	6.90119	6.16775	6.05776	6.90651	7.06254	6.60165	6.9603	6.57363	6.49539	6.23685	7.13475	4.78642	7.23052	6.60859	7.50392	7.06972	5.86719	6.78553	6.52887	6.65971	6.19804	7.80629	6.92781	7.69771	4.29444	3.84076	4.04842	2.81484	3.45493	2.17362	7.22419	5.58655	5.9454	7.10238	6.97955	6.55852	6.19307	7.03121	3.32304	6.42979	6.14334	7.60994	5.55992	6.94678
ENSG00000275212.1	0.0453528	0.190498	0	0	0	0	0.0577574	0.532667	0.0372042	0	0.0387726	0.327282	0	0.0596939	0.162972	0.10308	0.245286	0.24331	0	0	0.316798	0.396184	0	0.100456	3.14044	0	0.10453	0	0.168736	0	0	0.835314	0.0425921	0	0	0	0	0.0721054	0	0.0474585	0.0464123	0.100324	0.0291808	0	0	0	0	0	0
ENSG00000244544.2	0	0	0	0	0	0	0	0	0	0	0	0	0	0	0	0	0	0	0	0	0	0	0.229293	0	0	0	0	0	0	0	0	0	0	0	0	0	0	0	0	0	0	0	0	0	0	0	0	0	0
ENSG00000277250.1	0	0	0	0	0	0	0.112492	0.135557	0.0729477	0	0.0759838	0.138961	0	0.116191	0	0	0	0	0	0.0878671	0.16592	0	0	0	0.147194	0	0	0	0	0	0	0.0906835	0	0.145162	0	0	0	0	0.131387	0.0927422	0.0907285	0.131345	0	0	0.048415	0	0.357853	0	0
ENSG00000143184.4	0.707204	0.447335	0.147018	0.896732	0.373631	0.0911708	0.165268	0.564833	0.125072	0.0821987	0.490269	0.727517	1.01151	0.957145	0.480107	0.489006	0.243139	0.142709	0.360005	0.322666	0.331624	0.281193	0.269213	0.16992	0.248002	1.03373	0.319733	0.605152	0.151345	0.0235654	0.262954	0.422065	0.0628355	0.27649	0.0213103	0.166926	0	0.837391	0.162109	0.114783	0.256161	0.162058	0.229003	0.0633218	0.247676	0.19443	0.233351	0.0820909	0.433575
ENSG00000266392.1	1.24654	1.89933	1.35154	0.759255	1.94515	1.52972	1.67568	0.847888	1.08603	2.1897	1.7406	0.629743	2.1638	1.23994	1.65163	0	1.37475	1.26908	1.60881	1.23856	1.40559	2.88117	2.33536	2.03551	1.45638	0.721841	1.38682	1.5284	0.847979	2.58562	1.96057	1.92948	2.54342	4.66396	2.62439	0	0.485219	0.868763	1.3495	1.48382	1.63597	1.34921	0.525204	0.721639	0.453598	0.311278	1.09952	1.53889	0.383251
ENSG00000261798.1	0	0.233625	0.113359	0.448732	0.201843	0.261627	0.300081	0.224699	0.180256	0.215158	0.16781	0.265199	0.0290972	0.193426	0.0944998	0.50512	0.0880645	0.142723	0.282107	0.123697	0.0248518	0.12359	0.490585	0.407685	0.0647976	0.118365	0.0600968	0.220897	0.189621	0.518967	0.0539266	0.394455	0.492676	0.0638776	0.403987	0.32106	0.396043	0.213572	0.315756	0.250118	0.222257	0.331327	0.0811072	0.0244539	0.0550875	0.0361435	0.263832	0.0474843	0.0455213
ENSG00000114062.16	2.43907	2.51204	2.29862	2.88047	2.47415	2.93677	2.61548	2.66885	2.4599	2.71275	2.8587	2.91189	2.01883	2.80814	2.5288	2.59793	1.12956	2.86577	2.56944	2.42046	2.61106	2.45895	2.64539	2.35562	2.63416	2.3952	2.54411	2.36857	2.6511	2.48928	2.84608	2.25619	2.58529	3.25018	3.0971	2.80045	2.80522	2.77154	2.76205	2.37602	2.57181	2.50856	3.10208	1.70517	2.99425	3.10815	2.82383	2.44506	3.08735
ENSG00000119772.15	1.29687	1.78872	1.51733	1.8921	2.00387	2.29856	2.05773	2.43235	1.86436	2.3086	2.05355	2.36155	1.5999	2.19338	1.92422	2.10001	0.893764	1.7205	2.19808	1.97083	1.83275	1.82228	1.91377	2.29491	2.02561	1.5389	1.91702	1.91863	1.95833	1.6233	2.58233	2.05405	2.2783	3.0279	2.16985	2.09861	1.8748	2.30286	1.65801	2.27351	1.88157	1.90376	1.3986	1.0985	1.88424	2.12342	1.66826	1.6542	1.87378
ENSG00000213509.4	0.484968	0	0	0.237807	0	0.242586	0.155186	0.229533	0.149189	0.0919767	0.381765	0.098688	0.137593	0.304399	0.0778123	0.270133	0.33071	0.241733	0.234865	0.0620821	0.11815	0.286477	0	0.263627	0.24857	0.274989	0.0971266	0	0.142071	0.244773	0.189416	0.184314	0.058874	0.152092	0.170323	0.054164	0	0.0992878	0.0932383	0.246057	0.125516	0.180758	0.117978	0	0.0673543	0.0871954	0.259568	0.113935	0.109327
ENSG00000271821.1	0.586718	0.88774	0.0666413	0	0.231056	0.364546	0.401549	0.405879	0.752028	0.750269	0.746503	0.180634	0.190795	0.7345	0.334573	0.133544	0.473311	0.27046	0.169801	0.367302	0.35768	0.142029	0.259725	0.510894	0.647801	0.521211	0.135403	0.252635	0.295676	0.231649	0.612251	0.424725	0.3501	0.703429	0.0556764	0.324536	0.314512	0.343057	0.394448	0.285654	0.858712	0.210598	0.430636	0.307166	0.344966	0.30422	0.354478	0.301263	0.103205
ENSG00000229642.1	0.127755	0.0578683	2.87437	1.6971	0	2.73659	0.871056	0.281917	0.0536264	0	0	1.30838	0	0.743	0	0	0.0755095	0.155923	3.16574	0.589187	0.341405	0.54412	0	0	0.160467	0.121136	0.051458	0	1.91454	0	0	0.0667725	0	4.23391	0	0.640196	0	0.152435	0	0	0.250453	0	1.25832	0.232807	0.0355115	0.0461217	0.387741	0.118619	1.07608
ENSG00000138735.14	1.86254	2.3774	1.53869	1.99991	2.37293	1.50422	1.91331	2.45548	1.73095	1.13667	2.4578	2.13181	0.547113	2.83025	3.28775	1.91258	0.609996	1.2693	1.52634	2.62425	1.88334	1.62003	1.51713	1.54367	2.51021	2.06073	2.09894	1.90813	2.21467	1.19806	2.44325	2.03341	1.63904	2.0684	1.15562	1.65622	1.19593	2.98447	2.13401	1.30226	2.78676	2.48119	1.49417	1.51994	2.93442	3.31363	1.91059	2.37639	1.48556
ENSG00000251838.1	0	0	0	0	0	0	0	0	0	0	0	0	0	0	0	0	0	0	0	0	0	0	0	0	0	0	0	0	0	0	0	0	0	0	0	0	0	0	0	0	0	0	0	0	0	0	0	0	0
ENSG00000265727.2	0	0.251558	0	0	0.200591	0.260036	0.243354	0	0	0.146014	0.0857866	0.15646	0	0	0	0	0	0.373099	0.441013	0.099151	0	0	0	0	0	0.26765	0.0790708	0.0918603	0.15267	0	0.105231	0	0	0	0	0	0	0.230085	0.14798	0.10463	0.371987	0.0758618	0.0648225	0	0.0547283	0	0.309405	0	0.0890725
ENSG00000275491.1	0.41512	0.626798	0.0412339	1.88424	0.0748643	0.276874	0.444492	0.162922	0.171047	0.816061	0.478983	0.113436	0.576647	0.183587	0.656498	0.0833558	0.0834292	1.37949	0.173343	0.172501	0.229658	0.172355	1.23935	1.54157	0.204233	0.341277	0.264425	0.219487	0.355012	0.214411	0.545273	1.17609	0.163902	0.201466	0.254647	0.179648	0.162871	0.294392	0.300311	0.432046	0.900288	0.182621	0.278957	0.101326	0.0585455	0.0758592	0.483949	0.81522	0.295601
ENSG00000252130.1	0	0	0	0	0	0	0	0	0.220683	0.201393	0.2294	0	0	0	1.3296	0	0	0	0	0	0.25606	0	0	0	0	0	0.397216	0	0	0.275479	0.511684	0.271127	0.463784	0	0	0	0.304973	0.216773	0	0	0	0	0	0	0	0.191289	0	0	0
ENSG00000279013.1	0.160728	0.0667513	0.0173686	0	0.0317476	0.216647	0.0581221	0.0588267	0.0739344	0.0339759	0.185327	0.118266	0	0.136461	0.14664	0.430669	0.0700307	0.0251826	0.341031	0.239271	0.12787	0.0925622	1.53358	0.0173463	0.0888572	0.0432116	0.149573	0	0.0930176	0.0934717	0.345817	0.513527	0.20261	0.431677	0.682409	0.0903493	1.27672	0.141642	0	0.153409	0.106719	0.0680771	0.0581479	0.0431965	0.0730011	0.104575	0.131117	0.0561156	0.027152
ENSG00000131845.13	1.11326	1.19775	1.47327	1.84561	1.58823	1.87833	1.7604	2.19727	1.59742	1.64705	1.43107	1.75336	2.53351	1.76876	1.97799	1.71093	0.377894	1.41011	1.58889	1.30073	1.3331	1.01108	2.39029	1.44146	1.73142	1.41363	1.10541	1.6099	1.49882	1.63921	2.66265	2.23286	1.77796	2.41862	2.29454	1.95988	1.92523	1.95864	1.42923	1.58935	1.79025	1.552	1.88093	0.929738	1.93373	2.06111	1.55436	1.30807	1.98295
ENSG00000280186.1	0.0654009	0.0805151	0.0737204	0.104172	0.081048	0.0363333	0.0991998	0.0709963	0.0642242	0.141629	0.151544	0.199017	0.183827	0.0349742	0.0330255	0.119081	0.0608225	0.0109546	0.102824	0.150871	0.0254965	0.111446	0.490237	0.116066	0.109116	0.144424	0.0311473	0.0121959	0.203323	0.219317	0.315299	0.403459	0.177003	0.264608	0.13224	0.110936	0.230062	0.083436	0.0199838	0.0549896	0.105628	0.134358	0.169438	0.0497479	0.0565012	0.0461996	0.0724197	0.0245586	0.035161
ENSG00000259631.1	0	0.0821957	0.104302	0	0	0	0.117463	0	0	0	0.15463	0	0.103993	0	0	0	0.106983	0.0765589	0.0922446	0	0.173114	0.317426	0	0	0	0.0877855	0.272702	0	0.0724932	0	0	0	0	0	0	0	0.207297	0.145912	0	0.0968693	0.183694	0.20107	0	0.248712	0	0.0656222	0	0	0.0824331
ENSG00000182220.12	5.44382	5.94901	5.80345	6.09759	5.63782	5.85973	5.68897	5.93477	5.44609	5.65437	5.66281	5.88486	6.47214	5.79495	5.74024	6.01883	3.92875	5.84405	5.90193	6.29554	5.76836	5.82132	7.33573	5.83677	5.76358	5.37198	6.14704	5.59186	6.58662	6.38655	6.635	7.47416	7.14822	6.45506	6.85995	5.82173	7.84417	5.86015	5.86211	5.28426	5.77629	5.47957	6.03538	4.03697	6.03627	6.0632	6.06691	5.73373	5.70118
ENSG00000241757.3	0	0	0	0	0	0	0	0	0	0	0	0	0	0	0	0	0	0	0	0	0	0	0	0	0	0	0	0	0	0	0	0	0	0	0	0	0	0	0	0	0	0	0	0	0	0	0	0	0
ENSG00000253153.1	0.0634322	0	0	0	0	0	0	0.049521	0	0.137472	0	0	0	0	0	0	0	0	0.0631583	0.123056	0	0	0	0	0	0.0600761	0.0982978	0.0581654	0	0	0	0	0	0.0531422	0	0	0	0	0	0	0	0	0.0409043	0	0	0	0	0	0
ENSG00000166896.6	2.64603	1.94102	1.42822	2.24796	1.7033	2.40235	1.62977	1.75942	0.887635	1.88631	2.04596	1.84261	2.32505	2.38639	1.73093	2.11212	1.51812	2.0691	2.37893	3.26443	1.46241	1.79648	2.64926	2.40181	2.01002	2.22631	1.82045	1.45625	1.99032	2.0002	2.04795	2.44972	2.06736	0.773856	1.90909	1.86098	2.41396	2.01616	1.9594	1.78952	2.18477	1.93245	2.25339	1.50917	1.66057	1.73134	2.00861	2.34502	2.34789
ENSG00000167676.3	0.222892	0.767482	0.68963	0.9581	1.02418	2.19285	0.623646	0.854344	1.33982	0.112224	0.940357	0.448175	0.220623	1.21786	5.18037	1.25327	1.23475	0.961288	2.59882	1.14779	0.262925	0.722029	0.0735018	1.99121	1.57454	1.3181	1.33743	1.30079	0.35708	0.10374	0.697226	4.48678	1.44247	0.0759831	0.045555	0.830767	0.0671783	1.00095	0.758904	3.50429	1.71493	3.85248	0.0342106	2.27312	0.936579	2.99662	0.888756	0.583605	2.9236
ENSG00000280007.1	0.0496042	0.0941953	0.0476135	0.0634022	0.0283041	0.0817431	0.0724774	0.0931648	0.0731709	0.104937	0.160327	0.0432449	0.0323814	0.0768141	0.0358218	0.0419448	0.0193936	0.0794586	0.049389	0.117752	0.0632682	0.0538412	0.0583156	0.078951	0.0645988	0.0539527	0.055302	0.103944	0.0650558	0.136636	0.0753278	0.132949	0.0535184	0.288326	0.0633385	0.0819703	0.0610462	0.0470802	0.0408134	0.0611434	0.124422	0.0295819	0.0471648	0.0143898	0.0437809	0.0422976	0.100005	0.0280335	0.050627
ENSG00000232177.1	0.149154	0.366092	0.0861935	0.730722	0	0	0.188161	0.11719	0.290117	0.215997	0.245867	0	0.167042	0.282283	0.18391	0	0.171738	1.73429	0.346072	0.216385	0.21043	0.0940519	0.254176	0	3.26701	0.330659	2.42139	0.321038	0.276891	0	0.298046	0.223015	2.74903	0.125549	0	0.459895	0.251364	0.177718	1.56829	0.155826	0	3.05786	0.0494125	0.207265	3.67299	0.20521	0.0846791	0.264969	0.133
ENSG00000275944.1	0.0479563	0	0	0.0641609	0	0	0.0206411	0.0738455	0.0263497	0	0.0544166	0.0256912	0	0.0213424	0.0201479	0	0	0.0905948	0	0.0783294	0	0.0199668	0.0190405	0.0182356	0.205013	0	0	0.0148009	0	0	0.192096	0.0650373	0.0151699	0	0.212887	0	0.72793	0.0258513	0	0	0.0490755	0	0.0103622	0	0.0173931	0	0	0	0
ENSG00000201683.1	0	0	0	0	0	0	0	0	0	0	0	0	0	0	0	0	0	0	0	0	0	0	0	0	0	0	0	0	0	0	0	0	0	0	0	0	0	0	0	0	0	0	0	0	0	0	0	0	0
ENSG00000185839.3	0.209976	0.414022	0.359949	0.528744	0	0.427219	0.0566903	0.165711	0.206377	0.354761	0.21457	0.070348	0.31869	0.367529	0.160066	0.447148	0	0.300701	0.391719	0.31994	0.624902	0.107711	0.102856	0.0986266	0.245854	0.341156	0.317028	0.229067	0.285845	0.13472	0.0922298	0.0896641	0.304728	0.14356	0.0419175	0.545012	0.0517247	0.104909	0.305214	0.0465787	0.365915	0.277356	0.486407	0.122861	0.344669	0.286723	0.273445	0.158336	0.321971
ENSG00000233290.1	0	0	0	0	0	0	0	0	0	0	0	0	0	0	0	0	0	0	0	0	0	0	0.155729	0	0	0	0	0	0	0	0	0	0	0	0	0	0	0	0	0	0	0	0	0	0	0	0	0	0
ENSG00000223608.1	0	0	0	0	0	0	0	0	0	0	0	0	0	0	0	0	0	0	0	0	0	0	0	0	0	0	0.0565756	0	0	0.277842	0	0	0	0	0	0	0	0	0	0	0	0	0	0	0	0	0	0	0
ENSG00000231261.1	0.315866	0	0	0	0.22581	0.153378	0	0	0	0	0.0970568	0.176464	0	0	0.139916	0	0	0	0.112668	0.11211	0	0	0	0	0	0.107258	0	0	0	0.117631	0	0.115673	0.10641	0.0950553	0.1067	0	0	0	0	0	0	0.166908	0	0	0.0620054	0	0	0	0
ENSG00000228696.7	0.22541	0.267664	0.0330499	0.295763	0.10366	0.25124	0.194336	0.152478	0.192224	0.269231	0.0495859	0.353731	0.209063	0.291249	0.421185	0.265484	0.0670626	0.0536682	0.0219142	0.235907	0.0962041	0.0972424	0.117162	0.135348	0.283379	0.0208302	0.017292	0.18399	0.313704	0.214222	0.501489	0.157505	0.0874675	0.410768	0.388	0.127946	0.728309	0.199157	0.254181	0.10451	0.223889	0.152774	0.100482	0.0815466	0.300658	0.264676	0.315684	0.143186	0.131479
ENSG00000229456.1	0	0.0484173	0	0.073061	0	0	0.0919919	0.0565741	0.0300594	0.0407158	0.0770848	0.0293092	0	0	0.0229915	0	0.0213895	0.117169	0	0.018273	0.103285	0.0452156	0.064229	0.0615541	0.0311163	0.0347062	0.0571039	0	0.056582	0	0.0385962	0.0558953	0.0173152	0.0754845	0.0173637	0.0316495	0.021469	0.0440144	0.0276538	0.075747	0.144566	0.0412709	0.0118303	0.0174513	0	0.0129694	0.1375	0	0.0163686
ENSG00000281222.1	0	0	0	0	0	0	0	0	0	0	0	0	0	0	0	0	0	0	0	0	0	0	0	0	0	0	0	0	0	0	0	0	0	0	0	0	0	0	0	0	0	0	0	0	0	0	0	0	0
ENSG00000213187.3	0	0	0	0	0	0	0	0	0	0	0	0	0	0	0	0	0	0	0	0	0	0	0	0	0	0	0.0308333	0	0	0	0	0	0	0	0	0	0.0455628	0	0	0	0	0	0	0	0	0	0	0	0
ENSG00000207176.1	0	0	0	0	0	0.684042	0	0.228233	0.444592	0.218553	0.460847	0	0	0	0	0.59612	0	0.24037	0	0.285119	0	0	0	0	0	0.503245	0	0.265349	0	0	0.301476	0.537519	0	0	0	0	0	0	0.996605	0.299864	0	0.221355	0	0	0	0	0.31602	0	0
ENSG00000199077.2	0	0	0	0	0	0	0	0	0	0	0	0	0	0	0	0	0	0	0	0	0	0.319183	0	0	0	0	0	0	0	0.700743	0	0.691093	0	0	0.248962	0	0	0	0	0	0	0	0	0	0	0	0	0	0
ENSG00000102007.9	7.49468	7.28686	6.57451	6.87451	7.15172	6.90541	6.61903	6.59956	7.35426	8.3749	6.43945	6.4869	7.78967	6.79549	6.42155	7.54281	6.11428	7.42535	7.04017	6.80504	7.09761	6.99935	7.51782	6.6981	6.71541	6.4477	7.37988	6.79047	7.47908	5.67259	6.29098	6.44463	6.26709	6.40562	6.13929	7.09341	6.24026	6.08093	7.41217	6.37496	6.07802	7.08466	6.88885	5.01842	6.44904	6.55976	5.65284	6.66003	6.35614
ENSG00000242411.2	0.0502484	0.0445093	0	0.0996757	0.198133	0	0.0639625	0.0773423	0	0	0.0429684	0	0	0	0	0	0.0581594	0.120854	0.098384	0.0978938	0.0483294	0.233111	0	0.0566063	0.0841269	0.0936377	0.0780614	0	0.0391949	0.10274	0.0528849	0.0513943	0	0.16137	0	0.205037	0	0.0404568	0	0	0.326528	0.18041	0.0323502	0.0936054	0.0272648	0.103814	0.0556722	0.0916742	0.0879392
ENSG00000118094.10	1.39545	1.52308	0.177063	0.57886	0.55154	1.51078	0.231198	0.560805	0.569048	0.0846775	0.800594	0.429474	0.116676	0.735615	0.518587	0.306107	0.535559	0.297399	0.1126	1.55161	0.456544	0.75632	0.0787258	0.96439	4.44209	1.21266	0.382684	0.570541	0.650941	0.451957	0.297538	0.353992	1.13231	1.04707	0.157136	0.357327	0.0992817	0.745056	0.515156	0.25352	0.779431	0.274286	0.231295	0.567443	0.900562	0.617281	0.632811	0.448616	0.254327
ENSG00000270507.1	0	0	0	0	0	0	0	0	0	0	0	0	0	0	0	0	0	0	0	0	0	0	0	0	0	0	0	0	0	0	0	0	0	0	0	0	0	0	0	0	0	0	0	0	0	0	0	0	0
ENSG00000048162.18	2.9048	2.62031	2.33326	3.08507	2.75651	3.15779	2.56512	2.92316	3.14533	2.98086	3.33694	2.77715	3.45993	2.62441	2.88069	3.36744	2.73258	3.31044	3.1775	2.60948	3.01554	3.05112	2.94463	3.70897	2.71808	2.97591	2.69615	3.10762	2.80957	2.54147	2.74199	2.2938	2.26059	1.76666	2.25094	2.91004	2.00036	2.4856	2.72508	2.9873	3.11761	3.65608	3.19284	1.48921	2.44263	2.9985	3.83619	2.49988	3.2087
ENSG00000146535.12	3.34939	3.30705	3.51041	3.75703	3.59171	3.64627	3.72739	3.85697	3.5592	4.81523	3.11933	3.77656	5.97188	3.89341	4.33156	3.70981	1.84452	3.2462	3.81055	3.3705	3.51447	3.09537	3.81478	3.29025	3.88269	3.11709	3.80372	3.81584	3.56828	4.18124	4.98313	4.52465	4.93007	4.31473	4.52131	3.29743	4.25148	3.78287	3.47239	3.60642	3.49595	3.63655	3.5648	2.14106	4.10701	4.03814	3.5554	3.79516	4.04563
ENSG00000135547.7	1.33024	0.497128	1.13999	2.14491	1.26829	1.16808	1.20254	1.29777	0.642787	1.17462	1.2091	1.28334	1.03491	1.09579	1.00309	0.937083	0.673614	1.36463	0.764612	1.18487	0.850906	1.94082	1.9081	1.24577	1.89765	1.07847	1.73922	1.13648	1.19351	1.8128	1.42588	1.55038	0.704024	5.51024	0.447471	0.724683	1.11571	1.30724	0.862718	1.34276	1.57061	1.38552	1.72962	0.675114	1.06723	1.14543	0.998665	1.53508	0.900883
ENSG00000168306.11	1.18026	1.17505	0.784115	1.15866	1.09777	2.02624	1.26144	1.5671	0.670113	0.646085	0.91385	1.04491	0.577741	1.259	2.33005	0.981488	0.288166	0.721738	0.795997	1.00316	0.631589	0.963051	0.793542	1.3646	1.98254	1.22051	1.15161	1.15086	0.674829	0.823791	1.17448	1.23092	0.446465	3.21529	2.56128	0.702783	0.797046	1.30189	0.582161	0.728664	1.6319	1.62112	0.936639	0.817967	1.43664	1.15227	1.02757	1.22515	0.932854
ENSG00000280341.1	0	0	0	0	0	0	0	0	0	0	0	0	0	0	0	0	0	0	0	0	0	0	0	0	0	0	0	0	0	0	0	0	0	0	0	0	0	0	0	0	0	0	0	0	0	0	0	0	0
ENSG00000064102.13	2.8721	2.32018	2.78743	3.35738	2.98175	2.85918	2.3199	3.48009	2.51103	3.87073	3.20303	3.06878	3.01185	2.79184	2.48304	3.38869	1.86418	3.04443	2.77868	3.02808	2.10186	2.13943	2.53457	2.87751	2.65406	2.25661	3.26348	2.03561	2.32706	2.26985	2.6152	2.19261	3.13129	2.48327	2.60502	2.63539	2.40791	2.85063	2.67025	2.18482	2.99654	3.36032	3.31574	1.62778	2.91804	3.13392	2.91657	2.71967	3.52844
ENSG00000148426.11	2.7072	2.93301	3.34313	1.75808	2.91564	2.4668	1.988	2.17395	2.5104	3.07787	2.62653	2.07052	0.988783	2.45871	1.61839	2.50627	1.58842	2.37459	3.62954	2.5036	2.71736	2.20144	0.445643	2.78888	1.69371	2.16483	1.79196	1.55819	3.28753	0.366091	1.10453	1.11074	0.437671	1.36828	0.137452	2.13841	0.546661	2.76588	3.37355	2.08366	2.2246	1.94919	1.82897	1.58409	2.29975	2.6651	2.54803	1.6614	3.12504
ENSG00000115685.13	4.25707	4.29629	4.25892	4.26386	4.01582	3.55518	4.40004	4.10784	4.36316	4.26781	4.30438	4.5876	4.017	3.91641	3.85844	4.27454	3.60048	3.99484	4.48026	4.5512	4.15749	4.67888	3.97263	4.69168	4.07704	4.08614	3.95585	4.35651	4.44055	5.01109	3.64655	3.43377	4.01686	4.40995	3.39174	4.38459	3.19121	3.87778	3.77619	4.68003	4.34592	4.11686	4.41013	3.03893	3.6799	3.91182	4.0383	3.76168	3.97342
ENSG00000249916.1	0	0.0481636	0	0	0	0.276426	0	0.0836152	0.0879054	0.155602	0.0464982	0	0	0	0	0.439616	0	0	0	0	0	0	0.0638942	0.333587	0	0	0.084391	0.0498382	0.0424193	0	0	0	0.0510655	0	0	0.04697	0	0.0862771	0	0.357835	0	0	0	0	0.0584436	0.0383608	0	0	0
ENSG00000271200.1	0.204015	0.237615	0.297439	0	0	0.430894	0.256146	0.305708	0.320205	0.459849	0.229896	0.215983	0	0.181365	0.250488	0.435395	0.304589	0.115323	0.381237	0.0705954	0.196608	0.460256	0.5038	0.425457	0.174624	0.417149	0.212698	0.300673	0.160958	1.68452	0.759927	0.871005	0.650823	1.20807	0.362707	0.232086	0.305616	0.112707	0.296815	0.562871	0.390679	0.155978	0.133808	0.0674749	0.0765716	0.099036	0.0788894	0.35746	0.292154
ENSG00000276669.1	0	0	0	0	0	0	0	0	0	0	0	0	0	0	0	0	0	0	0	0	0	0	0	0	0	0	0	0	0	0	0	0	0	0	0	0	0	0	0	0	0	0	0	0	0	0	0	0	0
ENSG00000228404.1	0	0	0	0.108811	0.111846	0	0.0699036	0	0	0.0807348	0	0	0	0	0.0682609	0.124355	0	0.0452998	0.158251	0	0	0	0.0645673	0.0618786	0.0466723	0	0	0	0.0428695	0.447583	0	0	0.0516058	0.0905892	0	0	0.183529	0.0442479	0	0	0.0562188	0.08182	0.136635	0	0	0	0	0	0
ENSG00000253538.1	0	0	0	0	0	0	0	0	0	0	0	0	0	0	0	0	0	0	0	0	0	0	0	0	0	0	0	0	0	0	0	0	0	0	0	0	0	0	0	0	0	0	0	0	0	0	0	0	0
ENSG00000275859.1	0	0	0	0	0	0	0	0	0	0	0	0	0	0	0	0	0	0	0	0	0	0	0	0	0	0	0	0	0	0	0	0	0	0	0	0	0	0	0	0	0	0	0	0	0	0	0	0	0
ENSG00000249309.1	0	0	0	0	0	0.155889	0	0.133196	0	0.0437179	0.0501822	0	0.247412	0	0.0728604	0	0	0.0951862	0	0	0	0.0722168	0.134704	0	0	0	0.046209	0	0	0	0	0.0599936	0	0	0	0	0	0	0	0	0	0	0	0	0.0630535	0.0414093	0	0.106768	0
ENSG00000167332.7	0.0533058	0.00956911	0.184172	0.278228	0.189923	0.114766	0.288602	0.211525	0.143634	0.00802973	0.18249	0.178948	0.267381	0.175627	0.479922	0.188615	0.0495596	0.119831	0.0320786	0.0937025	0.194986	0.223561	0	0.205377	0.244797	0.137108	0.528905	0.0679577	0.240415	0.0224418	0.0450529	0.107055	0.136035	0.0446332	0.0101824	0.0369589	0.132866	0.100957	0.139976	0.0337223	0.309068	0.246991	0.248342	0.040507	0.175899	0.244742	0.477934	0.152476	0.0658788
ENSG00000255236.2	0	0.102845	0.0447394	0	0	0.106497	0	0.119799	0.0643051	0.81909	0.0669898	0.236006	0.210391	0.102605	0.0970122	0	0	0.0645947	0.256006	0.0392723	0.0752706	0.0961624	0.0918118	0	0	0	0.120896	0.0717655	0.061151	0.334679	0.121745	0.118392	0.10892	0	0	0.132297	0.256705	0.0936509	0.116094	0.0414901	0	0.0299012	0	0.109749	0.042636	0	0	0	0.10314
ENSG00000235382.1	0	0	0	0	0	0	0	0	0	0	0	0	0	0	0	0	0	0	0	0	0	0	0	0	0	0	0	0	0	0	0.0242613	0	0	0	0	0	0	0	0	0	0	0	0	0	0	0	0.0753409	0	0
ENSG00000130649.8	0.141918	0.391647	0.323662	0.240516	0.229802	0.477553	0.341763	0.327571	0.134123	0.960765	0.312098	0.119037	0.0325154	0.427418	0.189356	0.615029	0.710523	0.230926	1.02088	0.105243	0.287252	0.279811	0.383759	0.229621	0.616352	0.363996	1.08354	0.296673	0.177548	0.57665	0.0957913	0.12694	0.0360469	3.27387	0.0121501	0.299182	0.026199	1.11545	0.34906	0.178597	0.497534	0.441585	0.186534	0.634608	0.250852	0.16735	0.770565	0.216889	0.269301
ENSG00000100029.16	4.44842	3.90609	3.97676	3.88173	4.34564	4.48428	4.18567	3.99052	3.74538	4.1386	4.31751	4.096	5.63862	4.20287	3.60729	4.66516	4.03724	4.21748	4.07525	4.40226	4.41168	4.86115	3.85406	5.07866	3.88682	3.54619	4.32492	3.99599	4.90326	4.42173	4.0227	4.19045	3.58701	3.88545	3.97225	3.55543	3.80791	3.98682	4.09257	4.52231	4.64125	4.46279	3.58723	3.40616	3.95258	4.12095	4.46444	3.60222	4.53621
ENSG00000248574.1	0	0	0	0	0	0	0	0	0	0	0	0	0	0	0	0	0	0	0	0	0	0	0.0286076	0	0	0	0	0	0	0.0252903	0	0	0	0	0	0	0	0	0	0	0	0	0	0	0	0	0	0	0
ENSG00000274160.1	0	0	0	0	0	0	0	0	0	0	0	0	0	0	0	0	0	0	0	0	0	0	0	0	0	0	0	0	0	0	0	0	0	0	0	0	0	0	0	0	0	0	0	0	0	0	0	0	0
ENSG00000259248.4	0.369972	0.688651	0.265834	0.679898	0.361724	0.364102	0.350157	0.395258	0.215422	0.218665	0.631868	0.50449	0.335968	0.36076	0.290907	0.272069	0.115154	0.640523	0.388307	0.418795	0.284395	0.226174	0.333758	0.281598	0.307448	0.154288	0.463642	0.239027	0.256644	0.713552	0.846517	0.32225	0.604596	1.27759	0.238323	0.387876	0.663401	0.396095	0.621333	0.689076	0.488612	0.388925	0.228684	0.211592	0.178444	0.294024	0.562483	0.221128	0.17918
ENSG00000211685.3	2.16377	0	3.42686	3.10748	2.65405	1.77675	1.00237	1.59393	1.56806	3.53775	1.72243	0.209601	3.05197	1.70921	0.315899	1.0167	1.17109	1.1166	1.86224	2.1687	3.81761	0.978402	0.157848	5.04651	2.95775	3.00888	0.0544353	3.10908	0.753344	0	0	0.724327	0.064879	0.167071	0.127309	1.15393	0.080131	0.394737	0.198433	5.32628	1.4364	1.0487	0	0.0653807	1.29361	3.0032	0.626863	0.539767	0
ENSG00000268620.1	0	0	0	0	0	0	0	0.110005	0	0	0	0	0	0	0	0	0	0	0	0	0	0	0	0	0	0	0	0	0	0	0	0	0	0	0	0	0	0	0	0	0	0	0	0.132826	0.0770992	0.0997131	0	0	0
ENSG00000207620.1	0	0	0	0	0	0	0	0	0	0	0	0	0	0	0	0	0	0	0	0	0	0	0	0	0	0	0	0	0	0	0	0	0	0	0	0	0	0	0	0	0	0	0	0	0	0	0	0	0
ENSG00000255508.6	0.785649	0.887163	0.696704	1.11574	0.666748	0.975721	0.664762	0.910062	0.674035	0.854479	0.84671	0.796119	1.66699	0.850761	0.708002	0.886772	0.445867	0.682671	0.779496	0.690595	0.626495	0.756643	1.294	0.769384	0.924944	0.840784	0.857962	1.23139	0.744679	1.14311	0.983525	1.42528	0.872927	0.835807	0.559361	0.505328	1.37006	0.755012	1.04074	0.694768	1.01284	0.855909	0.749658	0.35093	0.601488	0.464134	0.496714	0.485868	0.437337
ENSG00000119471.13	3.27679	3.65413	2.96709	3.3208	2.99849	3.59059	3.13417	2.89941	3.11655	2.58641	3.64105	2.55581	3.35499	3.46587	3.49164	3.66149	2.49966	4.08554	3.4429	3.28196	3.03237	3.09018	2.99516	3.1035	3.24587	3.43731	3.06811	3.69399	3.36209	2.60618	2.44442	3.10546	3.73971	3.82096	4.27923	3.18752	4.43988	3.56934	3.58958	2.80248	2.96647	3.24857	3.88291	2.89268	3.61792	3.57695	2.75669	2.48802	3.85292
ENSG00000252540.1	0	0	0	0	0	0	0	0	0	0	0	0	0	0	0	0	0	0	0	0	0	0	0	0.55525	0	0	0	0	0	0	0	0	0	0	0	0	0	0	0	0	0	0	0	0	0	0	0.943399	0	0
ENSG00000229086.3	0	0	0	0	0	0	0	0	0	0	0	0	0	0	0	0	0	0.0424488	0.0512696	0	0	0	0	0	0	0	0.040542	0	0.0401693	0	0	0.0526666	0.0483646	0	0	0	0	0	0	0	0	0	0	0	0.0279455	0	0	0	0
ENSG00000228929.1	0.998457	0.704951	0.403056	0.565113	0.374114	1.07766	0.629459	0.635756	0.626831	1.08906	1.27414	0.874651	0.973761	0.758234	0.560236	0.412079	0.869677	1.03865	1.21699	0.848065	1.03594	0.956374	0.835478	1.44188	0.914958	0.85528	1.22756	0.86896	1.05015	1.39658	1.00081	1.32609	0.953243	0.777362	0.701246	1.2081	0.472484	0.543526	0.585156	0.804383	1.58229	1.36263	1.16766	0.95875	0.86273	1.02405	2.03984	1.59597	0.814226
ENSG00000264054.1	0	0	0	0	0	0	0	0	0	0	0	0	0	0	0	0	0	0	0	0	0	0	0	0	0	0	0	0	0	0	0	0	0	0	0	0	0	0	0	0	0	0	0	0	0	0	0	0	0
ENSG00000231061.1	0	0	0	0	0	0	0	0	0.0376433	0	0	0	0	0	0	0	0	0	0	0	0	0	0	0	0	0	0	0	0	0	0	0	0	0	0	0	0	0	0	0	0	0	0	0	0	0	0	0	0
ENSG00000172345.12	0.320751	0.439125	0.235561	0.553932	0.391391	0.586643	0.482308	0.60598	0.253997	1.17426	0.332181	0.353211	0.436845	0.577029	0.409061	0.422372	0.115206	0.31155	0.530898	0.535349	0.320942	0.255885	0.122316	0.374632	0.507728	0.475501	0.311225	0.415789	0.299322	0.0797329	0.427523	0.290839	0.347098	1.29232	0.17012	0.355264	0.147022	0.609234	0.592423	1.01032	0.529511	0.338063	0.312923	0.111876	0.478071	0.416899	0.40664	0.280541	0.512371
ENSG00000224650.2	3.38761	3.20753	1.85726	3.75364	4.44661	5.59688	2.80382	3.23901	3.77125	4.08301	2.97245	2.35379	6.48583	4.05232	1.55138	3.41311	1.60972	2.02041	2.38322	4.02873	4.98287	3.00291	0.176701	2.14075	6.08383	3.34038	1.85952	3.14096	1.45722	0.253091	1.71774	1.58372	0.950864	0.871966	0.0966781	5.30958	0.790309	5.39606	2.95557	5.71507	3.74474	3.46593	0.160696	0.27379	7.06898	5.52908	1.20684	5.11316	5.85112
ENSG00000236461.1	0	0	0	0	0	0	0	0	0	0	0	0	0	0	0	0	0	0	0	0	0	0	0	0	0	0	0	0	0	0	0	0	0	0	0	0	0	0.0163191	0	0	0.0207885	0.0152927	0.0130273	0	0	0	0	0	0
ENSG00000132300.17	2.02333	2.31313	1.88114	2.64989	2.24539	2.42551	2.26328	2.40557	2.19674	2.74713	2.56396	2.25158	2.09908	2.27526	2.49943	2.2492	1.34795	2.66095	2.50003	2.27712	2.13552	1.99604	2.49065	2.46651	2.2302	2.34906	2.12438	2.04842	2.13693	2.61374	2.50673	2.23336	2.67051	2.82085	2.49447	2.0756	2.31824	2.28827	2.16258	2.51212	2.28962	2.77651	2.50874	1.32691	2.20804	2.33868	2.60102	1.94953	2.54259
ENSG00000229107.2	0	0	0.0382794	0	0	0.0464224	0.085211	0.0264158	0	0.074372	0.0573804	0.0537105	0.342623	0	0.0832189	0	0	0.0279263	0.0337645	0	0.0644996	0	0.18933	0	0.0569926	0.094236	0.0528477	0.0310703	0	0.168424	0	0.0346903	0.0318404	3.52148	0.0631673	0.0579603	0	0.0803223	0	0	0.0347078	0.0506843	0.0432539	0	0.0720523	0.0932331	0.0742368	0	0.0596005
ENSG00000211779.3	0.452626	0.148732	0.0968504	0	0.467456	0.508156	0.109106	1.00152	0	0.125752	0.210599	0	0.501149	0.649608	0.205818	0.192127	0	0.138747	0.384881	0	0.49902	0.20408	0	0	0.448055	0	0.0678795	0.153723	0.19305	0	0.175566	0.0879343	0	0.14084	0.0810531	0	0	1.30948	0	0	0.170898	0.0651145	0.210627	0	0.760685	0.828452	0	0.155351	0.218318
ENSG00000175894.13	0.0412628	0.195781	0.972425	0.610714	0.202433	0.0284917	0.0352579	0.328227	0.161782	0.0558028	0.337968	0.0968093	0.0987551	0.132182	0.140929	0	0.0320301	0.0170973	0.00692897	0.437681	0.0396822	0.108036	0.01636	0.455497	0.108126	0.132332	0.021723	0.0927359	0.0842264	1.76843	1.1289	1.04185	0.0640131	2.84727	2.55293	0.0297507	1.02214	0.163864	0.0208314	0.00728725	0.168336	0.0765889	0.0221469	0.0581857	0.111954	0.157519	0.00772337	0.111777	0.0605666
ENSG00000213777.5	0	0.0192483	0.0724875	0	0	0.0876897	0	0.114538	0	0.139314	0.0550263	0.0345397	0.0722708	0.0568557	0	0	0	0.153637	0.0847525	0.0427802	0.121176	0	0.824068	0.0723963	0.018449	0.020588	0.0506763	0.0199245	0.0665685	0.48079	0.769127	0.246778	0.210145	0.0887061	0.297159	0.0187666	0.0501886	0.0518224	0	0.152345	0.0222672	0.0163827	0	0	0.0234066	0.0152994	0.0241286	0.0400135	0
ENSG00000223985.1	0	0	0	0	0	0	0	0	0	0	0	0	0	0	0	0	0	0.0494037	0	0	0	0.0737353	0	0	0	0	0	0	0	0	0	0	0	0	0	0	0	0	0	0	0	0	0	0	0	0	0	0	0
ENSG00000100197.19	0.418241	0.600601	0.263148	0.532596	0.432105	1.12449	0.397191	0.829399	0.257566	0.458382	0.878051	0.917737	0.262411	0.787281	0.448426	0.293687	0.0580894	1.08405	0.463483	0.296196	0.467572	0.556521	0.955476	0.411133	2.15086	0.603175	0.591406	0.602564	0.539884	0.983162	0.811594	0.76321	0.865538	1.64849	0.799977	0.288259	0.400111	0.384434	0.35556	1.00732	0.740228	0.428582	0.212311	0.181296	0.240034	0.312881	0.613986	0.135257	0.410951
ENSG00000162076.11	3.63643	3.63362	3.78501	3.71671	3.96087	3.67102	4.20498	3.86888	3.43576	4.15703	4.03575	3.87434	4.28889	3.6514	4.10869	4.01205	2.96721	3.26943	4.31408	3.8079	3.83852	4.36128	4.55153	4.00837	4.12286	4.61171	4.24329	4.09769	4.15875	5.33395	4.83024	4.62989	4.34685	5.17041	4.64947	3.91384	4.10752	3.77707	3.51209	3.77492	4.29388	3.65762	3.37348	2.63863	3.59599	3.6365	4.0171	3.79703	3.65374
ENSG00000182667.13	2.22557	2.51752	3.30901	3.85292	2.59946	2.7662	3.76365	2.58462	2.48132	2.67217	0.980361	3.52461	0.677176	2.31851	2.94638	3.1885	0.282673	2.95433	2.83329	2.37569	2.01905	2.63	1.44693	2.19183	3.00013	2.78683	3.10331	3.8136	2.60326	1.10795	0.738074	1.08587	0.375676	0.728085	0.433949	2.7302	2.27986	2.94323	2.43875	3.13032	2.76162	3.04185	2.78081	0.175462	3.21645	2.63061	3.46602	3.61375	2.1892
ENSG00000250813.1	0	0	0	0	0	0	0	0	0	0	0	0	0	0	0	0	0	0	0	0	0	0	0	0	0	0	0	0	0	0	0	0	0	0	0	0	0	0	0	0	0	0	0	0	0	0	0	0	0
ENSG00000274010.1	0	0	0	0.104823	0	0.0365657	0	0.0412578	0	0	0	0	0.0300422	0	0	0	0	0.0649219	0	0	0.0756505	0.0329394	0.0314178	0	0.022638	0.0252583	0	0.0484839	0.101027	0.10804	0.0556625	0.320022	0.025053	0.0659265	0	0.0680071	0	0.0214528	0	0	0.106287	0.0201057	0.0171315	0.0500645	0	0.0187778	0	0	0
ENSG00000260933.1	0	0	0	0	0	0	0	0	0	0	0	0	0	0	0	0	0	0	0	0	0	0	0	0	0	0	0	0	0	0	0	0	0	0.0424778	0	0	0	0	0	0	0	0	0	0	0	0	0	0	0
ENSG00000197919.4	0	0.0237188	0.326973	0.155145	0.208851	0.072533	0.0341926	0.101436	0.085907	0	0.153103	0.0425098	0.117074	0.103549	0	0	0	0.167711	0.1039	0	0.0257704	0	0	0	0.152101	0.0253669	0.0210637	0.0245507	0.0817229	0	0	0	0.0251607	0	0	0.0682952	0.0311764	0.0215451	0	0	0.0274322	0.508773	0.0172054	0	0	0	0	0	0.0237887
ENSG00000263878.1	0	0	0	0	0	0	0	0	0	0	0	0.0642582	0	0	0	0	0	0	0	0	0	0	0	0	0	0	0	0	0	0	0	0	0	0.0339927	0	0	0	0	0	0	0	0	0	0	0	0	0	0	0
ENSG00000226806.1	0.0166551	0	0	0.247897	0.067952	0.173399	0.103338	0.0883413	0.0271487	0.0123666	0.0282974	0.0779976	0.018757	0.0436514	0.0412261	0.112081	0	0.0540391	0.0810677	0	0.0160119	0.119258	0	0.0373388	0.122369	0.0157604	0.0516209	0.200113	0	0	0	0	0.0156318	0	0	0.0704311	0	0.0911489	0	0.0685161	0	0.0372885	0.0422466	0	0.00898894	0.046268	0.0901016	0.0306791	0.0724154
ENSG00000255460.1	0	0	0	0	0	0	0	0	0	0.0672351	0	0	0	0	0	0	0	0	0	0	0	0	0	0	0	0	0	0	0	0	0	0	0	0	0	0	0	0	0.255235	0	0	0	0	0	0	0	0.362562	0	0
ENSG00000267567.1	0	0	0.191691	0.117115	0	0.229982	0.0753153	0.134428	0.0486188	0	0.05066	0.486376	0.510961	0	0	0	0.0685065	0	0.115606	0	0.0569618	0.0728992	0.626195	0.306299	0.23568	0.162094	0.135654	0	0	0.232064	0.0623137	0.598814	0.160836	0.188918	0.161265	0.148377	0.0687569	0.30491	0	0	0.228453	0.0881265	0.0381662	0	0	0.0824322	0.0655867	0	0
ENSG00000250694.1	0	0	0	0	0	0	0	0	0	0	0	0	0	0	0	0	0	0	0	0	0	0	0	0.0705586	0	0	0	0	0	0	0	0	0	0	0	0	0	0	0	0	0	0	0	0	0	0	0.0693998	0	0
ENSG00000242976.3	0	0	0	0	0	0	0	0	0	0	0	0	0	0	0	0	0	0	0	0	0	0	0	0	0	0	0	0	0	0.104729	0	0.102977	0	0	0	0	0	0	0	0	0	0	0	0	0	0	0	0	0
ENSG00000225675.2	0	0.0478294	0.0608868	0.206537	0	0	0.0686996	0.122837	0	0.0402201	0.0909186	0	0.174948	0.070994	0.131188	0.234949	0	0.044513	0	0.0534829	0.102054	0	0	0.0608099	0.0903112	0.0511234	0.0838126	0.0494926	0.0830535	0.562134	0.214964	0.159692	0.0997007	0	0	0.091827	0	0.205369	0	0	0.209322	0.0804165	0.101905	0	0.0580395	0.0752074	0.0598079	0.190505	0.182991
ENSG00000249741.2	0.163644	0.398947	0.445829	0.570299	0.805978	0.526441	0.328891	0.669943	0.0915332	0.161871	0.348461	0.533018	0.293508	0.800306	0.321798	0.128101	0.128212	0.41036	0.442279	0.522268	0.157624	0.319183	0.30575	0.183469	0.746999	0.295429	0.525709	0.411224	0.390781	0.273155	0.707223	0.317076	0.201957	0.0474303	0	0.312104	0	1.04275	0.311314	0.37127	0.762814	0.624526	0.237948	0.0536139	1.00928	0.814378	0.485416	0.289636	0.582062
ENSG00000206617.1	0	0	0	0	0	0	0	0	0	0	0	0	0	0	0	0	0	0	0	0	0	0	0	0	0	0	0	0	0	0	0	0	0	0	0	0	0	0	0	0	0	0	0	0	0	0	0	0	0
ENSG00000207249.1	0	0	0	0	0	0	0	0	0	0	0	0	0	0	0	0	0	0	0	0	0	0	0	0	0	0	0	0	0	0	0	0	0	0	0	0	0	0	0	0	0	0	0	0	0	0	0	0	0
ENSG00000266586.1	0	0	0	0	0	0	0	0	0	0	0	0	0	0	0	0	0	0	0	0	0	0	0	0	0	0	0	0	0	0	0	0	0	0	0	0	0	0	0	0	0	0	0	0	0	0	0	0	0
ENSG00000264212.1	0	0	0	0	0	0	0	0	0	0	0	0	0	0	0	0	0	0	0	0	0	0	0	0	0	0	0	0	0	0	0	0	0	0	0.031484	0	0	0	0	0	0.0342242	0	0	0	0	0	0.142895	0	0
ENSG00000204519.9	0.987346	0.93294	0.855751	1.6034	0.937609	1.5702	1.09314	1.47506	1.22003	1.09784	1.4679	1.16655	1.39504	1.22413	1.286	0.945887	0.468504	1.15215	1.09639	1.07696	0.8256	0.511914	0.895945	0.787196	1.04929	1.0696	0.451343	0.784757	0.914373	0.811759	1.81751	1.03726	1.28104	1.96398	1.30881	1.26578	0.908579	1.69758	1.18734	0.932596	1.25494	1.32064	1.53488	0.669458	1.40512	1.57439	1.10213	0.894025	1.72957
ENSG00000201699.1	0	0	0.38045	0	0	0	0	0.14233	0	0	0	0	0.379424	0.234551	0	0	0	0.524756	0	0	0	0	0	0.202486	0	0	0	0.450442	0	0.761136	0.357475	0.18467	0	0	0	0	0	0	0	0	0	0	0	0	0	0.129147	0	0	0
ENSG00000229117.7	7.77526	7.28939	7.5722	7.702	7.46263	7.42605	7.46933	6.91707	6.94016	7.48669	8.17318	7.53134	7.49372	7.76466	7.14815	6.77034	7.88079	7.77664	7.71355	7.98147	7.33143	8.10495	7.97101	8.26241	7.41894	7.10657	7.92946	7.07187	8.08205	8.41556	8.23612	8.34477	7.8173	7.56411	8.00434	7.43974	7.597	7.54626	7.73202	7.17141	7.65525	7.90753	7.75909	7.03879	7.33051	7.32921	7.99996	7.07366	7.7929
ENSG00000225716.1	0	0	0	0	0	0	0	0	0	0	0	0	0	0	0	0	0	0	0	0	0	0	0	0	0	0	0	0	0	0	0	0	0	0	0	0	0	0	0	0	0	0	0	0	0	0	0	0	0
ENSG00000251810.1	0	0	0	0	0	0	0	0	0	0	0	0	0	0	0	0	0	0	0	0	0	0	0	0	0	0	0	0	0	0	0	0	0	0	0	0	0	0	0	0	0	0	0	0	0	0	0	0	0
ENSG00000057149.13	0	0.264792	3.88207	0.263006	0.816693	0.549105	1.96428	1.31813	0.175918	0.0314498	0.024182	0.211656	1.46697	1.04381	0.361176	2.46048	1.53482	0.450393	2.22028	3.46206	0.543138	0.0858078	0	1.6233	0.116275	0.563682	5.38894	1.44527	1.02268	0	0	0	0.0396848	0	0.0133874	2.97859	0	0.222756	1.59052	0.0148925	0.756828	0.0423519	1.68369	0	0.125214	0.106321	4.73483	0.59793	0.200818
ENSG00000200034.1	0	0	0	0	0	0	0	0	0	0	0	0	0	0	0	0	0	0	0	0	0	0	0	0	0	0	0	0	0	0	0	0	0	0	0	0	0	0	0	0	0	0	0	0	0	0	0	0	0
ENSG00000277746.1	0	0	0	0	0	0	0	0	0	0	0	0	0	0	0	0	0	0	0	0	0	0	0	0	0	0	0	0	0	0	0	0	0	0	0	0	0	0	0	0	0	0	0	0	0	0	0.112108	0	0
ENSG00000100628.10	0.523617	0.621518	0.255779	0.429009	0.707099	0.54016	0.380475	0.863828	0.312808	1.64658	0.366317	0.809433	0.526022	0.801873	4.164	1.13999	0.188284	0.158765	0.971542	0.385061	0.762829	0.927562	0.228957	0.378824	2.46856	0.495553	0.818658	1.19151	0.584949	0.111567	0.612325	0.922521	0.210346	0.142542	0.0173637	0.377881	0.0634716	1.3283	0.191464	0.308113	1.30006	2.98602	0.199385	0.0907253	0.547759	0.704081	0.404686	0.607927	0.892027
ENSG00000251919.1	0	0	0	0	0	0	0	0	0	0	0	0	0	0	0	0	0	0	0	0	0	0	0	0	0	0	0	0	0	0	0	0	0	0	0	0	0	0	0	0	0	0	0	0	0	0	0	0	0
ENSG00000243250.1	0	0.0414949	0.0528545	0	0	0	0.116946	0	0	0	0	0	0	0	0	0	0.0542379	0.0386119	0.219478	0.258409	0.0450603	0	0.0550888	0	0	0	0.142162	0.125169	0.0721693	0.0959108	0.273375	0.139238	0	0.114585	0	0.191845	0	0	0.0698923	0.0490258	0	0	0.0596843	0.0443438	0.0503763	0.0653283	0.197313	0.0855589	0
ENSG00000272461.1	0	0	0	0	0	0	0.0594798	0	0.0383218	0	0.116639	0	0	0	0	0	0.106198	0	0	0.0462726	0	0	0	0	0	0	0	0	0	0	0.978674	0.138834	0.0438692	0	0	0	0	0.144855	0.136158	0	0	0	0	0	0	0	0.0517601	0	0
ENSG00000158481.11	2.31979	2.52478	1.17658	1.28045	1.78264	1.78421	1.9742	2.27481	1.74055	1.30713	1.33872	2.33931	0.776668	2.9254	1.86114	2.35702	0.540675	1.11359	2.31034	0.911068	1.46818	1.95234	0.278812	1.49576	2.27925	1.64323	1.08585	1.33165	1.42536	0.248846	1.71612	1.63785	1.46092	0.461858	0.437644	0.820507	0.0740345	3.98049	0.183891	0.479684	2.07848	1.51464	1.26746	0.0992786	2.92781	2.58	1.65875	1.56178	0.553409
ENSG00000243543.7	0	0.034402	0	0.150805	0	0	0	0.0302775	0	0	0.0656668	0	0	0.051178	0	0	0	0	0.0386861	0.0384894	0.0373658	0	0	0	0	0	0	0	0.0599409	0	0	0	0	0	0	0	0	0	0	0	0	0	0	0	0	0	0	0	0
ENSG00000271419.1	0	0	0	0	0	0	0	0	0	0	0	0	0	0	0	0	0	0	0	0	0	0	0	0	0	0	0	0	0	0	0	0	0	0	0	0	0	0	0	0	0	0	0	0	0.0193028	0	0	0	0
ENSG00000270863.1	0.0218922	0.01937	0	0.0864011	0.0450987	0	0.0279419	0.0993289	0.0179325	0.0162628	0.0186937	0.0347569	0	0	0	0	0	0.0180146	0	0.0216848	0.0210482	0	0.0511079	0.0489702	0.107971	0.0612824	0.0675981	0	0.0170394	0	0.0230527	0.0661725	0	0	0	0.0188853	0	0	0	0	0.0224078	0.0327865	0.014045	0.0411284	0.0118253	0.0153962	0.04816	0	0.0575138
ENSG00000173272.12	3.55841	3.24773	2.94823	2.88892	3.32284	3.49986	3.47781	2.92581	2.37729	4.17999	3.4395	3.39609	3.28206	2.58401	2.85156	3.50483	3.24285	3.6387	3.25487	3.11689	3.92655	4.04826	3.39474	3.57673	2.90802	3.48011	3.39914	3.55074	3.392	3.88484	3.03081	3.3179	3.26282	1.83087	2.53134	3.23032	2.25094	2.67036	3.50064	3.75385	3.70997	3.82072	2.05657	2.30486	2.33921	2.19667	3.34466	2.95173	3.24373
ENSG00000207546.1	0	0.259469	0	0	0	0	0	0	0	0	0	0	0	0	0	0	0	0	0	0.287783	0	0	0	0	0.249512	0	0	0	0.230438	0	0	0	0	0	0	0	0	0	0	0	0.542369	0.223469	0	0	0	0	0	0	0
ENSG00000214295.4	0	0.0179454	0	0	0	0	0	0	0	0	0	0	0	0	0	0	0	0	0	0	0	0	0	0.02288	0	0	0	0	0	0	0	0.0613783	0	0	0	0	0	0	0	0	0	0	0	0	0	0	0	0	0
ENSG00000075914.11	3.14185	3.06236	3.36366	2.73513	2.92418	2.91417	3.02842	2.65138	3.26302	3.33848	3.10737	2.66102	3.48864	2.95852	2.61107	2.88097	2.36674	3.30735	3.57443	3.09663	2.44723	2.98617	2.77699	2.78009	2.68294	2.80249	3.14363	2.70873	3.04902	3.14078	3.08507	2.62282	1.89949	2.93723	2.44659	3.28594	2.25077	2.67041	3.01529	3.34328	2.83266	3.21059	3.06649	1.46615	2.41007	2.46605	2.97878	2.26091	2.73781
ENSG00000222346.1	0	0	0	0	0	0	0	0	0.209776	0	0	0	0	0	0	0	0	0.210675	0	0	0	0	0	0	0	0	0	0	0	0	0	0	0	0	0	0	0	0	0	0	0.258063	0	0	0	0	0.181745	0	0	0
ENSG00000221118.1	0	0	0	0	0	0	0	0	0	0	0	0	0	0	0	0	0	0	0	0	0	0	0	0	0	0	0	0	0	0	0	0	0	0	0	0.180251	0	0	0	0	0	0	0	0	0	0	0	0	0
ENSG00000254814.1	0	0.035926	0	0	0	0	0	0.180096	0	0.0597625	0	0	0	0	0.0504724	0	0	0.129292	0.0403973	0.0401921	0.0390194	0.0500231	0	0	0.0344425	0	0.0319195	0	0.0316252	0	0.0841924	0.196513	0	0	0.0382064	0	0	0.15631	0	0.042461	0.0415233	0	0.263924	0	0.0436334	0	0.0449696	0	0.105502
ENSG00000225455.3	0	0	0	0	0	0	0	0	0	0	0	0	0	0	0	0	0	0	0	0	0	0	0	0	0	0	0	0	0	0	0	0	0	0.0540244	0	0.0557366	0	0	0	0.0674547	0	0	0	0	0	0	0	0	0
ENSG00000197444.8	0.633629	1.64631	0.88064	0.166034	1.43412	0.12892	0.399282	1.30633	1.09768	0.0359105	1.87736	0.991227	0.91164	1.3039	1.42649	0.121146	1.16673	0.261413	0.297941	1.34558	0.0615211	1.19798	4.29113	1.63932	0.488658	1.34889	0.334229	0.230029	0.867671	5.07731	3.77997	3.28882	4.52223	3.3403	3.81647	0.538476	4.66873	1.34117	0.379673	0.0449442	1.17422	0.474005	0.207474	1.16313	1.16233	1.76494	0.223683	1.2019	2.26336
ENSG00000233376.1	0	0	0	0.148316	0	0.198518	0	0	0.178433	0	0.0645513	0	0	0.0989137	0	0	0	0.287394	0	0	0	0	0	0	0.184385	0.0714203	0	0.0691573	0.115529	0	0.294031	0.0770979	0	0	0.265324	0	0.321926	0	0	0	0	0.1119	0.0486891	0	0	0.0533125	0	0	0
ENSG00000168811.5	0.289908	0.50752	0.132049	0.174199	0.363033	0.177778	0.0946107	0.488989	0.198342	0.526094	0.658596	0.225295	0.503913	0.616111	0.6375	0.198462	0.167366	0.22092	0.102806	0.312006	0.205142	0.335929	0.137476	0.267136	0.270806	0.334189	0.252402	0.279065	0.279901	0.107351	0.181388	0.148534	0.162625	0.179775	0.238161	0.150034	0.0524717	0.536758	0.548137	0.107941	0.62526	0.299855	0.0194338	0.251472	0.316499	0.440378	0.291042	0.160539	0.379286
ENSG00000254081.1	0	0.0104306	0	0	0	0	0	0	0	0	0.0100654	0	0.0132847	0	0	0	0	0	0	0	0	0	0	0	0	0	0	0.0107982	0	0.0122781	0	0	0	0	0	0	0	0	0	0	0.0240445	0	0	0	0	0	0.0130854	0	0.0104615
ENSG00000137440.4	3.70522	3.73703	5.60467	1.06466	3.7989	3.14249	2.9926	2.37917	1.90028	1.20743	1.54266	4.27565	0.0256381	5.50942	1.02336	4.61486	1.18527	3.20118	1.31548	6.29567	1.97108	1.63488	0	0.124075	2.17975	2.87793	0.816523	2.61827	6.29567	0	0.160035	0	0.0836626	0	0	1.22022	0	1.79231	5.25649	2.72561	2.65379	2.3202	2.05851	0.12468	1.35532	2.81085	3.6757	0	3.8166
ENSG00000249908.2	0.239915	0.110991	0	0.630142	0.248372	0.16912	0.65857	0.189745	0	0	0.300392	0.194421	0	0	0.537722	0.274764	0	0.455958	0	0.343459	0.120284	0.153023	0.713723	0	0.10652	0.11846	0.0988941	0.499774	0.098003	0.35905	0.362764	0.127715	0.672755	1.63897	1.07483	0.108297	0.275928	0.101093	0.184011	0.889537	0.127777	0.183954	0.158021	0.513717	0.314368	0	0	0	0.21464
ENSG00000240626.3	0	0	0	0	0	0	0	0	0	0	0	0	0	0	0	0	0	0	0	0	0	0	0	0	0	0	0	0	0	0	0	0	0	0	0	0	0	0	0	0	0	0	0	0	0	0	0.543994	0	0
ENSG00000222472.1	0	0	0	0	0	0	0	0	0	0	0	0	0	0	0	0	0	0	0	0	0	0	0	0	0	0	0	0	0	0	0	0	0	0	0	0	0	0	0	0	0	0	0	0	0	0	0	0	0
ENSG00000158483.14	1.37471	1.25257	1.4121	1.61831	1.39595	1.41158	1.57171	1.90782	1.22584	1.30278	1.19575	1.42964	1.4575	1.42956	1.24561	1.41698	0.953974	1.41246	1.81871	1.4216	1.0927	1.26529	0.977714	1.48053	1.44648	1.23616	1.12505	1.24182	1.3752	1.46328	1.76171	1.26714	1.55167	1.18604	1.01912	1.08978	1.14529	1.34208	1.25662	1.42006	1.35417	1.47359	1.32118	0.737505	1.02415	1.24989	1.29486	0.987675	1.40314
ENSG00000212961.4	0.0714222	0.182179	0	0.0484358	0	0.0331715	0.0907361	0.109507	0.058684	0	0.0611389	0.0384068	0	0	0	0.108984	0	0.0395656	0	0.0475548	0.0232701	0	0	0.0272959	0	0.0454528	0.0926732	0.0221678	0.0188409	0.0251922	0.0254844	0	0	0.0598628	0.0452111	0.0208805	0	0	0	0.0502322	0.0730753	0.0540124	0.0308977	0	0.0388836	0.0338514	0.0531916	0	0.0214792
ENSG00000132031.11	3.20319	2.77952	3.1566	4.51472	4.17966	5.30154	3.86135	4.00611	3.14755	3.36601	1.28172	3.55033	1.08238	3.65361	1.91447	2.93992	0.47959	3.01385	3.73132	3.71616	2.27865	4.31436	0.59163	1.77361	2.25603	3.56034	3.87131	1.9086	3.89262	0.690381	0.487231	1.26592	0.756685	0.531774	0.168587	2.5853	3.21161	4.39665	1.77365	3.60415	5.19376	2.00265	4.78757	0.194412	4.61884	4.71784	2.37495	2.50711	3.30598
ENSG00000275894.1	1.20867	1.96768	1.02446	1.57018	0.250944	0.666262	1.19352	0.908105	1.15203	0.979784	1.77355	0.133908	0.141567	1.19586	1.07305	0.359391	0.19102	1.55068	0.203888	0.539082	0.583296	0.986023	0.193878	0.350984	0.576072	1.23622	0.416674	0.53264	0.73418	0.172499	0.0898335	0.321485	0	0.139893	0.0408099	0.900864	0.191689	0.598207	1.54894	0.921539	1.04363	0.653546	0.816316	0.119701	0.239467	0.424771	1.03516	0.225689	0.282498
ENSG00000232806.1	0.0720825	0	0.158126	0	0	0	0.177672	0	0	0.053785	0.0617062	0	0	0	0.25321	0	0.307838	0.275614	0.0717722	0	0.135518	0.0886477	0	0	0	0.133473	0	0.357673	0.110522	0	0	0	0	0	0	0.234624	0	0	0.206756	0	0.143914	0.157729	0.0916097	0	0	0	0.42355	0	0
ENSG00000165195.12	1.90806	2.97684	2.04907	2.08347	1.97255	1.98832	1.81748	2.12087	1.77084	2.1945	2.36733	1.84624	1.91246	2.65325	1.6001	2.43753	0.834912	2.98807	1.89003	2.21989	1.78974	1.58103	2.17588	1.99438	1.76781	1.70019	2.35215	2.13644	2.45186	1.38106	1.60832	1.8331	0.891868	1.39951	1.17622	2.57741	2.38475	1.8379	3.11213	1.645	1.85264	1.58493	2.35748	0.80998	2.2365	2.33624	2.22769	1.51006	1.86415
ENSG00000254411.1	0	0	0	0	0	0	0	0	0	0	0	0	0	0	0	0	0	0	0	0	0	0	0	0	0	0	0	0	0	0	0	0	0	0	0	0	0	0	0	0	0	0	0	0	0	0	0	0	0
ENSG00000265737.1	0	0	0	0	0	0	0	0	0	0	0.0447012	0	0	0	0	0.118447	0	0	0	0	0	0	0	0	0.20947	0	0	0	0	0	0	0	0	0	0	0	0	0	0.0779035	0	0.24957	0	0	0	0	0	0	0	0
ENSG00000249184.1	0	0	0	0	0	0	0	0	0	0	0	0	0	0	0	0	0	0	0	0	0	0	0	0	0.0341752	0	0	0	0	0.0418967	0	0.041181	0	0	0	0	0	0	0	0	0	0	0	0	0	0	0	0	0
ENSG00000070444.13	2.12071	2.29473	2.56497	1.95593	2.03272	2.25711	2.26268	2.16086	2.09917	2.71394	1.99169	1.92482	2.61881	2.2594	2.37568	2.24486	0.786187	3.03956	2.55293	1.89851	2.121	2.32242	2.8371	1.9563	2.14413	1.76733	1.84705	2.53149	2.40021	2.15334	2.88417	2.78301	2.07288	2.68161	2.46079	2.50947	3.29558	2.08062	1.89361	2.28016	2.10323	2.46488	1.80251	1.09656	2.51471	2.00941	1.73389	1.56009	1.98493
ENSG00000260694.1	0	0	0	0	0	0	0	0	0	0	0	0	0	0	0	0	0	0	0	0	0	0	0	0	0	0	0	0	0	0	0	0	0	0	0	0	0	0	0	0	0	0	0	0	0	0	0.0709647	0	0
ENSG00000265457.1	0	0	0	0	0	0	0	0	0	0	0	0	0	0	0	0	0	0	0	0	0	0	0	0	0	0	0	0	0	0	0	0	0	0	0	0	0	0	0	0	0	0	0	0	0	0	0	0	0
ENSG00000236998.2	0.04914	0.0648056	0.10881	0.0975132	0.14787	0.13129	0	0.0939607	0.0987637	0.0545463	0.142003	0	0.0821216	0.156502	0	0.0568295	0	0.173929	0.0246708	0	0.137382	0	0.451763	0.0279457	0.0417328	0.0916021	0.0386828	0.0887192	0.0383271	0.217043	0.196605	0.0747499	0.112726	0.0411356	0.0462807	0.0424452	0.312881	0.0199163	0.108567	0.0259383	0.0988789	0.0370919	0.0625859	0.0234433	0.0528337	0.085126	0	0	0.043653
ENSG00000066697.13	2.59245	3.06282	3.33934	3.11647	3.1029	2.79674	2.75596	2.69337	2.85082	3.31734	2.71771	3.25604	3.70705	3.04188	2.80869	3.54429	1.87842	3.13201	2.67346	2.39662	2.60374	3.09681	2.83206	3.3398	2.54221	2.3503	3.04368	3.12225	3.10811	2.71915	2.4581	3.14865	2.40671	2.70864	2.67731	2.78044	3.21005	2.76034	4.0038	3.13214	2.69841	2.60778	2.46028	1.49705	3.1681	3.32809	3.03702	2.58961	2.57575
ENSG00000236317.1	0.419882	0.483552	0.172871	0	0	0	0.194121	0.232624	0.452541	0	0.13231	0	0	0	0	0	0.335013	0.127681	0	0.290499	0	0	0	0.326849	0.5626	0	0	0	0	0	0.775464	0.299174	0.708319	0.72945	0.277266	0.133614	0	0.124797	0	0	0	0.225624	0.194203	0.145984	0	0	0	0.273141	0.262653
ENSG00000265574.1	0.249869	0	0	0	0	0.0410851	0.0382588	0	0.141593	0.149317	0.170502	0	0.191663	0.11554	0	0	0	0	0.0298674	0	0.0288451	0	0.375526	0	0.0254511	0.237423	0.0235814	0	0	0.285436	0.0315841	0	0.0281633	0.097824	0	0.195158	0.102231	0	0	0.41147	0.17512	0	0.0570398	0.0283839	0.0322694	0.0211147	0	0	0.0266291
ENSG00000226053.1	0	0	0.178342	0	0	0.11105	0	0.0215813	0	0.0103378	0.0118867	0.0221455	0.259145	0.018393	0	0.0634891	0	0	0.0138649	0.0137938	0.0133878	0	0	0	0.0235144	0.0131773	0.269522	0	0	0	0	0.042328	0	0	0	0.0474468	0	0.0222836	0.101559	0	0	0	0.00892548	0	0	0	0	0	0.0607395
ENSG00000237390.1	0	0.00492781	0	0	0.0230081	0	0.00712434	0.0129562	0	0.0123666	0	0.00887758	0	0.00736757	0	0	0.0383703	0.00458138	0.0275318	0	0	0.0137483	0.0196194	0.00629063	0.00472223	0.0209758	0.00873278	0	0.00865163	0.0173382	0.0117168	0.00570222	0.00522945	0.00465379	0.0104694	0.00959185	0	0.0266354	0.024974	0.0174365	0.0170482	0.00419108	0.00356819	0.0821048	0.00599885	0.0117068	0.00618504	0.0407622	0.00494243
ENSG00000182613.1	0	0	0	0	0	0	0	0	0	0.0241902	0	0	0	0	0	0	0	0	0	0	0	0	0	0	0	0	0	0.0298052	0	0	0	0	0	0	0	0	0	0	0	0	0	0	0	0	0	0	0	0	0
ENSG00000083444.15	4.56838	5.52021	7.13693	5.15032	5.10949	4.51533	5.09436	5.14127	4.47201	5.30491	4.0653	5.39118	7.1129	4.941	4.89694	5.45872	3.66166	4.74984	4.6657	4.55612	4.61651	4.83607	5.42703	5.39866	5.28648	4.99817	6.08973	6.18124	5.06051	4.0896	3.42602	4.22736	3.77258	3.55178	3.16672	5.21416	4.34189	4.72492	6.13001	5.37023	4.72471	4.5373	5.4066	3.48289	5.19403	4.81874	5.54682	5.60273	4.87089
ENSG00000247775.2	0	0	0	0	0	0.0562589	0	0.0161191	0	0	0.00887065	0.0165413	0.0117094	0	0.0129634	0	0	0	0.0103487	0.0102956	0	0	0.129339	0.0117302	0	0	0	0	0	0.0741004	0.0539266	0.0524071	0.048126	0.217823	0.00978193	0.00896184	0.489897	0	0.163001	0	0	0.031029	0	0	0	0	0	0.0567965	0
ENSG00000196748.8	0	0.0875471	0	0.099518	0.526985	0.369494	0.0638601	0.185811	0.520224	0	0.625994	0.293633	0.11071	0.129106	0	0.113786	1.2359	0.0815536	0.0982283	0.0977389	0	0.0618037	0	0.443138	0	1.07357	0.115381	0.0905488	0	0.733971	0.152934	0.283613	0.136976	0.0828082	0.0472494	0	0	0.328303	0	0.245223	0.148837	0.0378708	0	1.41851	0.296973	0.20035	0.0555828	0.408705	0.525303
ENSG00000235444.2	0.049609	0	0	0	0	0	0	0	0	0	0	0	0	0	0	0	0	0	0	0	0	0	0	0.0558875	0	0	0.0390534	0.0454719	0	0	0	0	0	0	0	0.0428513	0	0	0	0	0	0	0.0319361	0	0	0	0	0	0
ENSG00000200883.1	0	0	0	0	0	0	0.358593	0.228233	0.239355	0	0	0	0	0	0	0	0	0.24037	0	0.285119	0	0	0	0	0	0	0	0	0.228263	0	0	0	0	0	0	0.251102	0	0	0.413341	0	0	0.221355	0.19049	0	0	0	0	0	0
ENSG00000246526.2	0.704215	0.274905	0.358242	0.610856	0.289138	0.526805	0.777137	0.805007	0.64459	0.61179	0.393894	0.540446	0.32681	0.341408	0.836309	0.350894	0.168668	0.664848	0.773341	0.973999	0.255802	0.252076	0.356151	0.111603	0.4564	0.818637	0.128455	0.204313	0.33149	0.168162	0.307589	0.196331	0.415954	0.260896	0.0935937	0.566449	0.0586555	0.48555	1.02543	1.03167	0.511379	0.203781	0.60079	0.047793	0.306216	0.262968	0.534155	0.0921131	0.38436
ENSG00000236674.1	0	0	0	0	0	0	0	0	0	0	0	0	0	0	0	0	0	0	0	0	0	0	0	0	0	0	0	0	0	0	0	0.0233296	0	0	0	0	0	0	0	0	0	0	0	0	0	0	0.025292	0	0
ENSG00000199910.1	0	0	0	0	0	0	0	0	0	0	0	0	0	0	0	0	0	0	0	0	0	0	0	0	0	0	0	0	0	0	0	0	0	0	0	0	0	0	0	0	0	0	0	0	0	0	0	0	0
ENSG00000253026.1	0	0	0	0	0	0	0	0	0	0	0	0	0	0	0	0	0	0	0	0	0	0	0	0	0	0	0	0	0	0	0	0.278239	0	0	0	0	0	0	0	0	0	0	0	0	0	0	0	0	0
ENSG00000259042.2	0.130428	0	0	0	0	0	0.0847583	0	0.0547779	0.0978143	0	0	0	0	0	0	0	0	0.0664	0	0	0	0	0.075072	0.0566868	0	0.10328	0	0	0	0	0	0	0	0	0.0576495	0.0773995	0	0	0	0	0	0	0	0.139943	0	0	0	0
ENSG00000007312.11	1.72122	0.954016	0.645273	1.54054	1.5989	2.08057	1.21175	1.50651	0.784693	3.18579	1.63696	1.75294	2.75279	2.14076	1.20006	1.41324	1.06058	0.451327	2.97283	1.08555	3.41022	1.55022	1.16218	2.79943	3.40921	0.884115	1.11492	0.816483	1.25652	0.731372	0.940947	1.67879	0.878684	0.979532	0.315561	1.44351	0.284475	3.48761	0.475897	1.59675	2.57501	1.15487	0.414157	0.328337	1.66234	3.35115	0.934716	0.742789	2.71311
ENSG00000273720.1	0.078824	0	0	0	0.159142	0	0.193649	0	0.243359	0.584597	0.517116	0	0.088535	0.199838	0.356586	0	0	0	0	0	0.282029	0.0968871	0.67444	0.465103	0.465245	0.0746744	0	0.14117	0.177478	0.0819852	0	0.156941	0.706864	0.129292	0.21227	0.420888	0.667932	0	0	0.0824399	0	0.225081	0.0509257	0	0.0429634	0	0.169504	0	0.0701021
ENSG00000202440.1	0	0	0	0	0	0	0	0	0	0	0	0	0.436311	0	0	0	0	0	0	0	0	0	0	0	0	0	0	0	0	0	0	0	0	0.335218	0	0	0.790827	0	0	0	0	0	0	0	0	0	0	0	0
ENSG00000145982.10	2.72057	2.44328	2.46529	3.02931	2.57202	2.57135	2.88956	2.51127	2.47864	2.73088	2.88918	2.6166	2.79684	2.88965	2.66138	2.45386	2.21733	2.55999	2.68055	2.64515	2.91812	3.03773	2.43947	2.87655	2.34094	2.38625	2.70759	2.52288	2.52224	3.35216	2.57533	2.69939	2.76879	3.45679	2.74086	3.14367	2.75326	2.82831	2.43606	2.75267	3.12431	2.32856	2.41586	1.99695	2.40104	2.78347	2.84317	2.62241	2.77875
ENSG00000274979.1	0.585832	0.143265	0	0.805649	0.150488	0.765429	1.06615	0.745947	0.498836	0.00868567	0.357674	0.559832	0.019729	0.147619	0.779688	0.0403086	0.161132	0.871804	0.028954	0.101117	0.431214	0.0846745	0.33264	0.744923	0.859262	0.429447	0.0228586	0.0579721	0.0537678	0.0121836	0.430276	0.252995	0.095958	0.00977582	0.0753856	0.0883708	2.18244	0.549924	0.174543	0.129377	0.786945	1.06543	0.759645	0.152742	0.0527848	0.107225	0.124871	0.202589	0.0309216
ENSG00000181381.12	2.21214	2.08957	3.03353	1.95027	1.70346	1.88833	1.9035	3.09058	2.02805	1.4996	1.84016	2.08378	1.32618	1.63927	1.73023	2.34584	0.451479	2.05301	2.54144	2.85801	2.14093	1.05061	1.5934	1.04142	2.42468	1.47949	2.42169	1.56401	1.87687	0.93305	1.12334	1.29089	1.0377	0.331522	1.57757	2.4236	2.21235	1.8285	1.77874	1.60116	2.51772	1.24426	2.71869	0.461263	1.82175	1.60608	2.04794	1.36935	2.90966
ENSG00000277506.1	0	0	0	0	0	0	0	0	0	0	0	0	0	0	0	0	0	0	0	0	0	0	0	0	0	0	0.0795854	0	0	0	0	0	0	0	0	0	0	0	0	0	0	0	0	0	0	0	0	0	0
ENSG00000112303.12	2.08245	4.05053	0.722286	0.549939	2.82187	1.7238	1.90348	3.47398	3.89632	3.04877	2.91621	0.715153	1.95535	4.278	0.958274	0.847855	1.18112	1.37057	0.887686	3.95202	2.855	2.41604	4.31685	1.62136	0.785241	2.61877	1.5677	2.48339	2.00186	0.118361	0.872166	0.285047	0.629461	4.53789	0.0759852	2.57368	0.51649	2.75811	3.64343	0.847751	3.71481	1.29304	0.76446	0.860227	4.60824	4.39147	2.73953	2.11897	3.48542
ENSG00000214193.8	2.8815	2.07175	2.55007	2.90602	1.00258	3.16341	2.81404	2.3515	3.07783	1.77332	2.30104	1.59413	1.33937	1.16358	2.26854	1.37998	0.203433	2.52642	0.819642	0.911258	3.01494	2.07379	1.13905	0.773385	2.04236	3.20252	1.55053	2.94089	1.63355	0.35815	0.68785	0.694281	0.878745	1.03481	0.368478	2.21918	0.431935	0.88082	3.79315	2.57882	2.19121	1.69165	2.16494	0.161971	0.731792	1.04121	3.45293	0.914985	0.81776
ENSG00000212314.2	0	0	0	0	0	0	0	0	0	0	0	0	0	0	0	0	0	0	0	0	0	0	0	0	0	0	0	0	0	0	0	0	0	0	0	0	0	0	0	0	0	0	0	0	0	0	0	0	0
ENSG00000227335.1	0	0	0	0	0	0.623358	0	0	0	0.368987	0	0	0	0	0	0.934826	0	0	0.834084	0	0.4624	0	0	0	0.414658	0	0	0	0	0	0	0	0	0	0	0	0	0	0	0	0	0	0	0	0.509128	0.351439	0	0	0
ENSG00000232987.1	0	0	0.0480304	0	0.0870394	0.0582063	0	0	0.0349132	0.950441	0	0	0	0	0.104012	0.096866	0.143088	0.035072	0.162535	0	0	0	0	0	0.0361385	0.0402999	0.0662255	0	0.0331841	0	0	0	0	0	0	0.175078	0	0.0677151	0.0635471	0	0.12693	0	0	0.079477	0	0	0	0	0
ENSG00000239911.2	2.23818	1.75827	1.37696	1.25593	1.96182	2.02399	1.41382	1.85367	1.91366	2.10698	2.07686	1.12821	1.37424	2.06931	1.40467	1.44602	1.32789	1.36374	1.32144	1.47821	1.03859	2.53182	1.36644	1.79771	1.39929	1.32906	1.12502	0.914408	1.37237	4.2422	2.8496	3.81434	0.5221	1.86321	1.0475	1.06306	2.28589	1.96119	0.856572	2.06787	2.4421	1.70651	1.26514	0.988749	2.10842	1.67423	0.600169	1.34964	1.0958
ENSG00000241098.1	0	0	0	0	0	0	0	0	0	0.0127344	0.0146406	0	0	0	0	0	0	0	0	0	0	0	0	0	0.0145402	0	0	0	0	0	0	0	0	0	0	0	0	0	0	0	0	0	0	0	0	0	0.0190243	0	0
ENSG00000142552.6	4.65374	4.54224	5.16282	5.65682	5.1942	5.22661	5.26714	4.70883	4.19552	5.13764	3.19239	5.73616	8.19747	4.82628	4.25869	5.36371	3.56245	4.89406	4.86533	3.95303	4.8945	5.29578	4.65066	4.72763	5.84328	4.76181	5.68218	6.75083	4.65075	2.4212	3.5141	4.07506	2.72286	2.41381	1.76991	5.25282	4.3707	4.77998	5.01561	5.47352	5.38574	5.45151	4.45751	1.7333	4.92349	4.82111	5.09622	5.50639	4.12358
ENSG00000149923.12	5.50296	5.15256	5.17313	5.38026	5.17112	4.92853	5.20303	5.53327	5.39205	5.63308	5.29839	5.08709	5.42641	4.95863	4.82994	5.43235	4.35264	5.47577	6.00867	5.27359	5.48359	6.18777	4.38926	5.75294	5.36311	5.34299	5.57756	5.65285	5.67518	5.14444	4.70689	4.51087	4.24789	5.45406	4.24949	5.63114	3.74616	4.59191	5.13904	5.79395	5.40714	5.3016	5.25274	3.17974	4.43481	4.76535	5.37847	4.58823	5.78987
ENSG00000235141.1	0	0	0	0	0	0	0	0	0	0	0	0	0	0	0	0	0	0	0	0	0	0	0	0	0	0.15128	0	0	0	0	0	0.309362	0	0	0	0	0	0	0	0	0	0	0	0	0	0	0	0	0
ENSG00000278977.1	0	0	0	0	0	0	0	0	0	0	0	0	0	0	0	0	0	0	0	0	0	0	0	0	0	0	0	0	0	0	0	0	0	0	0	0	0	0	0	0	0	0	0	0	0	0	0	0	0
ENSG00000226431.1	0.220381	0	0	0	0	0	0	0	0.139146	0	0.0498998	0	0	0.149466	0	0	0	0.139756	0	0	0	0	0.0685384	0.0656881	0	0	0	0.105047	0	0.426211	0.176827	0.325741	0.107584	0.141863	0.107877	0	0.132425	0	0.168765	0	0.059687	0.0440634	0.0742274	0	0	0.12016	0	0	0.0518357
ENSG00000207972.1	0	0	0	0	0	0	0	0	0	0	0	0	0	0	0	0	0	0	0	0	0	0	0	0	0	0	0	0	0	0	0	0	0	0	0	0	0	0	0	0	0	0	0	0	0	0	0	0	0
ENSG00000188385.10	0.0913427	0.111552	0.145372	0.134223	0.0907428	0.353214	0.488984	0.344095	0.149592	0.0624608	0.360193	0.0701855	0.0409974	0.183111	0.352407	0.195339	0.0468163	0.289071	0.12129	0.218162	0.149594	0.198666	1.2775	0.214651	0.138949	0.143842	0.132042	0.129135	0.142456	0.861315	0.285149	0.542524	0.560315	0.301567	1.03994	0.0723489	1.04686	0.1821	0.0603731	0.16991	0.256914	0.314419	0.0766218	0.0570134	0.162615	0.129244	0.151089	0.144313	0.108503
ENSG00000231434.1	0.0425481	0.0622592	0.0321826	0.0287616	0	0.0770634	0.0182938	0.0548577	0.0233584	0.0106325	0	0	0.0478639	0.0742192	0.0178563	0	0	0.035056	0.042363	0.0421479	0.0675674	0.0524488	0	0.0790498	0.0479645	0.0269789	0.0553718	0.0389919	0.0548654	0.087235	0	0.0146534	0.104184	0.0703507	0.141772	0.207592	0.0331534	0.0229162	0.275069	0.101833	0.0291742	0.0738142	0.0630663	0.0402674	0.0382284	0.0690226	0.0158899	0.0523262	0.0501665
ENSG00000279410.1	0	0.0199878	0	0	0	0	0.0288304	0.0175809	0.0367752	0	0.0192901	0	0	0	0	0	0	0.0550647	0	0.0223759	0.0431161	0	0.0266006	0.0254789	0.0191581	0	0.0177478	0.0206898	0	0	0	0	0	0.0375196	0	0.0387157	0	0.0181539	0.0338383	0	0.0458787	0	0.0144938	0	0.0122035	0	0.144186	0.0415394	0
ENSG00000272079.2	1.32151	2.66944	1.30088	0.498376	1.93756	0.247797	0.93752	1.79711	2.18708	1.19435	2.30822	1.60302	0.428277	2.21754	0.422525	1.73606	1.62119	1.25464	1.12918	1.83389	1.46058	1.71195	1.46882	1.54773	1.85862	2.33496	0.566636	2.49749	0.936176	4.17946	1.86327	1.21716	2.65695	2.72946	0.756416	2.01405	0.777816	2.37765	1.76908	1.47723	1.65321	0.713971	1.46205	1.95152	1.25386	1.73086	0.732852	1.54781	1.56744
ENSG00000149925.15	7.13739	8.01153	7.98864	7.31829	6.80639	6.72932	7.70893	7.15207	7.33066	8.54126	7.34798	7.01846	7.57226	6.77234	7.5355	8.07495	5.92404	7.9474	7.97161	7.9191	7.57151	7.67831	8.77314	8.02622	7.11776	7.30619	8.11376	7.70447	8.60522	7.59216	6.04389	5.98152	6.05348	7.37175	5.92779	8.43849	7.26324	6.28799	8.72318	8.64377	7.33214	7.08352	8.0234	5.12471	6.58119	6.39527	8.38241	7.2721	7.38086
ENSG00000254222.1	0	0	0	0	0	0	0	0	0	0	0	0	0	0	0	0	0	0	0	0	0	0	0	0	0	0	0	0	0	0	0	0	0	0	0	0	0	0	0	0	0	0	0	0	0	0	0	0	0
ENSG00000271321.1	0	0	0.0134576	0	0	0.0163503	0	0	0.00975026	0.0692488	0.0101654	0.0189483	0	0.0157346	0	0	0	0	0	0	0	0.0147186	0.0140346	0.0267566	0	0.0445604	0	0	0	0	0.0249806	0	0	0.00994952	0	0	0	0	0.0702062	0	0	0.052955	0	0.0112658	0.0381185	0	0	0	0
ENSG00000144959.8	3.09517	4.42973	3.73799	3.63529	2.97181	3.30692	3.23487	4.07889	3.62273	2.70139	3.12828	2.46599	2.12602	3.6215	2.73631	3.42358	0.879919	3.36937	2.73235	3.4244	3.35624	2.80541	1.43125	3.38518	2.8566	3.23156	4.52606	3.40292	3.73743	1.3504	2.20317	1.44891	1.35434	1.43521	1.04401	3.42518	1.42872	3.6595	5.03635	4.27222	3.40262	2.82732	3.64513	1.39432	3.64103	4.26469	4.36854	2.92295	3.85281
ENSG00000139613.10	3.35572	3.49644	3.25608	3.37925	2.97157	3.49364	3.77781	3.63177	3.11321	3.16221	3.04464	3.08205	2.74708	3.67817	3.56397	2.86338	0.715776	3.57478	3.52256	4.01179	3.03729	2.06215	3.54788	2.37139	3.27734	2.93834	3.2023	2.6171	3.74636	3.35639	4.0362	3.30261	4.18191	4.28444	4.61287	3.68926	3.73055	3.34737	3.0904	2.9933	3.09496	3.45488	3.56144	2.2303	3.59633	3.45707	3.07767	2.92788	3.39488
ENSG00000111783.11	0.0137299	0.0201838	0	0	0.0469762	0	0.0175378	0.0697395	0.00750361	0.0135734	0.0271981	0	0.00517332	0.0595818	0.0114348	0	0.00532733	0.00753807	0	0.0225952	0	0.0281639	0.0161765	0	0.0116387	0.0215882	0.00719553	0.00839341	0.0142222	0	0.00483611	0.0140471	0.00430798	0	0	0.00395731	0.00534723	0.036434	0.0137647	0.00959905	0.0325828	0	0.00293915	0.0301231	0.0196674	0.0692966	0.0152328	0.0169241	0
ENSG00000197893.12	0.074341	0.678999	0.00614721	0.032622	0.349982	0	0.231333	0.328035	0.245353	0.0080577	0.315973	0.00866419	0	0.40574	0.0534155	0	0.270281	0.0310106	0.0161845	0.596964	0.0913251	0.201018	0.0317761	0.503777	0.0676288	0.228368	0.0462647	0.0776732	0.14107	0.00566295	0.162686	0.016631	0.0203069	0	0.0102179	0.184861	0.144839	0.3514	0.132988	0.10984	0.34998	0.0562335	0.173872	0.151504	0.298359	0.277426	0.0765672	0.0592851	0.129311
ENSG00000223864.1	0	0.0382166	0	0.085812	0	0	0	0.0665135	0	0	0.14222	0	0	0	0	0	0	0	0.0429688	0	0.0415043	0.1045	0.0507552	0	0	0	0	0.0395501	0.0665228	0.171814	0.0894665	0	0	0.0361145	0.0406404	0.0372663	0	0.0347302	0	0	0	0.0325588	0.107972	0	0.0233903	0.0602059	0.0941198	0.153695	0.0383287
ENSG00000277539.1	0	0	0.0764708	0.133803	0	0.179391	0.167585	0	0.109397	0.0506068	0.167634	0	0	0.0890862	0	0	0	0.0559869	0	0	0	0.0834682	0	0	0	0	0.202975	0	0	0	0.139405	0	0	0	0	0.0586561	0	0	0	0	0	0	0	0	0.0369171	0	0.279534	0	0
ENSG00000117602.10	2.52063	2.62506	2.20231	2.09767	2.30078	1.89598	2.55112	2.4457	2.26258	1.49392	2.9833	2.4171	1.09273	2.71207	2.08196	2.70472	1.22012	2.0707	2.45342	2.30176	2.71273	2.33224	3.07955	1.93151	2.42862	2.58905	1.96677	1.83015	2.95618	3.52683	3.36829	3.20496	3.71103	4.9669	3.74107	2.70851	3.95514	2.581	2.16722	1.98756	2.44721	1.99881	2.71518	1.97219	2.61681	2.80694	2.02708	2.33435	2.43845
ENSG00000207257.1	0	0	0	0	0	0	0	0	0	0	0	0	0	0	0	0	0	0	0	0	0	0	0	0	0	0	0	0	0	0	0	0	0	0	0	0	0	0	0	0	0	0	0.175402	0	0	0	0	0	0
ENSG00000054983.15	3.02788	3.24312	3.05781	3.30177	2.98325	2.99115	3.36949	3.41678	3.30342	1.47157	2.86704	2.64594	2.74835	3.00039	3.49533	2.44292	1.28327	2.85545	2.90933	4.04491	3.04487	2.37432	3.05166	2.40573	3.44114	2.78105	3.38701	2.21376	2.20738	2.90969	2.97717	3.09304	3.39909	2.7981	3.89533	3.07331	3.54142	2.98946	3.74931	3.75379	3.26164	2.75497	3.71505	1.5282	3.13096	3.0734	3.50222	2.70307	2.71583
ENSG00000173276.12	1.38945	1.74695	1.26706	1.61708	1.26512	1.70495	1.73509	1.45183	1.09662	1.27597	1.55006	1.56916	1.10334	1.85803	1.55165	1.52832	0.384083	2.09065	1.24793	1.36016	1.11442	1.02265	1.28807	1.20854	1.66008	1.07109	1.45613	2.68581	1.41185	1.49173	1.82824	2.2714	1.47058	2.17749	1.90409	1.68952	2.15453	1.97482	1.55573	1.42794	1.78499	1.69578	1.83257	0.971694	2.46647	2.87497	1.78284	1.61122	1.49518
ENSG00000265144.1	0.369792	0.600802	0	0	0	0	0.458057	0	0.309169	0.282872	0	0	0	0	0	0	0	0	0	0	0.881635	0	0	0	0	0	0	0	0	0	0	0.676176	0	0	0	0.323975	0	0	0	0	0	0	0	0	0	0.269046	0	0	0
ENSG00000163376.10	0.405037	0.416793	0.433957	0.423199	0.453903	0.461094	0.316417	0.90222	0.389506	0.445889	0.404017	0.368723	0.820977	0.845684	0.827809	0.326646	0.103233	0.327802	0.480691	0.416401	0.759817	0.273734	0.356058	0.377335	0.926764	0.455641	0.375387	0.25868	0.27838	0.340497	0.46458	0.438295	0.315145	0.501192	0.471518	0.239964	0.450971	1.08466	0.318627	0.320299	0.701545	0.483409	0.313159	0.175696	1.19539	1.35615	0.532002	0.491191	0.510962
ENSG00000207944.1	0	0	0	0	0	0.389166	0	0.232624	0	0	0	0	0	0.376193	0	0	0	0.799327	0.291861	0	0.51897	0	0.614603	0	0	0.712939	0.234675	0.694568	0.232655	0	0	0.299174	0	0	0	0	0	0	0.420809	0	0	0.420687	0.194203	0	0.165077	0	0	0.502709	0.262653
ENSG00000112200.15	1.18996	1.35227	1.31981	1.59461	1.29577	1.73335	1.31563	1.63828	1.16003	1.10517	1.53586	1.20434	1.29638	1.47173	1.47617	1.28064	0.536982	1.52929	1.10077	1.16301	1.18731	1.0813	1.50449	1.31955	1.39073	1.29291	1.28993	1.33554	1.10107	1.37568	1.544	1.38501	2.16498	2.32912	1.55607	1.46007	1.48688	1.50796	1.55337	1.15004	1.46018	1.46888	1.72816	0.76654	1.5462	1.69152	1.60032	1.11943	1.3771
ENSG00000223634.1	0	0	0	0	0	0	0	0.0447639	0	0	0	0	0	0	0.0712598	0	0	0	0.164984	0.0568282	0	0	0	0	0	0	0	0	0	0	0.0603672	0	0.0538866	0.0945375	0	0	0	0	0	0	0	0	0	0	0	0	0	0	0
ENSG00000231597.1	0	0	0	0	0	0	0	0	0	0	0	0	0	0	0	0	0	0	0	0	0	0	0	0	0	0	0	0	0	0	0.0552878	0	0	0	0	0	0	0	0	0	0	0	0	0	0	0	0	0	0
ENSG00000267206.4	0.670508	0.0641646	0	0.0730186	0.341533	0.858711	0.0467017	0.16338	0.171527	0.067196	0.50271	0.453334	0.176907	0.458692	0.419158	0.162614	0.343348	0.0151682	0.173829	0.0362962	0.245413	0.41586	0.0217161	0.266991	0.322596	0.101652	0.358912	0.098463	0.124254	0.247917	0.612029	0.729451	0.532548	0.118881	0.101121	0.107801	0	0.377714	0	0.0940241	0.981378	0.76219	0	0.271142	0.32104	0.806583	0	0	0.0954813
ENSG00000108590.9	1.72372	1.50839	1.60668	1.68712	1.5985	1.76075	1.35142	1.65469	1.42327	1.57985	1.75548	1.86379	2.6382	1.72172	1.17481	1.60903	1.10131	1.38606	1.46492	1.46017	1.88661	1.65496	3.34036	2.13399	1.58639	1.61437	1.74958	1.66615	1.65483	2.87735	2.94151	3.20573	2.42737	2.66795	3.03162	1.40964	2.39937	1.62237	1.50578	1.57054	2.09532	1.87117	1.79353	0.74892	1.43237	1.79974	1.70468	1.39866	1.57876
ENSG00000101236.15	2.04308	2.47025	2.86444	2.2253	2.34353	2.99106	2.85721	2.68785	2.10372	2.61833	2.0847	2.70724	3.9432	2.69161	2.49897	2.46427	1.15734	2.56027	2.08386	2.0336	2.2637	2.5436	3.33818	1.76158	2.35208	2.16889	2.71847	2.5444	2.99482	1.43446	2.01065	1.89664	1.80403	1.7778	2.03324	2.31401	2.12007	3.10005	2.64857	2.60792	2.59726	2.63296	3.46172	0.81549	2.94099	2.95281	2.88456	2.92937	1.98365
ENSG00000099385.10	3.78569	3.40892	3.69656	3.6426	3.49185	3.82368	3.84095	3.50756	3.48516	4.11931	3.87433	3.57351	3.62152	3.3144	3.36582	3.91349	3.04172	3.09189	4.14442	3.37475	3.38087	4.53119	2.94399	4.12294	3.45153	3.92534	3.89163	3.9485	3.77418	3.39729	3.27569	3.34408	2.57599	4.07561	2.73281	4.03516	2.62159	3.25457	3.5743	3.61633	3.65711	3.54857	3.40804	1.90231	2.76785	2.87241	3.33502	3.46781	3.31193
ENSG00000201263.1	0	0	0	0	0	0	0	0	0	0	0	0	0	0	0	0	0	0	0	0	0	0	0	0	0	0	0	0	0	0	0	0.386539	0	0	0	0	0.432771	0	0	0	0	0	0	0	0	0	0	0	0
ENSG00000250990.1	0.578307	0.769055	0.378688	0.467553	0.10939	0.605488	0.616975	1.27172	0.456624	0.449519	0.66207	0.381227	0.0603912	0.586642	0.813567	0.525904	0.178964	0.67105	0.748234	0.293266	0.48649	0	0.852072	0.118558	0.743927	0.238063	0.27292	0.392268	0.234915	0.0558832	0.565098	0.551621	0.192004	0.130918	0.999464	0.835501	1.01173	0.601599	0.227891	1.132	0.551855	0.913671	0.78914	0.147445	0.451548	0.370465	0.668535	0.189565	0.4891
ENSG00000113360.15	2.88154	2.88312	2.5125	3.27949	2.63492	3.05269	3.02011	3.50631	2.8253	3.23582	2.82034	2.69646	4.27006	2.91239	2.72447	3.1425	1.51491	2.72486	3.00593	2.70091	2.69918	2.37102	2.80128	2.65519	2.61462	2.39255	2.76739	2.55045	2.88883	2.71721	3.07702	2.88099	2.88159	3.29094	3.77135	2.9712	3.41026	2.7782	2.7824	2.68684	2.83752	3.04847	3.13518	1.79831	2.8104	2.96591	2.99765	2.40888	2.88297
ENSG00000264874.1	0	0	0	0	0	0	0	0	0	0	0	0	0	0	0	0	0	0	0	0	0	0	0	0	0	0	0	0	0	0	0	0	0	0	0	0	0	0	0	0	0	0	0	0	0	0	0	0	0
ENSG00000207963.1	0.293031	0.261941	0	0.540553	0	0	0	0	0.243942	0	0	0	0	0	0	0	0	0.244975	0	0.290499	0.282696	0	0	0	0	0	0	0	0.432949	0	0.560219	0	0	0	0	0	0	0	0	0	0	0.225624	0.656604	0	0	0	0	0	0
ENSG00000161904.10	3.0724	3.07514	3.23714	3.32556	3.19677	3.42949	3.23144	3.64775	3.51666	3.62108	3.12493	3.26829	3.58955	3.24829	3.257	3.0958	2.28953	3.10932	3.1947	3.28276	3.21952	3.29185	3.56826	3.42128	3.30162	3.33361	3.20187	3.56227	2.91336	3.91251	3.4353	3.49764	3.51918	3.83736	3.55009	3.41359	3.08415	2.97724	3.26196	3.235	3.28034	2.9055	2.61042	2.10471	2.80039	2.8457	3.12694	2.73931	3.34419
ENSG00000186265.8	0.350339	0.372593	0.0652666	0.176106	0.369024	0.215128	0.0939913	0.562731	0.162975	0.692146	0.137192	0.355905	0.487534	0.742457	0.425562	0.250813	0.0097592	0.0544265	0.493195	0.0733136	0.331779	0.120094	0.271283	0.330562	0.699706	0.158564	0.132674	0.0530677	0.195866	0	0.159695	0.423394	0.106771	0.0953788	0.0545237	0.125271	0.201488	1.02314	0.0620834	0.150863	0.570403	0.127384	0.0477823	0.0237389	0.485201	1.14708	0.200763	0.0461065	0.373569
ENSG00000266715.1	0	0	0	0	0	0	0	0	0	0	0	0	0	0	0	0	0	0	0	0	0	0	0	0	0	0	0	0	0	0	0	0	0	0	0	0	0	0	0	0	0	0	0	0	0	0	0	0	0
ENSG00000200313.1	0	0	0	0	0	0	0	0	0	0	0	0	0	0	0	0	0	0	0	0	0	0	0	0	0	0	0	0	0	0	0	0	0	0	0	0	0	0	0	0	0	0	0	0	0	0	0	0	0
ENSG00000231738.9	0	0.0134373	0.00860627	0.0153288	0.0313709	0	0	0.00592006	0	0.0168842	0.0322021	0.0121259	0.00857997	0.0100653	0	0	0.0176164	0	0	0.0299383	0	0.00941415	0.831981	0.0171395	0.0878231	0.00720516	0.00597649	0.00697192	0.0118176	0	0.446154	0.654473	0.325673	0	0.514252	0.0131003	0.339285	0.0182643	0	0	0.0309335	0.0171162	0	0.0143694	0.0204054	0.0212738	0	0.0140649	0
ENSG00000211679.2	6.64419	4.47126	5.25317	7.11686	6.99256	6.51205	7.17346	7.286	5.15247	8.62763	6.93433	4.14099	10.016	7.27858	3.5107	5.53837	6.27566	4.29656	5.3859	4.91873	7.2691	5.65137	1.82311	5.54707	6.76268	7.38876	3.98112	6.80599	6.78869	0.572676	2.62674	5.9159	3.38403	2.01689	0.121759	8.30965	0.818238	8.93147	4.56012	8.82206	6.78061	7.56503	0.56468	1.8346	6.73839	7.35383	3.58024	4.9569	6.31521
ENSG00000276699.1	0	0	0	0	0	0	0	0.36693	0.383964	0	0.398296	0	0	0	0	0	0	0	0	0	0	0	0	0	0	0	0	0	0	0	0	0	0	0	0	0	0	0	0	0	0	0	0	0	0	0.335215	0	0	0
ENSG00000170325.13	1.39945	1.47645	1.45862	1.56679	1.21919	1.45214	1.32814	1.71325	1.43877	1.44619	1.45243	1.25348	1.01601	1.46295	1.419	1.35124	0.295401	1.62203	1.45994	1.50533	1.43455	0.950353	1.48975	0.990813	1.40905	1.1176	1.26912	1.0428	1.25051	0.954368	1.27887	1.19034	1.33953	1.66241	1.64219	1.49244	1.54203	1.37544	1.64597	1.10993	1.42774	1.52173	2.2144	0.662824	1.56736	1.60082	1.46482	1.04052	1.66834
ENSG00000261504.1	0.230003	0.321952	0.400242	0.708609	0.134736	0.307578	0.528199	0.32924	0.238713	0.629957	0.357768	0.137806	1.20815	0.345055	0.372059	0.369069	0.0516824	0.270938	0.190031	0.189113	0.363949	0.453414	0.0524939	0.145924	0.278525	0.218472	0.289042	0.863732	0.257425	0.177453	0.338948	0.384566	0.141685	0.0737732	0.0211719	0.463754	0.242508	0.338863	0.306014	0.46304	0.583662	0.249708	0.300085	0.123203	0.128338	0.234384	0.374627	0.812445	0.115816
ENSG00000199767.1	0	0	0	0	0	0	0	0	0	0	0	0	0	0	0	0	0	0	0	0	0	0	0	0	0	0	0	0	0	0	0	0	0	0	0	0	0	0	0	0	0	0	0	0	0	0	0.291949	0	0
ENSG00000278761.1	0	0	0	0	0	0	0	0	0	0	0	0	0	0	0	0	0	0	0	0	0	0	0	0	0	0	0	0	0	0	0	0	0	0	0	0	0	0	0	0	0	0	0	0	0	0	0	0	0
ENSG00000232386.8	0.479947	0.752667	0.447384	0.372985	0.863679	0.988999	0.571557	0.59557	0.295367	0.875411	1.00717	1.23397	0.135995	0.81077	0.429428	0.987803	0.475321	0.194281	2.0356	1.07065	0.419229	0.769942	0.14199	0.787594	0.389091	0.76999	0.793935	0.605792	1.04009	0.105821	0.147692	0.30955	0.0390406	1.34345	0.0197075	1.18417	0.16248	0.687005	1.68719	1.88528	0.69026	0.312356	0.281093	0.367703	0.342024	0.409515	0.387703	0.463435	0.697893
ENSG00000277770.1	0	0.101209	0	0	0	0.746862	0	0	0.0938918	0	0	0	0	0	0.140929	0	0	0	0	0.11293	0	0	0	0	0	0	0	0	0	0	0	0	0	0	0	0	0	0	0	0	0	0	0	0	0	0	0	0	0
ENSG00000230107.1	0.612748	1.96606	0.377523	0.617292	0.95751	0.55356	0.615219	1.40298	0.875627	0.766035	0.773384	0.445377	0.32837	1.10433	0.359621	0.690298	0.767156	0.995633	1.16467	1.16055	0.326894	0.917111	0.123192	0.377095	1.1061	1.66954	0.407198	1.76006	0.666662	1.22536	0.524058	0	0.145858	1.05158	0	0.509381	0	0.510559	0.798203	0.707797	2.33999	0.227084	0.225624	0.478379	0.533667	0.801263	1.30363	0.985138	1.11966
ENSG00000267714.1	0	0	0	0	0	0	0	0	0	0	0	0	0.0970969	0	0	0	0	0	0	0	0	0	0	0.0494516	0	0	0	0	0	0	0	0	0	0	0	0	0	0	0	0	0	0	0	0	0	0	0	0	0
ENSG00000156467.8	3.85949	4.23119	3.68986	3.96696	3.9077	3.78487	3.75323	3.92043	3.55097	4.18764	4.43089	4.03651	4.13041	3.80281	4.10302	3.86021	4.06304	3.91317	4.30175	4.41553	4.43417	4.56746	4.61827	5.34318	3.84208	4.05548	3.85986	3.84319	4.57331	5.88664	3.81791	3.89344	4.96476	4.35133	4.6639	3.89577	3.73441	4.08411	4.32717	3.47707	4.38973	4.43745	4.33023	3.27548	3.73998	3.89479	4.01946	3.94652	4.47235
ENSG00000212144.1	0	0	0	0	0	0	0	0	0	0.17022	0	0	0	0	0	0	0	0	0	0	0	0	0	0	0	0	0	0	0	0	0	0.229994	0	0	0	0	0	0	0	0	0	0	0	0	0	0	0	0	0
ENSG00000264720.2	0	0	0	0	0	0	0	0	0	0.51927	0	0	0	0.330735	0.313981	0	0	0.214203	0.255704	0	0.24758	0	0.298284	0	0	0	0.384649	0.236679	0	0.266413	0.269256	0.262192	0	0	0.242769	0	0	0	0	0	0.262315	0	0	0	0.143843	0	0	0	0
ENSG00000165716.8	1.31452	1.51906	0.887267	1.15473	1.6744	1.4114	1.19445	1.59402	1.32064	1.43051	2.14967	1.27985	1.84971	1.65886	1.48877	0.800525	1.2185	1.16045	0.996426	1.48832	1.37769	2.57411	5.16191	2.80987	1.36631	1.97904	1.47563	1.38002	1.54892	2.77495	4.64902	4.13816	2.68173	3.12475	3.91772	1.09552	3.92648	1.60416	0.813538	1.02734	2.21999	1.64503	0.639334	1.99243	1.2803	1.41181	0.728389	1.58401	1.79372
ENSG00000230248.1	0	0	0	0	0	0	0	0	0.039817	0	0	0	0	0	0	0	0	0	0	0	0	0	0	0	0	0	0	0	0	0	0	0	0	0	0	0	0	0	0	0	0	0	0	0	0	0	0	0	0
ENSG00000224870.5	3.11066	2.70277	2.88153	2.90645	3.07299	2.42742	2.89735	3.18943	2.73082	2.87617	3.06634	3.14818	3.97421	2.85618	2.79327	3.0919	2.25293	2.26293	3.39418	2.85805	2.68522	3.40975	3.0792	3.0779	2.96276	3.84611	2.66886	3.50399	3.12066	3.72211	3.64601	3.23432	3.29938	3.91057	3.12797	2.9056	2.87072	2.88281	3.03526	3.09288	3.26028	2.64577	2.54397	1.9358	2.51242	2.67703	2.44578	2.56397	2.82861
ENSG00000204308.7	5.1758	5.11546	4.87286	5.42519	5.11026	5.13612	5.13182	5.12666	5.22292	4.77099	5.58293	5.26766	4.97014	5.12784	5.18024	4.75071	4.64671	5.38639	4.9552	4.93004	5.55318	5.8388	4.90066	5.89876	5.46662	4.80187	4.82239	5.08072	4.87674	5.39008	4.00204	4.11432	4.32393	4.97537	3.82007	5.0338	3.87198	5.06553	4.95555	5.0842	5.19768	4.71402	5.04331	3.63057	5.04131	4.90079	4.96031	4.95883	4.91228
ENSG00000169856.8	0.632581	2.29628	0.00912993	0.0323371	1.12293	0	0.348164	1.61114	1.06893	0.0355972	1.8368	0.270206	0.0271356	1.75579	0.0200856	0.0186679	0.201519	0.187063	0.00804349	1.4488	0.168828	0.187675	0.0189815	0.897067	0.033912	1.48588	0.18465	0.0863481	0.557052	0.00841138	0.587691	0.0246574	0.102675	1.64104	0.0151654	0.842895	0.00940759	1.41289	1.02767	0	1.07694	0.516569	0.00517423	1.35985	1.84904	1.58581	0.377638	0.797449	1.01131
ENSG00000272130.1	0	0.178057	0.116354	0	0.207012	0	0	0.0809607	0	0	0.172159	0.161546	0.116011	0.135246	0.127952	0.22935	0	0.0854991	0	0	0	1.13404	0	0.223752	0.249512	0.357421	0	0	0	0.550085	0	1.04565	0.0972158	0.456415	0.432446	0.328952	0.428911	0.0835405	0	0	0.81607	0.0783992	0	0	0	0.20964	0.318943	0	0
ENSGR0000223773.5	0	0	0	0	0	0	0	0	0	0	0	0	0	0	0	0	0	0	0	0	0	0	0	0	0	0	0	0	0	0	0	0	0	0	0	0	0	0	0	0	0	0	0	0	0	0	0	0	0
ENSG00000207548.2	0	0	0	0	0	0	0	0	0	0	0	0	0	0	0	0	0	0	0	0	0	0	0	0	0	0	0	0	0	0	0	0	0	0	0	0.222002	0	0	0	0	0	0	0	0.241897	0	0.183269	0	0	0
ENSG00000183206.15	0	0	0	0	0	0	0.00559395	0.00679296	0.0035801	0	0	0	0	0	0	0	0	0	0	0	0	0	0	0	0	0	0	0.00400528	0	0	0	0	0	0	0	0	0	0	0	0.00914871	0	0	0	0	0	0	0.00485608	0.00808858	0
ENSG00000265802.2	0.195477	0.25388	0.113725	0	0	0.377675	0.354325	0.420291	0.236391	0.215829	0.0866249	0	0	0.132211	0.346746	0	0	0.162521	0	0.100115	0.0972521	0	0.22787	0.113584	0.0860453	0	0	0.092756	0.0791211	0.105067	0.205214	0.103311	0.347415	0	0	0.248005	0.326035	0	0	0.464541	0.19981	0.218598	0.245709	0	0	0.267398	0.215455	0	0
ENSG00000268830.1	0	0.229585	0	0	0	0	0	0.125597	0	0	0.0472414	0	0	0.0726187	0	0	0.06391	0	0	0	0	0	0	0	0	0.0523016	0.0434976	0	0	0	0.113997	0	0	0	0	0.0477206	0	0.129537	0	0	0.163314	0	0	0.331514	0	0.076926	0	0	0
ENSG00000266631.1	0.323542	0.289529	0.649301	0	0	0.428293	0	0.665344	0.693263	0.246578	0.716592	0.486376	0	0.735615	0.957123	0.662696	0	0	0	0	0	0	1.47441	0.360462	0.278525	0.56134	0	0.298778	0	0	2.23501	1.48576	0.771977	1.30395	1.27454	0.519327	0.665166	0.68272	0	0.610255	0.330406	0.249708	0	0.307702	0.183102	0.435958	0.355087	0	0.290308
ENSG00000260281.4	0.142233	0.315279	0.303651	0	0.442147	0.307336	0.33919	0.280552	0.154462	0.173807	0.436699	0.150764	0.302811	0.349498	0.0608934	0.111162	0.0567018	0.155136	0.0959511	0.269328	0.092738	0.0603533	0	0.10834	0.233316	0.297135	0.406064	0.0448998	0.21539	0.14781	0.196017	0.318893	0.256313	0.783058	0.405941	0.342398	0.215295	0.3529	0.0730494	0.406543	0.31904	0.302924	0.364307	0.0463654	0.223194	0.165008	0.106583	0.173586	0.166701
ENSG00000173093.11	0.0142116	0	0.0160558	0.0285399	0	0	0	0.0110533	0	0.01055	0	0	0.0629886	0.0187695	0.0177182	0.215007	0.0164815	0	0.0141492	0.0140767	0.0136623	0	0	0	0.0120473	0.0267709	0	0	0.0110549	0.0147949	0	0	0	0	0.0133752	0	0	0.0339758	0.021319	0.029606	0.0289493	0	0	0.0134428	0.0304272	0	0	0.0261967	0.0126076
ENSG00000132964.10	2.17042	2.4958	2.88965	3.023	2.61818	2.81229	1.96338	2.96234	2.93985	2.18651	2.91285	2.74019	2.46952	2.45585	3.96276	2.41595	1.30343	2.69906	2.73773	2.72745	1.75651	2.60756	2.78393	2.71238	2.85137	2.26243	2.36209	1.93741	2.60649	2.38895	2.52216	2.23699	2.61621	2.31585	1.859	2.57036	2.72617	2.55071	1.92009	2.78663	2.50257	3.25175	2.63591	1.6285	2.60455	2.53241	2.70072	1.94927	2.37223
ENSG00000233378.1	0	0	0	0	0	0	0	0	0	0	0	0	0	0	0	0	0	0	0	0	0	0	0	0	0	0	0	0	0	0	0	0	0	0	0	0	0	0	0	0	0	0	0	0	0	0	0	0	0
ENSG00000232464.1	0	0	0	0	0	0	0.08214	0.0991933	0	0.0481815	0	0	0	0	0	0	0	0	0	0	0	0	0	0	0	0	0	0	0	0	0	0	0	0	0	0	0	0	0	0	0	0	0	0	0	0	0.0715515	0	0
ENSG00000280903.1	0.118752	0	0	0	0	0	0	0.0930941	0	0	0	0	0	0	0	0	0	0	0	0	0	0	0	0	0	0	0	0	0.0931069	0	0	0	0	0	0	0	0	0	0	0.124122	0	0	0	0.112542	0	0	0.465653	0	0
ENSG00000234740.1	0.0666876	0	0	0	0	0	0.0847583	0.0520753	0.107552	0.049736	0.111973	0	0.340953	0.248223	0.16106	0	0.0771184	0	0.0664	0	0	0	0.0783186	0	0.0566868	0.063163	0	0	0	0.19885	0.377428	0.0681996	0.289166	0.211599	0.289906	0.0576495	0.0773995	0	0	0.0697601	0	0.0991214	0	0	0.172906	0.0927392	0.144086	0	0
ENSG00000231603.1	0	0	0	0	0	0	0	0	0	0	0	0	0	0	0	0	0	0	0	0	0	0	0	0	0	0	0	0	0	0	0	0	0	0	0	0	0	0	0	0	0	0	0	0	0	0	0	0	0
ENSG00000281532.1	0	0	0	0	0	0	0	0	0	0	0	0	0	0	0	0	0	0	0	0	0	0	0	0	0	0	0	0	0	0	0	0.21596	0	0	0	0	0	0	0	0	0	0	0	0	0	0	0	0	0
ENSG00000183570.15	0.615378	0.545043	0.460332	0.907282	0.849802	0.903565	0.610222	0.783072	0.410285	0.467447	0.605264	0.866392	2.32822	0.692178	1.81141	0.706234	0.432031	0.330679	0.449624	0.477186	0.922028	1.30608	1.72248	0.790186	1.12088	0.627756	0.784679	1.14309	0.600918	3.11915	0.705256	1.26087	0.712575	2.69116	1.57732	0.492182	1.63521	0.950426	0.594076	0.85525	0.81968	1.145	0.181051	0.219943	1.11831	0.950974	0.685329	0.447197	0.397525
ENSG00000101680.12	0.182508	0.203798	0.242755	0.36895	0.501663	0.342339	0.248734	0.370885	0.183886	0.536476	0.103477	0.326725	3.00617	0.307836	0.0810826	0.163558	0.12866	0.222544	0.125469	0.187723	0.135135	0.19735	0.431418	0.219783	0.325035	0.273518	0.235548	0.514895	0.147907	0.421145	0.0746336	0.438736	0.0128492	0.00980958	0.0165458	0.408716	0.166319	0.475292	0.606306	0.313244	0.26233	0.0860136	0.113598	0.151572	0.545702	0.480011	0.467332	0.627254	0.361803
ENSG00000223200.1	0	0	0	0	0	0	0	0	0	0	0	0	0	0	0	0	0	0	0	0	0	0	0	0	0	0	0	0	0	0	0	0	0	0	0	0	0	0	0	0	0	0	0	0	0	0	0	0	0
ENSG00000177257.2	0	0	0	0	0	0	0	0	0	0	0	0	0	0	0	0	0	0	0	0	0	0	0	0	0	0	0	0.3085	0	0	0	0	0	0.1489	0	0	0	0	0	0	0	0	0	0	0	0	0	0	0
ENSG00000187325.4	2.43915	2.91191	2.54665	2.73543	3.08417	3.22166	2.68694	2.81607	2.26553	2.7349	3.26444	2.71623	3.7681	3.32149	3.33061	2.91445	1.91425	2.73259	3.58561	3.03236	2.87796	2.64407	4.86737	2.98833	2.54012	2.64144	2.862	2.42427	2.96044	4.09727	4.3879	3.80889	4.28517	4.03193	4.15261	3.09592	4.53269	3.05155	2.97265	2.41902	3.06749	2.6403	2.81184	2.15626	3.19734	3.62194	2.52054	2.7701	3.39028
ENSG00000173846.11	3.82399	4.47429	5.26975	3.6882	3.27008	3.67705	4.05752	3.34194	2.78061	3.15485	3.563	2.96873	4.15853	4.10044	3.0395	3.50988	2.09092	3.8212	3.61668	2.7441	3.54893	4.31098	1.71328	2.74811	2.91521	3.34472	4.18751	4.40045	3.92064	2.58233	2.32946	3.14722	1.39328	2.44655	1.35351	4.51276	1.83011	3.71886	4.04313	3.75018	4.48555	2.69272	3.168	1.34466	3.86273	4.01998	4.60876	3.36382	3.12881
ENSG00000149927.16	0.151896	0.640773	0.0748473	0.131017	0.206292	0.814447	0.107634	0.190492	0.420637	2.97174	0.260645	0.0754037	0.110536	0.20329	0.269978	0.247647	0.0821229	0.714967	0.634774	0.0975845	0.0727804	0.148225	0.207554	0.278251	0.133432	0.144087	0.542535	0.210456	0.197112	0.368238	1.69441	0.841411	0.395794	1.08259	0.638901	0.187982	0.419091	0.112353	0.415688	0.512298	0.2461	0.232045	0.169736	0.101889	0.0688743	0.0795116	0.617361	0.145185	0.0957377
ENSG00000261279.4	0	0	0	0	0	0	0	0	0.0150456	0	0	0	0	0	0	0	0	0	0	0	0.0176628	0	0	0.0207255	0.0155775	0	0.0144294	0	0	0	0	0	0	0.0153525	0	0	0	0	0	0	0	0	0.0117814	0	0.0099182	0	0.060294	0	0
ENSG00000168303.6	1.72772	1.44485	1.7977	2.25139	1.85495	2.09745	1.66985	1.83573	1.65937	2.35445	2.22563	1.99157	2.51252	1.97099	1.58791	1.85163	1.20931	2.10958	1.92016	1.86467	1.56265	2.11693	2.91581	2.45223	1.87021	1.82343	1.70003	1.64693	1.93012	2.26186	2.60456	1.9739	2.28711	2.40284	2.52121	1.89015	2.67883	1.81663	1.78159	2.00421	2.07671	1.91294	1.49949	1.09481	1.41573	1.69582	1.91092	1.65307	1.87772
ENSG00000242559.3	0.102039	0	0	0	0	0.138504	0	0	0	0	0	0	0	0	0	0	0	0.0843731	0.101604	0	0	0	0	0	0	0	0	0	0	0	0	0	0	0	0	0.0883546	0	0	0	0	0	0	0	0	0	0	0	0	0
ENSG00000204022.8	0.0068722	0.0181542	0.0154915	0.0138362	0.0283316	0.0281365	0.00878394	0.00534194	0.0223653	0.015241	0.0519347	0.105875	0.0231048	0.0181105	0	0.015888	0.0237883	0.00564976	0.0271752	0.0135816	0.0197278	0.0253388	0.197099	0.0154716	0.0572024	0.0385785	0.0373335	0.0062913	0.0053427	0.110428	0.070801	0.370878	0.193274	0.152645	0.00646679	0	0.144945	0.0219418	0.0307476	0.00719574	0.0348366	0.0154506	0.0218702	0.038565	0.0110812	0.033445	0.0672284	0.0126949	0.0242263
ENSG00000111785.17	1.49827	1.75632	1.22775	1.44282	1.72674	1.67477	1.46259	2.07186	1.34384	0.951287	2.16808	1.64709	1.40796	1.83077	1.45678	1.21729	0.76431	1.32835	1.12556	1.54338	1.29763	1.37592	3.31873	1.39417	1.43726	1.52801	1.58355	1.06287	1.35755	1.79223	2.36347	2.33947	2.49965	2.25521	2.59061	1.21967	3.24223	2.13039	1.43613	1.08484	1.72245	1.54087	1.76068	1.12278	1.80396	2.62143	1.45231	1.3965	1.44307
ENSG00000211866.1	0	0	0	0	0	0	0	0	0	0.593471	0	0	0.47173	0	0	0	0	0.358413	0	0	0	0	0	0	0	0	0	0	0	0	0	0	0	0	0	0	0	1.07139	0	0.781363	0	0	0	0	0.244553	0	0	0	0
ENSG00000213128.3	0	0	0	0	0	0	0	0	0	0.0562719	0	0	0	0	0	0	0	0	0.0750695	0.27804	0.0725382	0	0	0	0	0.0714203	0.0594638	0	0	0.0784211	0.225949	0	0.0708487	0.0632055	0	0.187381	0	0	0	0.153625	0	0.0570348	0	0	0.081006	0.0533125	0.237142	0	0.0670426
ENSG00000124900.11	0	0	0	0	0	0	0	0	0	0	0	0	0.0378757	0	0	0	0	0	0	0	0	0	0	0	0	0	0	0.0308354	0	0	0	0.0173169	0	0	0.015931	0	0	0	0	0	0	0	0	0	0	0	0	0	0
ENSG00000200303.1	0	0	0	0	0	0	0	0	0	0	0	0	0	0	0	0	0	0	0	0	0	0	0	0	0	0	0	0	0	0	0	0	0	0	0	0	0	0	0	0	0	0	0	0	0	0	0	0	0
ENSG00000126562.15	1.15837	0.374844	0.321636	0.452803	0.212647	2.68006	0.217872	1.1276	0.285627	0.298585	0.885927	0.266945	0.35356	0.638184	0.618821	0.148455	0.217503	0.656318	0.042095	0.502415	0.0520697	0.457452	3.04861	0.417665	0.861492	0.428282	0.505746	0.274985	0.244722	1.45573	4.25913	1.70892	2.38107	3.62091	4.41886	0.264669	5.33988	0.518972	0.44802	0.674606	0.54268	0.655177	0.116716	0.254402	0.370404	0.392883	0.538766	0.403183	0.421174
ENSG00000201501.1	0	0	0	0	0	0	0	0	0	0	0	0	0	0	0	0	0	0	0	0	0.267515	0	0	0	0	0	0	0	0	0	0.290768	0	0	0	0	0	0	0	0	0	0.520036	0	0	0	0	0	0	0	0
ENSG00000240870.2	0	0	0	0	0	0	0	0	0	0	0	0	0	0	0	0	0	0	0	0	0	0	0	0	0.0453115	0	0	0	0	0	0	0	0	0	0	0	0.178416	0	0	0	0	0	0	0	0.0289577	0	0.0590933	0	0
ENSG00000256098.1	0	0	0	0	0	0	0	0.11204	0	0	0	0	0	0	0	0	0	0	0	0	0	0	0	0	0	0	0	0	0.112056	0	0.149908	0	0	0	0	0	0	0	0	0	0	0	0.0928894	0	0	0	0	0	0.127186
ENSG00000113441.14	2.3513	2.47728	2.40261	2.65454	1.94816	2.7135	2.51295	2.57508	2.49682	2.6412	2.305	2.20239	1.84356	2.52381	2.91644	2.54955	0.713181	2.7686	2.75156	2.70822	2.51312	1.68608	2.4583	1.97017	2.45563	2.17102	2.75336	1.80006	2.64671	2.33021	2.38711	2.30498	2.5579	3.81428	3.11113	2.92302	2.40409	2.61393	1.77195	1.97909	2.21881	3.11726	3.21611	1.16101	2.67952	2.79467	2.41145	2.03051	2.70266
ENSG00000256195.2	0.0161674	0.0143015	0.00916076	0	0	0.0655472	0.0103602	0.0188236	0.0132384	0.0179687	0.0138014	0	0.0182081	0.0107134	0.0101118	0	0	0.0264767	0.0160964	0	0.00779238	0	0	0.00914898	0.00686962	0.00766962	0.0315327	0.0148048	0.0125781	0	0.0421947	0.0490634	0	0.00677013	0	0.00698834	0.0557314	0.00650808	0.0121733	0.00848781	0.0247528	0.0242367	0.0257738	0	0.0303095	0.0226381	0.0356505	0.0149693	0.0214625
ENSG00000265655.1	0	0	0	0	0	0	0	0	0	0	0	0	0	0	0	0	0	0	0	0	0	0	0	0	0	0	0	0	0	0	0	0	0	0	0	0	0	0	0	0	0	0	0	0	0	0	0	0	0
ENSG00000203356.2	0.0261285	0.0116074	0.014827	0.0263645	0.0271217	0.0358025	0	0.0102061	0	0.0385763	0.0223159	0.0414471	0.0294138	0	0.0800198	0	0.0745453	0	0.0388475	0.0129987	0.012616	0.0162156	0.0458989	0.014808	0.0111242	0.0124175	0.0407785	0.0239333	0.0304084	0.251323	0.15771	0.0914634	0.024528	0.106055	0.0959665	0.0557135	0.0893261	0.041704	0.0582824	0.0137398	0.0399308	0.0294258	0.0250848	0.0124131	0.0419611	0.0274881	0.126036	0.0479975	0
ENSG00000251236.1	0	0	0	0	0	0	0	0	0	0	0	0	0	0	0	0	0	0	0	0	0	0	0.0493257	0	0	0	0	0	0	0	0	0	0	0	0	0	0	0	0	0	0	0	0	0	0	0	0	0	0
ENSG00000266908.1	0	0	0	0	0	0.104677	0	0	0	0	0	0	0	0	0	0	0	0	0	0	0	0	0	0	0	0	0	0	0.0600896	0	0	0	0	0	0	0	0	0	0	0	0	0	0	0	0	0	0	0	0
ENSG00000251377.1	0	0.0346179	0	0	0	0.0534869	0.0498222	0.173843	0	0.0290893	0.0334155	0	0.0866789	0.195801	0	0.0891075	0.0452819	0	0	0.0764488	0.144856	0.0482103	0.0905679	0.0440675	0.0656294	0	0	0.0707866	0	0	0	0.535807	0.141562	0.18599	0	0.0337561	0.0895095	0.0314562	0.0584033	0	0.11686	0	0.0251375	0.0370007	0.0211775	0	0.0854104	0	0.196791
ENSG00000179165.10	0.0437211	0.0259268	0.0330731	0.0585233	0.0304064	0	0	0.0783065	0.0120533	0.0109289	0.0617635	0.046439	0	0.0386249	0.0895155	0	0.0170722	0.0241164	0	0.0290173	0	0.0538896	0.0514175	0.01661	0.0492843	0.01393	0.0680053	0.0134801	0.045272	0.03049	0	0.0447204	0.0410583	0.0485808	0.0138551	0.0252794	0.0171358	0.0118242	0.0220818	0.0457522	0.0299823	0	0.0373798	0	0.0236985	0.0308167	0.0798724	0	0.038831
ENSG00000201065.1	0	0	0	0	0	0	0	0	0	0	0	0	0	0	0	0	0	0	0	0	0	0	0	0	0	0	0	0	0	0	0	0	0	0	0	0	0	0	0	0	0	0	0	0	0	0	0	0	0
ENSG00000082515.15	2.25098	2.10871	2.10725	2.58191	2.20083	2.31579	1.80916	2.00265	2.14347	2.41598	2.5124	2.22013	2.19558	2.10663	1.9991	2.3242	1.76199	2.06617	2.54262	2.28889	2.11304	2.47367	3.06973	2.63225	1.99021	2.10456	2.24915	2.43786	2.3365	2.87468	2.54246	2.44126	2.55003	2.2181	2.64889	2.11274	2.22276	1.90572	2.08644	2.23958	2.30011	2.28276	2.32719	1.31199	1.86235	2.03536	2.20581	2.02222	2.42619
ENSG00000257198.5	0.00721226	0	0	0	0	0	0	0.00560642	0.00590233	0.00535067	0	0	0	0	0	0	0	0	0	0	0.00693284	0	0	0	0	0	0	0	0	0	0	0	0	0	0	0	0	0	0.0108323	0	0	0.00542452	0	0	0	0	0	0	0
ENSG00000221010.2	0	0	0	0	0	0	0	0	0	0	0	0	0	0	0	0	0	0	0	0	0	0	0	0	0	0	0	0	0	0	0	0	0	0	0	0	0	0	0	0	0	0	0	0	0	0	0	0	0
ENSG00000242104.3	0.0316097	0.0279788	0.0705063	0.0630995	0	0	0	0	0	0	0.130236	0	0.0355758	0	0	0.141104	0.0723402	0	0.0314718	0	0	0	0	0	0.0790103	0.0299199	0.0248509	0.0573474	0	0.0328991	0	0.0949099	0	0	0.0874991	0	0.0726043	0.0749491	0	0	0.0639939	0	0.0203037	0.0592112	0	0	0.0350461	0.0579753	0
ENSG00000276584.1	0	0	0	0	0	0	0	0	0	0	0	0	0	0	0	0	0	0	0	0	0	0	0	0	0	0	0	0	0	0	0	0	0	0	0	0	0	0	0	0	0	0	0	0	0	0	0	0	0
ENSG00000214027.3	0.0572597	0.0507338	0.0645665	0	0.116474	0	0	0	0	0	0.14222	0	0.064373	0	0	0	0.0662495	0.0472193	0.0570119	0.0567239	0.10813	0	0.0672844	0	0	0.0542241	0.0888357	0.0524961	0.0446876	0	0	0	0.0537876	0.0943661	0.0539367	0.0973144	0	0.0461235	0	0	0.114896	0.0432505	0.107972	0	0	0.191624	0	0.10426	0.0508819
ENSG00000278060.1	0	0	0	0	0	0	0	0	0	0.0946117	0	0	0	0	0	0	0	0	0	0.12505	0	0	0	0	0	0	0	0	0	0	0	0	0	0.754309	0	0	0	0	0	0.0674547	0	0	0	0	0	0	0.0714039	0	0
ENSG00000219951.4	0	0.0544403	0.0692597	0	0.12478	0	0	0	0.0991862	0.111874	0	0.0967675	0.0349393	0.0807183	0.0386479	0	0.0359685	0	0.0309079	0.090352	0.0298503	0	0.358546	0.0691724	0.052206	0.0293835	0.0952355	0.0836896	0.0943763	0	0	0	0.029145	0.0514616	0.0859609	0.0789258	0	0	0	0.0642688	0	0	0.0396054	0.0581602	0.0333926	0.0218526	0.0344189	0.0569459	0.0811428
ENSG00000130287.12	0.00451019	0.0119305	0	0.00908816	0	0	0	0.0209049	0.0147053	0.00668274	0.052958	0.0143364	0.00508208	0.0119017	0.0112335	0	0	0.0147726	0.00449031	0.022199	0.00865761	0.0221791	0.021151	0.0501202	0.00763265	0.0212095	0.00353869	0.00412866	0.0278103	3.80117	0.0142057	0.102574	0.13349	0.00752215	0.0210958	0.0154875	0.0312345	0.00723106	0	0	0.0274834	0.0202301	0.00864453	0.0042654	0.00727619	0.00632553	0	0	0.0119658
ENSG00000256657.1	0	0.0296008	0	0	0	0	0	0	0	0	0	0	0	0	0	0.0763993	0	0	0	0	0	0	0.0393509	0	0	0.0316531	0	0	0	0	0	0.0342069	0	0	0	0	0	0	0	0	0	0	0	0	0	0	0	0	0
ENSG00000271288.1	0	0	0	0	0	0.117279	0	0.0674392	0	0.29671	0	0	0	1.60265	0	0	0	0	0	0.0854364	0.235866	0	0	0	0	0	0	0	0	0	0	0	0	0	0	0	0	0.0695985	0	0.175055	0.0882211	0	0	0	0.0470579	0.332656	0	0	0
ENSG00000234275.1	0	0	0	0	0	0	0	0.0412578	0	0	0	0	0	0	0	0	0	0	0	0	0	0	0	0	0	0	0	0	0	0	0	0	0	0	0	0	0	0	0	0	0	0	0	0	0	0	0	0	0
ENSG00000223761.1	0	0	0	0	0	0	0.219837	0	0	0	0	0	0	0	0	0	0	0	0	0	0	0	0	0	0	0	0	0	0.263028	0	0	0	0	0.147215	0	0	0	0	0	0	0	0	0	0	0	0	0	0	0.155884
ENSG00000222990.1	0	0.157221	0	0	0	0.237646	0	0.265887	0	0	0	0	0	0.427149	0	0	0	0.279839	0	0	0	0	0.20612	0	0	0	0	0	0.139079	0.346228	0.18549	0.48522	0	0.1489	0.16677	0	0.814471	0.143402	0	0	0	0.257972	0	0	0.0977546	0	0	0.311599	0
ENSG00000269444.1	0	0	0	0	0	0.0928827	0.245607	0.0532191	0.109868	0.0999285	0.0583239	0	0	0	0.164465	0	0	0.162521	0.067851	0	0	0	0.15584	0.0767076	0	0.242474	0	0.0624951	0.20205	0.0708882	0.139999	0.0696891	0.125333	0.0571054	0.064204	0.0589132	0.0790844	0	0	0	0.19981	0.149348	0.168364	0.0645224	0.0370801	0.0481513	0.402874	0.123705	0
ENSG00000254075.1	0	0	0	0	0	0	0	0	0	0	0	0	0	0	0	0	0	0	0	0	0	0	0	0	0	0	0	0	0	0	0	0	0	0	0	0	0	0	0	0	0.0907285	0	0	0	0.140627	0.0627975	0	0	0
ENSG00000206759.1	0	0	0	0	0	0	0	0	0	0	0	0	0	0	0	0	0	0	0	0	0	0	0.308323	0	0	0	0	0	0	0	0	0	0	0	0	0	0	0	0	0	0	0.382678	0	0	0	0	0	0	0
ENSG00000228502.1	0.698322	0.731603	0.628066	0.730928	0.929873	1.03465	3.36977	0.604069	0.593881	1.0276	0.550585	0.60529	0.796421	1.07852	0.662561	0.444655	0.738494	1.52622	0.763286	1.43897	1.79433	1.50034	1.27101	1.67659	1.39054	1.23552	1.82349	0.834771	1.10366	1.43392	0.783646	0.766194	1.69349	1.66446	0.717547	1.63502	0.465506	0.847462	0.554	1.01928	5.20933	1.43108	1.1277	1.15167	1.35524	1.61039	5.38462	1.5079	1.4895
ENSG00000141028.6	0.941118	0.775382	0.644658	1.11137	0.483414	0.560066	0.37204	0.987547	0.393496	0.453622	0.0464171	0.315605	2.2374	0.896888	0.89632	0	0.236299	0.837977	0.849167	0.382662	0.668595	0.130713	0.346213	0.79557	0.176178	0.240395	0.506838	0.8253	0.376139	0.355477	0.683235	0.160496	0.364827	0.468848	0.405564	0.481724	0.123423	0.244343	0.230132	0.444973	0.703014	0.575157	0.198064	0.195349	0.319168	0.621029	0.278295	0.0989004	0.267753
ENSG00000268181.3	0.0106791	0.0188277	0	0	0	0.0146621	0	0	0.00874144	0	0	0	0	0	0	0	0	0.00878156	0	0	0	0.0262765	0	0.0120513	0.00905113	0	0.00838268	0.0194892	0.016562	0	0	0	0.0100217	0	0	0	0	0	0.0160297	0	0	0.0160244	0	0.0101007	0.00575814	0	0	0	0
ENSG00000275270.1	0	0	0	0	0	0	0	0	0	0	0	0	0	0	0	0	0	0	0	0	0	0	0	0	0	0	0	0.368502	0	0	0	0	0	0	0	0	0	0	0	0	0	0	0	0	0	0.290542	0	0	0
ENSG00000251568.1	0	0	0	0	0	0	0	0	0	0.0206112	0	0	0	0.0365707	0	0	0	0.0452998	0.0276102	0	0	0	0.0326448	0	0	0	0	0	0	0	0.0291984	0.0283688	0	0	0.0261065	0	0	0.0442479	0.0415036	0.0574817	0	0	0	0	0	0	0	0	0
ENSG00000135905.17	1.33464	1.32452	1.03664	1.08939	1.06458	1.1694	1.40569	2.09265	1.20229	1.02765	0.952314	1.05314	2.20248	1.97965	1.69012	0.991225	0.113222	0.732524	1.09627	1.11826	1.03286	0.947182	0.615643	0.617172	1.50194	0.967626	1.38782	0.861801	0.963792	1.83988	0.770631	1.28895	1.60513	2.846	3.0605	0.885148	2.22815	2.21672	0.454423	1.01071	1.66282	0.876321	1.20564	0.321287	2.72742	2.25204	1.07758	1.51735	1.41407
ENSG00000270015.1	1.48728	1.79591	1.62183	1.54211	1.29048	1.81836	1.68673	1.90661	1.42767	1.91361	2.01705	1.46771	1.49262	1.87685	1.85103	1.40129	0.613489	2.24861	1.75499	1.36265	1.28529	1.27023	1.74658	1.14501	1.82894	1.96525	1.33972	1.44015	1.45338	1.74565	2.76981	1.37861	1.63188	1.99717	1.99487	1.65282	2.06293	1.50643	1.43268	2.00875	1.95846	2.56056	1.49122	1.11492	1.3215	1.31606	1.83684	1.43909	1.33238
ENSG00000224354.2	0	0	0	0	0	0	0	0	0	0.0673657	0	0	0	0	0.0381929	0	0	0.0500795	0	0	0	0.0378515	0.0361059	0	0	0.0290365	0	0	0	0	0	0.092168	0.0288008	0.0256533	0.0288813	0.0264746	0	0	0	0	0.0313974	0	0	0	0	0.0215939	0	0	0
ENSG00000259474.1	0	0	0	0	0.351975	0	0	0	0	0	0	0.145469	0	0	0	0	0	0	0	0.337491	0.0894178	0	0	0	0	0.323915	0.0733776	0	0	0	0.0977174	0.0950041	0	0	0.0875862	0	0	0	0.137556	0	0	0	0.0601339	0	0	0.128767	0	0	0
ENSG00000253658.4	0	0.0383228	0.0367755	0.10678	0	0	0.0139796	0.0253739	0	0.00811995	0	0.0516112	0.0245461	0.0144557	0	0.0252491	0	0.0444358	0.0951991	0.0215939	0.0313267	0.0135218	0	0	0.0184878	0.0103525	0.0256142	0.0687055	0.0337385	0	0	0.0333258	0	0	0	0.03737	0	0.0175185	0.0326602	0.078343	0.0766337	0.0082319	0.0209283	0	0.0117755	0.0229366	0.0479598	0.0400969	0.028922
ENSG00000266561.2	0	0	0	0	0	0	0	0	0	0	0	0	0	0	0	0	0	0	0	0	0	0	0	0	0	0	0	0	0	0	0	0	0	0	0	0	0	0	0	0	0	0	0	0	0	0	0	0	0.148351
ENSG00000276889.1	0	0.723838	0	0	0	0.419846	0	0	0	0	0	0	0	0.405987	0.690067	0	0	0.489331	0.315684	0.572097	0	0	0.367048	0.636704	0.272757	0.301488	0	0.292632	0.252057	0	0.601819	0.810786	0	0.269145	0.75999	0.277056	0	0	0.453614	0	0.587879	0	0	0	0	0	0.628018	0	0
ENSG00000231740.1	0	0.0681708	0	0	0	0	0	0	0	0	0	0	0	0	0	0	0	0	0	0	0	0	0	0	0	0	0	0	0	0.227716	0	0	0	0.0644575	0	0	0	0	0	0.228917	0	0	0	0	0	0	0.0850955	0.139228	0
ENSG00000011677.11	0	0.038927	0.166602	0	0	0.0101915	0	0.105831	0.0478775	0	0.212047	0.0118148	0.908813	0.0578658	0.0366729	0.0171499	0	0.0061002	0.00738719	0.0435441	0.00713242	0.671895	0.034668	0.0249789	0.0373212	0.0140061	0.00582287	0.0202831	0.0286156	0	0.00781528	2.1246	0.0138917	0.0123666	0.00698221	0	0.00864032	0.0295404	0.0331762	0.0154966	0.030145	0.044053	0.00475166	0.101839	0.0119629	0.0155752	0	0.0272798	0.737671
ENSG00000117682.15	2.55478	3.05941	3.45108	2.8162	2.53558	2.71985	3.15086	2.84466	2.70374	2.329	2.69385	2.74135	3.51347	2.74162	3.00393	3.38955	1.63994	2.23424	3.31537	2.70529	2.53089	2.43208	2.524	2.31436	2.91309	2.26115	2.78025	2.84425	2.63566	2.96993	2.7154	2.9241	2.47511	3.42233	2.37609	2.95581	3.25781	2.53424	2.52568	3.19033	2.82761	2.7349	3.24694	1.55941	2.68807	2.85452	2.99053	2.64861	2.74641
ENSG00000239659.2	0	0.0923887	0	0	0	0	0	0	0	0	0	0	0	0.069675	0	0.12002	0	0	0	0	0	0.0652536	0	0	0	0	0	0	0	0	0	0	0	0	0	0	0	0	0	0	0	0	0	0	0	0	0	0	0
ENSG00000276934.1	0.393239	0.93367	0.325407	0.12478	0.550706	0.244434	0.228675	0.314333	0.286521	0.377053	0.909312	0	0.26519	0.374135	0	0.272172	0	0.599302	0.0629024	0.340292	0.175139	0.221701	0	0.637769	0.203726	0.326616	0.317028	0.654058	0.143191	0	0.305414	0.126449	0	0	0.0595159	0.388017	0	0.100082	0.343987	0.247929	0.350442	0.305123	0.426182	0	0.224858	0.24909	0.674694	0	0.0561513
ENSG00000154493.16	0.00592342	0.0104563	0.0133582	0	0.0122743	0	0.00757191	0.110911	0.00484719	0.0131421	0.0883677	0	0.405534	0.091271	0.0293364	0	0.00687267	0.0145594	0.00589734	0.0462813	0.0113653	0	0	0	0.0199727	0.0550846	0.0230917	0.021569	0.00919485	0	0.0124517	0.0181061	0.00555821	0.0147887	0	0.0203163	0.00689834	0.183138	0.0439539	0.0185277	0.00606373	0.0177367	0.00379264	0.0387653	0.0158871	0.131285	0.019632	0.0109453	0.0157025
ENSG00000227719.1	2.06248	2.83344	1.26263	3.19546	2.17414	2.39357	3.46984	2.48129	2.81587	2.261	2.88165	2.70647	0.456291	1.81174	2.57151	2.40763	0.610482	3.33441	2.24431	2.46889	2.33488	2.3164	4.06728	1.97629	2.22336	2.24702	2.34414	1.39171	2.19873	1.53124	3.36479	3.00148	3.0151	3.50683	2.56809	2.53607	3.02893	1.96843	1.6932	2.33957	2.71713	2.66319	2.38509	0.863438	0.82971	1.22144	2.7097	1.54069	0.761351
ENSG00000233139.1	0	0	0.0209742	0	0	0	0	0.014447	0	0	0	0	0.0209104	0	0	0	0	0.0303933	0	0	0	0	0.0218711	0	0	0	0	0	0	0	0	0	0	0	0	0	0	0	0.0551417	0.0194393	0	0	0.0237183	0	0	0	0.211853	0	0
ENSG00000248173.4	0	0	0	0	0	0	0	0	0	0	0	0	0	0	0	0	0	0	0	0	0	0	0.0431355	0	0	0	0	0	0	0	0	0	0	1.56327	0	0	0	0	0	0	0	0	0	0	0	0	0	0	0
ENSG00000174197.15	1.64732	1.71768	1.31772	1.7958	1.53867	2.02205	1.32423	2.02669	1.46123	1.43152	1.55742	1.80104	1.32226	1.87841	1.51717	1.67235	0.474596	1.37428	1.9666	1.37323	1.46225	0.751309	1.48824	1.29563	1.65004	1.40915	1.22485	1.37343	1.54394	1.17313	1.75565	0.879486	1.42664	2.06173	1.9769	1.69311	1.97227	2.1377	1.71144	1.44025	1.61365	1.43668	2.31806	1.07304	2.18077	2.21143	1.60448	1.40877	1.97337
ENSG00000280224.1	0	0	0	0	0	0	0.0386668	0	0	0	0.0259006	0	0	0	0.0377485	0	0	0	0.0301868	0	0	0.0374111	0	0	0	0	0	0	0	0	0	0	0	0	0	0.0261653	0	0	0	0	0.0310312	0	0	0	0	0	0	0	0
ENSG00000249026.2	0.067022	0.0496735	0	0.214065	0.0467254	0.0615484	0.028956	0.159615	0.0818122	0.0252099	0.0852065	0.155427	0.0995731	0.0150461	0.0831893	0.0262763	0	0.184939	0	0.0878671	0.0956654	0.134921	0.0134201	0.087647	0.215518	0.0320892	0.0354332	0.0207801	0.0693798	0.0118567	0	0.0116521	0	0.0095133	0.0107179	0.0292606	0.0263975	0	0.0170928	0.0586587	0.0573704	0.107612	0.0503203	0	0.0364627	0.0080008	0.0126365	0.0210106	0
ENSG00000263525.1	0	0	0	0	0	0	0	0	0	0	0	0	0	0	0	0	0	0	0	0	0	0	0	0	0	0	0	0	0	0	0	0	0	0	0	0	0	0	0	0	0	0	0	0	0	0	0.977955	0	0
ENSG00000254971.1	0	0	0	0	0	0	0	0	0	0	0	0	0	0	0	0	0	0	0	0	0	0	0	0	0.0533661	0	0	0	0	0	0	0	0	0	0	0	0	0	0	0	0	0	0	0	0	0	0	0	0
ENSG00000239180.1	0	0	0	0	0	0	0	0	0	0	0	0	0	0	0	0	0	0	0	0	0	0	0	0	0	0	0	0	0	0	0	0	0	0	0	0	0	0	0	0	0	0	0	0	0	0	0	0	0
ENSG00000175643.8	2.53872	2.54948	1.90027	2.67712	1.84529	1.31365	1.87662	2.4971	1.96614	3.56012	2.04748	2.04527	3.73781	2.41146	1.7647	2.28684	1.42307	2.56887	2.49928	2.51733	1.89669	1.71686	0.772241	2.4596	2.02077	2.17182	2.38724	2.66304	2.44054	1.36939	0.285982	0.584591	0.467816	0.379279	0.284997	2.27975	0.675194	1.47463	2.76085	3.27312	1.67633	2.50155	2.93789	0.837723	1.12756	1.40058	2.13268	1.37038	3.09616
ENSG00000168746.7	0	0	0	0.0690531	0	0	0.0441435	0	0.0283872	0	0.0295877	0	0.0389674	0	0	0	0	0	0	0	0	0	0	0	0	0	0	0.0317263	0	0	0.036455	0	0.0643086	0.0289635	0.0326034	0	0.0794302	0	0	0	0	0	0	0	0	0	0.0757807	0	0
ENSG00000100626.15	0.743739	1.08287	0.346557	0.386263	1.35074	0.580461	0.406123	0.965852	0.690611	0.125016	0.619234	0.767422	3.34523	1.17987	0.974078	0.268125	0.730957	0.062687	0.581281	0.851887	0.477628	1.05103	1.55816	0.452429	0.453759	0.871298	0.723768	0.171726	0.71709	2.79226	0.313216	2.05943	1.95839	1.18788	2.80381	0.420144	1.1472	1.79027	0.0802324	0.426255	1.44857	0.61879	0.110224	0.521379	2.09381	1.00503	0.149085	0.64102	0.44763
ENSG00000228797.2	0.279843	0.422903	0.31266	0.51806	0.438977	0.436343	0.219433	0.262517	0.433182	0.465608	0.449082	0.0952841	0.366817	0.226383	0.214527	0.376145	0.320137	0.233778	0.423298	0.421406	0.219834	0.454913	0.265362	0.615137	0.367509	0.21661	0.380967	0.160349	0.414313	0.440028	0.395833	0.0618542	0.21496	0.440835	0.215523	0.24424	0.0702187	0.048728	0.402626	0.237971	0.336824	0.402509	0.285857	0.216538	0.186842	0.275351	0.0669826	0.21225	0.339954
ENSG00000206717.1	0	0	0	0	0	0	0	0	0	0	0	0	0	0	0	0	0	0	0	0	0	0	0	0	0	0	0	0	0	0	0.301476	0	0	0	0	0	0	0	0	0	0	0	0	0	0	0	0	0	0
ENSG00000259402.1	0.113976	0.0514918	0	0.221459	0	0.225935	0.0739195	0	0.0938918	0.27896	0.144278	0.0915981	0	0.0763838	0.140929	0	0	0.13925	0.167057	0.267303	0.0558996	0	0	0	0.0493764	0	0.0457767	0.202242	0.132004	0	0.11982	0.116518	0	0.0486716	0	0.235241	0	0.178777	0.0865283	0.119139	0	0.12788	0.0739522	0.055014	0.0315715	0.0809081	0.399864	0	0.0516421
ENSG00000206260.3	0.0384245	0	0	0	0	0	0	0.0299408	0	0	0	0	0	0	0	0	0	0	0	0	0	0	0	0	0	0	0	0	0	0	0	0	0	0	0	0	0	0	0	0	0	0	0	0	0	0	0	0	0
ENSG00000230426.2	0	0	0.113223	0	0	0	0	0	0	0	0	0	0	0	0	0	0	0	0	0	0	0	0	0	0	0	0	0	0	0	0	0	0	0	0	0	0	0	0	0	0	0	0	0	0.0346324	0	0	0	0
ENSG00000216205.1	0	0	0	0	0	0	0	0	0	0	0	0	0	0	0	0	0	0	0	0	0	0	0	0	0	0	0	0	0	0	0	0	0	0	0	0	0	0	0	0	0	0	0	0	0	0	0	0	0
ENSG00000066777.7	3.01142	2.93748	2.4724	2.80618	2.70247	3.17669	2.81915	3.32374	2.81508	2.76482	2.92947	2.77726	2.14426	2.97199	2.705	3.01438	1.14856	3.05584	3.94305	3.66549	3.28061	2.07405	1.9756	1.84402	2.97205	2.52415	3.26433	2.46104	2.97494	2.02577	2.44826	2.09999	3.42557	3.6869	3.77046	3.1952	2.93055	3.23224	3.26006	2.40574	2.86252	3.40412	3.85559	1.85764	3.17196	3.21385	3.04862	2.49206	3.96637
ENSG00000136631.11	2.59722	2.7045	3.08047	3.21168	2.46769	2.82874	3.01415	2.97777	2.8803	2.37513	3.34841	2.72841	2.8122	2.71331	2.94113	2.74785	1.55754	2.50843	2.80912	2.78709	2.5241	2.81095	2.36534	3.32485	2.66324	2.46731	2.43093	2.63778	2.69141	3.6014	2.5974	2.35692	2.79715	3.36751	2.55483	2.92923	2.40812	2.61801	2.01898	2.92913	2.98627	2.7961	2.68476	1.35098	2.43269	2.6841	2.43494	2.71932	2.40628
ENSG00000251101.1	0	0	0	0	0	0	0.0525804	0	0.0338479	0	0.199775	0	0	0.206087	0	0	0	0	0	0	0	0	0	0.0915715	0.0350363	0.0390724	0	0	0.032171	0	0	0	0	0	0	0	0	0	0	0	0.123174	0	0.0526038	0.0390587	0	0.0290832	0	0	0
ENSG00000261710.1	0	0	0	0	0	0	0	0	0	0	0	0	0	0	0	0	0	0	0	0	0	0	0	0	0	0.0163635	0	0	0	0	0	0	0	0	0	0	0	0	0	0	0	0	0	0	0	0	0	0	0
ENSG00000279576.1	0	0	0	0	0	0	0	0	0	0	0	0	0	0	0	0	0	0	0	0	0	0	0	0	0	0	0	0	0	0	0	0	0	0	0	0	0	0	0	0	0	0	0	0	0	0	0	0	0
ENSG00000252809.3	0	0	0	0	0	0	0	0	0	0	0	0	0	0	0	0	0	0	0	0	0	0	0	0	0	0	0	0	0	0	0	0	0	0	0	0	0	0	0	0	0	0	0	0	0	0	0	0	0
ENSG00000257748.1	0	0	0	0	0	0	0	0	0	0	0	0	0	0	0	0	0	0	0	0	0	0	0	0	0	0	0	0	0	0	0	0	0	0	0	0	0	0	0.119956	0	0	0	0	0	0	0	0.0894959	0	0
ENSG00000230274.1	0.0541763	0.0479959	0	0.107326	0	0	0.068937	0	0	0.0403605	0	0	0	0.0712392	0.0673166	0	0	0	0	0.105412	0.0521099	0	0.0636729	0	0	0.0513012	0	0	0	0.0563682	0.111862	0	0.100042	0.0893455	0.100315	0.0468064	0.062922	0	0.0807194	0.163778	0.0554379	0	0	0	0	0.0382268	0.117633	0	0.0481362
ENSG00000196338.11	0.85563	0.774741	0.417453	0.870124	0.84461	1.42857	1.02044	1.21722	0.686376	0.929268	0.495389	1.03565	0.219374	0.85338	0.902307	0.473021	0.178291	0.942982	1.08975	0.899925	0.641768	1.03429	0.531556	0.549024	0.705658	0.666419	0.738829	0.470202	0.681564	3.23373	0.937607	0.979601	0.125842	0.350297	0.198191	0.518565	0.629476	1.25968	0.396738	0.439419	1.23828	0.824379	1.28069	0.218244	1.72028	1.03225	0.570715	0.659391	0.467609
ENSG00000251429.1	0.0508492	0.0887212	0.0479521	0.100847	0.0353902	0.219598	0.15667	0.128167	0.172697	0.0378708	0.0994948	0.216732	0.00968907	0.0992045	0.113831	0.0198677	0	0.0691993	0.0671176	0.114911	0.0962114	0.0106307	0.126519	0.0666112	0.0782163	0.161924	0.12314	0.0991516	0.0782692	0.026697	0.0966457	0.0939612	0.0320146	0.035562	0.00809323	0.107403	0.0100143	0.125855	0.0129139	0.201973	0.220661	0.141913	0.10636	0.0402198	0.0856278	0.0880492	0.0284433	0.23521	0.00762796
ENSG00000263531.1	0.475354	0.126971	0.0418208	0.144069	0.148039	0.237382	0.340523	0.216244	0.328132	0.254466	0.151804	0.622355	0.197375	0.0488163	0	0.240028	0	0.0896888	0.361686	0.0367059	0.169969	0.437232	0.205889	0.435619	0.206981	0.0350775	0.292156	0.131264	0.13892	0.183268	0.286006	0.8681	0.286515	0.231124	0.134768	0.0319885	0.570418	0.32252	0.160114	0.076546	0.310007	0.185096	0.137341	0.13542	0.0398528	0.126022	0.230548	0.311262	0.127332
ENSG00000230039.1	0.0613725	0	0	0	0	0	0.0395484	0.0479056	0	0	0	0	0	0	0	0	0	0	0	0	0	0	0	0	0	0	0	0.0284111	0	0	0	0	0	0	0	0	0	0	0	0	0	0	0.0199187	0	0	0	0	0	0
ENSG00000240292.1	0.0464332	0	0	0.0922256	0	0	0.416496	0	0	0.0683279	0	0	0	0.0611087	0	0	0	0.038266	0	0	0.0446576	0	0	0	0	0	0.0721866	0.042557	0	0	0.0961442	0	0	0	0	0	0	0.0738069	0	0	0	0.0350406	0	0	0.0251794	0	0	0.31287	0
ENSG00000115221.9	5.4555	5.1071	5.98636	4.60838	6.25946	4.82954	4.9337	4.98657	5.10182	3.26243	4.6525	6.15459	0.476091	5.41146	2.69333	7.13742	2.66466	5.42612	6.0906	6.80902	5.47891	4.00811	0.0622809	3.58557	4.89769	5.02896	6.9505	3.30149	6.52138	0	1.13765	0.0396155	0.585901	0	0.00460917	5.5124	0.120574	5.16737	6.7098	4.46472	5.02975	4.75564	4.94283	1.11815	4.71398	5.24129	4.50655	3.46152	5.90974
ENSG00000184979.9	2.52167	3.08068	2.75032	2.25434	1.53509	1.50741	2.05979	3.15213	1.48249	1.57903	2.29215	2.2841	1.62968	2.17188	1.252	1.89994	0.398607	1.16033	2.51129	2.73395	1.89278	1.34056	0.666093	0.850066	2.12831	1.39678	1.89687	1.5108	2.34246	2.23619	1.2248	1.47884	2.63499	3.21843	2.70334	2.25188	2.09662	1.7108	2.00306	2.09965	3.0582	1.60678	2.36143	0.913411	1.96645	1.8569	1.61489	1.81511	2.9294
ENSG00000242571.1	0.237626	0.211988	0.325407	0.345991	0.246008	0.317502	0.156404	0.273409	0.197191	0.413457	0.205044	0.192537	0.138679	0.235895	0.0784395	0.272172	0.553437	0.198039	0.181033	0.529426	0.175139	0.635702	0.39693	0.436981	0.155428	0.27706	0.471133	0.113622	0.273444	0.246636	0.305414	0.185746	0.547915	0.418246	0.549202	0.429929	0.273325	0.100082	0.182222	0.189826	0.401386	0.418419	0.193074	0.420765	0.283153	0.39407	0.376434	0.65992	0.308164
ENSG00000272335.1	1.48741	1.65834	2.2266	2.35294	1.55798	2.53768	2.33429	2.07837	1.87026	2.10823	2.32625	2.22802	2.38962	1.61729	1.79777	1.66512	0.649169	2.76002	1.68478	1.50471	2.16482	1.84073	3.86721	2.5192	1.79353	2.40116	1.90383	1.86147	1.96965	2.57844	2.75982	2.12057	2.90915	2.27388	3.37616	2.34863	3.13016	2.11633	1.13837	1.4378	1.9739	2.51432	2.53414	1.01684	1.67428	1.93387	2.40086	1.83825	1.64731
ENSG00000164404.7	0.203705	0.203576	0.0631215	0.294224	0.132053	0.251411	0.116809	0.225333	0.182488	1.38312	0.606947	0.287849	0.123234	0.166212	0.178476	0.224297	0.054173	0.270109	0.202867	0.218182	0.0361166	0.155987	0.604956	0.264233	0.181479	0.299578	0.0656332	0.10087	0.18692	0.861564	0.964651	0.772644	0.442337	0.515335	1.02575	0.155283	0.936656	0.192633	0.123322	0.186622	0.199753	0.155737	0.188039	0.177521	0.117934	0.115406	0.0518531	0.101958	0.105678
ENSG00000271511.1	0.233612	0.302269	0	0.235577	0	0.164572	0	0.0952913	0.10016	0	0.104288	0.189236	0	0.158671	0.286187	0	0	0.100605	0	0.231553	0.225212	0	0	0	0.290828	0.11522	0.0961718	0	0	0	0.45453	0.23861	0	0.19753	0.319703	0.105325	0.268763	0	0	0	0.238723	0.26085	0.0789254	0	0.0666854	0.167794	0	0	0
ENSG00000199322.1	0	0	0	0	0	0	0	0	0	0	0	0	0	0	0	0	0	0	0	0	0	0	0	0	0	0	0	0	0	0	0	0	0.227076	0	0	0	0	0	0	0	0	0	0	0	0	0	0	0	0
ENSG00000111684.9	1.87666	1.81725	1.06451	2.16102	1.98032	1.87476	1.86373	2.63743	2.29943	2.91015	1.89239	1.52375	1.40049	1.91077	2.12193	1.54109	0.547979	2.0271	2.52163	2.60847	1.54693	1.01753	2.20129	0.877285	3.15243	2.11392	2.34703	1.13606	1.48127	1.14105	1.94801	1.57327	2.09903	2.77165	3.21996	1.88947	2.29651	1.96502	2.41923	1.65383	1.88133	1.94533	2.63553	1.32278	2.48057	2.14491	2.12346	1.67522	3.10482
ENSG00000240480.1	0	0.0413704	0	0	0	0	0	0	0.0383218	0	0	0	0.0525379	0	0	0	0	0	0	0.0911071	0	0.0575616	0	0	0	0.0871372	0	0	0.071955	0	0.0491654	0	0	0.0390971	0	0.226692	0	0	0.0696846	0.048879	0.047802	0.0352514	0	0.0442109	0.0253313	0.0651339	0	0	0.0414916
ENSG00000171243.7	0.76503	0.0546995	0.0421541	1.46699	0.904187	3.41467	0.223707	0.62609	0.288884	0.0640173	1.02611	3.37423	0.0281534	0.689685	1.0644	2.82015	0.126077	0.0608861	0.564348	2.64526	0.445018	0.256594	0.0294435	0.469838	1.25837	0.0811926	0.0956826	0.0342239	0.742028	0.0130738	2.21346	0.677485	1.00641	0.4488	0.0581478	0.183468	0.0146194	1.00226	2.77898	0.03909	0.291311	0.652339	1.4242	0.179228	0.0920486	0.135079	0.0414024	0.175635	0.381072
ENSG00000267041.4	0.461867	0.328432	0.356393	0.360069	0.33043	0.627864	0.48343	0.659811	0.322015	0.414505	0.562558	0.786365	0.437078	0.34023	0.366013	0.474704	0.0980494	0.476695	0.315034	0.323044	0.245259	0.222722	0.875515	0.276735	0.41282	0.494723	0.297463	0.659741	0.217411	0.193318	0.628033	0.567447	0.415047	0.276818	0.531779	0.599347	0.525642	0.494507	0.430725	0.603266	0.553898	0.392429	0.741037	0.176609	0.408858	0.491435	0.541544	0.309884	0.318044
ENSG00000250180.1	0	0	0	0.107326	0	0	0	0	0	0	0	0	0	0	0	0	0	0	0	0.0536688	0	0	0	0	0	0	0	0	0	0	0	0.05541	0	0	0	0	0	0	0	0.111224	0	0	0	0	0	0	0	0	0
ENSG00000251535.1	0	0	0	0	0	0.0788709	0.0735108	0.131271	0	0.0848847	0.143499	0.176778	0.0649679	0	0.0717855	0	0	0.0937925	0.112873	0	0	0	0.567486	0	0.0491011	0.254972	0	0	0.0451035	0.117845	0.22924	0.115883	0.106604	0.459739	0.428768	0	0.36253	0	0.317125	0	0.0591343	0.167206	0.0735434	0.0547079	0.0313944	0.0407918	0.0640101	0	0
ENSG00000230335.1	0	0	0	0	0	0	0	0	0	0	0	0.0604323	0	0	0	0	0	0	0	0	0	0	0	0	0	0.036152	0	0	0	0	0	0	0	0	0	0.0329694	0	0	0	0	0	0	0	0	0	0	0.237142	0	0
ENSG00000277297.1	0	0	0	0	0	0	0	0	0	0	0	0	0	0	0	0	0	0	0	0	0	0	0	0	0.0163891	0	0	0	0.0150409	0	0	0	0	0.0790129	0	0	0	0.0155293	0	0	0	0	0	0	0	0	0	0	0
ENSG00000223202.1	0	0	0	0	0	0	0	0	0	0	0	0	0	0	0	0	0	0	0	0	0	0	0	0	0	0	0	0	0	0	0	0	0	0	0	0	0	0	0	0	0	0	0	0	0	0	0	0	0
ENSG00000244089.1	0	0	0	0	0.103118	0	0	0	0	0	0.0432478	0	0	0	0	0	0	0	0	0	0	0	0	0	0	0	0	0	0	0	0	0	0	0	0	0.0436871	0	0	0	0	0	0	0	0	0	0	0	0	0.0449296
ENSG00000211459.2	9.98926	9.52846	9.76357	9.06746	8.82938	9.56485	9.28642	9.82964	9.67615	10.506	10.9295	10.1583	8.80382	9.61941	9.75042	9.16093	8.92139	9.56665	10.215	10.0393	11.0355	10.0083	10.4076	9.77162	10.5335	10.4664	9.54927	8.9305	10.3602	10.7962	10.012	10.8051	10.2489	9.89458	8.57137	9.44295	9.36144	10.0854	10.3416	10.1609	10.3851	9.13976	8.75999	8.63028	8.27019	8.86443	11.1928	11.7805	8.94473
ENSG00000272995.1	0.106391	0	0.0610979	0	0	0.144336	0.197652	0.0833276	0.129488	0.0403605	0.0912305	0.242542	0.119361	0.266007	0.193201	0	0	0.17093	0.156127	0.155364	0.151002	0.360646	0.665939	0.0610207	0	0.100841	0.0841008	0	0.12327	0.524358	0.446572	0.555672	0.281447	0.399922	0.688906	0.136096	1.04956	0.0436307	0.0807194	0.163778	0.108824	0.298781	0.102253	0.0512833	0.0865027	0.215499	0.0600152	0.191136	0.0481362
ENSG00000231369.1	0.104083	0.0469338	0.172307	0	0	0.141243	0.193492	0.120594	0.243165	0.115297	0.327964	0.162604	0.275941	0.199676	0.0658365	0.429748	0	0.352361	0.24635	0.245182	0.281807	0.244979	0.0622713	0.116982	0.212166	0.145553	0.40351	0.141053	0.231911	0.391316	0.161195	0.156812	0.275685	0.247747	0.0981334	0.21558	0.0615365	0.201721	0.153808	0	0.205609	0.224901	0.193574	0.0501497	0.288629	0.305939	0.320922	0.187104	0.047071
ENSG00000251080.1	0	0	0	0	0	0	0	0	0	0	0	0	0	0	0	0	0	0	0	0	0	0	0	0	0	0	0	0	0	0	0	0	0	0	0	0	0	0	0	0	0	0	0	0	0	0	0.0701025	0	0
ENSG00000251353.1	0.0907532	0.0805151	0	0	0	0	0	0.0709963	0.0746557	0	0.0777609	0	0	0.118871	0	0	0	0	0	0	0	0	0	0	0	0	0	0	0	0	0.0954458	0	0	0	0	0.0785414	0	0	0	0	0	0	0.11514	0	0	0	0	0	0
ENSG00000111530.11	2.96003	2.87479	2.95849	3.03947	2.91585	3.41662	2.96242	3.47574	2.55013	2.72747	3.00529	3.14573	3.229	3.20094	3.11116	2.7698	1.34063	3.26369	2.9964	2.95617	2.93755	2.69248	3.01099	3.01322	3.14306	2.54211	3.36618	2.64095	2.88367	2.813	3.22621	2.84508	3.46591	3.34721	3.57815	3.22586	3.74028	3.24009	3.38153	2.6318	3.05265	3.1453	3.40122	1.88092	3.57316	3.54337	3.27168	2.83058	3.75787
ENSG00000120457.10	0.833611	0.627027	0.184002	0.52892	2.26299	0.331002	0.382151	1.20198	1.15728	3.68718	0.988478	0.565344	1.69671	1.49866	1.33325	0.0805955	2.47707	0.0894752	0.293374	1.1909	0.304178	1.18518	0.455673	0.364789	0.976961	2.67736	0.865244	0.59318	0.350493	0.513463	0.317376	0.304957	0.23387	5.68531	0.0611375	1.08772	0.563906	2.15021	0.131983	0.530806	1.96693	0.880193	0.349348	4.02127	2.13577	1.65789	0.277557	1.73076	2.1131
ENSG00000231234.2	0.733962	1.03935	0.99975	0.700111	0.716103	0.790313	0.795064	0.946693	0.625271	1.32647	0.810845	0.99069	0.484021	0.90865	0.581793	0.780536	0.442768	0.66114	1.46505	1.00519	0.375707	0.57745	1.62548	1.2313	0.608174	1.17297	0.927237	0.979096	0.920847	1.13552	1.99308	1.41893	1.45536	1.26455	1.2963	0.907905	1.05774	1.0944	1.22019	0.637473	1.20953	0.551164	0.908373	0.223102	0.490142	0.723783	0.875257	0.653408	0.667231
ENSG00000131538.7	0	0	0	0	0	0	0	0	0	0	0	0	0	0	0	0	0	0	0	0	0	0	0	0	0	0	0	0	0	0	0	0	0	0	0	0	0	0	0	0	0	0	0	0	0	0	0	0	0
ENSG00000250034.1	0	0	0	0	0	0	0	0	0	0	0	0	0	0	0	0	0	0	0	0	0	0	0	0	0	0	0	0	0	0	0	0	0	0	0	0	0	0	0	0	0	0	0	0	0	0	0	0	0
ENSG00000268407.1	0	0	0	0	0	0	0	0	0	0	0	0	0	0	0	0	0	0	0.146081	0	0	0	0	0	0	0	0	0.134831	0	0	0	0	0	0	0	0	0	0	0	0	0	0	0	0	0	0	0	0	0
ENSG00000187486.5	1.4296	2.12776	1.55465	0.904278	1.46033	0.83882	1.31295	2.03504	2.001	0.182794	2.72126	1.49501	0.175411	1.96055	0.590137	0.248286	1.15171	1.35201	0.729773	2.16848	0.480925	2.43264	3.16943	2.93853	0.652233	1.83436	0.397866	0.626217	1.97874	5.54446	4.89604	4.75613	4.21824	4.9928	5.25808	0.510452	3.96113	1.49532	0.326182	0.722562	1.45825	1.21965	0.794064	1.76795	2.10125	2.24651	0.601069	1.23968	1.69227
ENSG00000272989.1	0.337088	0.20804	0.15491	0.382442	0.241477	0.389759	0.0896651	0.196685	0.154165	0.33364	0.424488	0.333245	0.326837	0.320418	0.340239	0.0413375	0.214144	0.318684	0.458746	0.0868784	0.482894	0.246154	0.529455	0.208715	0.145571	0.130736	0.148134	0.257035	0.733131	0.984623	0.893917	0.314598	0.262923	1.53294	0.679349	0.119563	0.728626	0.227699	0.12993	0.211013	0.124086	0.833448	0.111286	0.0668251	0.0665721	0.144746	0.338386	0.301	0
ENSG00000271978.1	0.101196	0.0977107	0.0632347	0.111019	0.132284	0.101187	0.117015	0.113851	0.0685072	0.0554455	0.190119	0.0884221	0.0834624	0.109217	0.136122	0.0435396	0.0328066	0.0688153	0.0466763	0.109042	0.131243	0.156258	0.118603	0.113751	0.0554295	0.0531017	0.0940383	0.133218	0.0931896	0.177198	0.196773	0.148146	0.592831	0.121981	0.112095	0.0953292	0.225646	0.0745102	0.0562157	0.133358	0.183009	0.181498	0.0655582	0.0530832	0.169217	0.0969729	0.140982	0.11848	0.0660615
ENSG00000214176.8	2.22296	2.00785	1.77457	2.79934	1.40823	2.83141	2.10362	1.92695	2.64672	2.5901	1.88501	1.66261	1.29453	1.74141	1.92156	1.9856	0.527553	2.1239	2.03321	1.92661	2.88501	1.40854	1.77286	1.29435	1.56626	1.65394	2.15445	1.41088	1.51034	0.652155	2.2815	1.67427	0.946307	1.63087	1.24727	2.12846	1.34177	1.27229	1.81178	2.18594	1.98112	2.21596	1.54798	0.605447	1.11455	1.05546	2.36102	1.35846	1.32363
ENSG00000100122.5	0.393863	0.293332	0.438152	0.599078	0.493073	0.490166	0.512571	0.902126	0.366111	0.177487	0.283975	0.459908	1.83386	0.698537	0.425306	0.541022	0.295967	0.385516	0.209467	0.571239	0.575593	1.32459	0.637133	0.235366	0.615233	0.603752	0.501287	0.638465	0.400687	3.14812	0.36664	0.423598	0.351751	0.74113	0.151541	0.70093	0.375321	0.618463	0.339746	0.929024	0.988528	0.641901	0.487156	0.176156	0.780827	0.645638	0.521614	0.326777	0.638441
ENSG00000201077.1	0	0	0	0	0	0.353667	0	0	0	0	0.427278	0	0	0	0	0	0	0.221625	0	0	0	0	0	0	0.227937	0	0.212236	0	0	0	0	0	0	0	0	0	0	0.216773	0	0	0	0	0.175402	0	0	0	0	0	0
ENSG00000092529.21	0.363984	0.638289	0.094944	0.377327	0.288166	0.670685	0.320366	0.563914	0.290882	0.290496	0.692328	0.445405	0.0875971	0.405457	0.4107	0.267784	0.0532575	0.668635	0.315259	0.360911	0.241723	0.178472	0.466824	0.26133	0.327517	0.409685	0.209275	0.204785	0.193914	0.18874	1.25385	0.729718	0.262751	0.287166	0.258185	0.228375	0.362655	0.346101	0.161347	0.324291	0.662512	0.205496	0.184249	0.138385	0.219633	0.268573	0.359057	0.290141	0.113806
ENSG00000112818.8	0.0207835	0.0544762	0.0234736	0.0416427	0.0637807	0.0702166	0.0133258	0.725827	0.0912355	0.0533243	0.176264	0	0.0234022	0.0274292	1.38517	0.880722	0.305418	0.0255763	0.0612077	0.388459	0.0494454	0.112058	0.0122901	0.0915715	6.67491	0.0957658	0.0484354	0.0095486	0.00811025	0.0323314	0.0327054	0.0933061	0.0764985	0.0430396	0.00981464	0.0444089	0.0241838	0.113035	0	0.165508	0.0422374	0.511332	0.182203	0.705929	0.159833	0.198664	0.0791212	0.111801	0.141333
ENSG00000200842.1	0.252574	0.420378	0	0	0.482687	0	0	0	0.209776	0	0.407507	0	0	0	0	0	0	0	0	0	0.243548	0	0.293507	0	0.216698	0	0.201718	0	0.199962	0	0	0.257942	0	0	0.443645	0	0	0	0.655767	0.48617	0.476894	0.193854	0.315947	0	0	0	1.04399	0.437394	0
ENSG00000113492.12	0	0	0	0.0158418	0	0.032192	0	0	0	0	0	0	0.00886783	0	0	0	0	0	0.0463927	0	0	0	0.00927702	0.0264883	0.0199187	0	0.0184528	0	0.00611975	0.0163435	0.0247299	0.0160619	0	0.242052	0.0294021	0	0.0629687	0.00631911	0	0	0.00805741	0	0	0	0.00424215	0.011034	0	0	0.0882198
ENSG00000056972.17	2.82857	3.01203	2.28217	2.45453	2.6099	2.36853	2.44231	2.73324	2.31011	2.91615	3.02044	2.04269	2.58168	2.72711	2.70183	2.13412	1.77081	2.55055	2.03243	1.70112	3.34324	2.44691	1.72725	2.65977	2.71281	2.23315	2.56795	2.36773	2.03272	3.14735	2.18652	1.8066	2.45396	3.42069	2.19313	2.1799	2.13045	2.58389	2.61828	2.95183	2.62554	2.57529	2.37461	1.78886	2.75271	2.75107	3.62725	2.329	2.88192
ENSG00000143157.10	3.27209	3.21875	3.26759	3.80582	2.96698	3.45525	3.72743	3.70324	3.62359	3.13351	3.95997	3.46575	2.39905	3.12969	3.02953	3.15378	1.57734	3.72477	3.24287	3.39516	3.18435	2.99185	2.17786	3.2125	2.98941	2.70698	3.04059	3.20287	3.34897	3.69833	2.63678	2.44323	2.53363	3.32201	3.25776	3.64552	2.65354	3.26397	3.20185	3.59893	3.1075	3.56253	3.77521	1.93519	3.58958	3.56464	3.25735	2.95252	2.93003
ENSG00000181371.3	0	0	0	0	0	0	0	0	0	0	0	0	0	0	0	0	0	0	0	0	0	0	0	0	0	0	0	0	0	0	0	0	0	0	0	0	0	0	0	0	0	0	0	0	0	0	0	0	0
ENSG00000280581.1	0	0	0	0	0	0	0	0	0	0.246578	0	0	0	0	0	0	0	0	0	0	0	0	0	0	0	0	0.259641	0	0	0	0.338948	0	0	0	0	0	0	0	0.462638	0	0.330406	0	0	0	0	0	0.355087	0	0
ENSG00000250413.1	0.305113	0.321743	0.0748473	0	0	0.332327	0.164133	0.449905	0.0545436	0.355446	0.402083	0.460051	0.145577	0.247229	0	0.149572	0	0.0547901	0.129337	0.302487	0.0638811	0.0817002	0.289451	0	0.213627	0.341818	0.0523388	0.175478	0.150301	0.0690786	0.200204	0.0679093	0.179613	0.210741	0.122522	0.266583	0.0770711	0.462526	0.0987357	0.199096	0.744245	0.0501959	0.276149	0.123118	0.411001	0.0923477	0.143488	0.522	0.059028
ENSG00000275778.1	0.111264	0.0666062	0.105048	0.216375	0	0.220755	0.0954028	0.344734	0.0156838	0.0967326	0.170402	0.0894024	0.0843893	0.050121	0.222554	0.0440299	0.0222028	0.031341	0.0378838	0.127824	0.0545435	0.15795	0.527262	0.0845353	0.125058	0.0360196	0.130042	0.0519863	0.0149021	0.134084	0.242443	0.236025	0.393332	0.263976	0.563401	0.0328485	0.169329	0.0153861	0	0.0200478	0.095449	0.0844232	0.072169	0.036007	0.0409213	0.0268036	0.122999	0.103265	0.0830272
ENSG00000173473.9	3.83569	3.82631	3.93067	3.77485	3.80646	3.98525	4.0214	4.05137	3.98087	3.64755	3.75333	3.37146	3.95379	3.9869	3.91303	3.40982	2.19567	4.20362	4.29772	3.85948	3.55165	2.89329	2.99755	2.93261	3.55621	3.17705	3.32721	3.15044	3.89373	2.44377	3.03521	2.62821	2.16814	4.18142	3.73951	4.27743	3.98119	4.12773	3.97172	3.94642	3.32667	4.11713	4.42484	2.90662	3.98013	4.10589	3.80374	3.1988	3.83638
ENSG00000253735.1	0	0	0	0	0	0	0	0	0	0	0	0	0	0	0	0	0	0	0	0	0	0	0	0	0	0	0	0	0	0	0	0	0	0	0	0	0	0	0	0	0	0	0	0	0	0	0	0	0
ENSG00000142875.18	4.27928	3.29166	2.21042	2.86318	3.73072	3.67826	3.05837	3.79168	2.46121	1.68271	3.82997	3.99822	3.20627	3.7879	3.74104	3.49399	1.50497	3.15617	2.60914	4.16206	3.69106	2.94183	2.22014	2.44155	3.07723	2.7273	2.20893	2.56828	3.10492	5.43334	2.51027	2.80375	4.51463	5.85933	2.44766	2.48213	4.33917	3.80809	2.75982	3.19027	3.81046	2.88875	3.55683	2.11118	4.11253	3.815	3.21694	3.18666	2.81877
ENSG00000239547.3	0	0	0	0	0	0	0	0	0	0	0	0	0	0	0	0	0	0	0	0.100441	0	0	0	0	0	0	0	0	0	0	0	0	0	0	0	0	0	0	0	0	0	0	0	0	0	0	0	0	0
ENSG00000237478.2	0	0	0	0	0	0	0	0	0	0	0	0	0	0	0	0	0	0	0	0	0	0	0	0	0	0	0	0	0.0896614	0	0.120259	0	0	0.271018	0	0	0	0	0	0	0	0	0	0	0	0	0	0	0
ENSG00000016602.9	0.0877646	0.0549362	0.865933	0.0360708	0.0732761	0.240122	0.244296	0.121299	0.0293084	0.140525	0.208077	0.275074	0	0.301371	0.10875	0.041373	0.0208535	0.029442	0.378221	0.152927	0.179677	0.0656423	0.132445	0.0101805	0.27801	0.0170194	0.00707996	0.17159	0.25105	0.0734746	0	0.0455676	0	0	0	0.0685274	0.0312838	0	0.166869	0.100642	0.182493	0.0269534	0.0623194	0.00853178	0.0145389	0.0126435	0.179238	0	0.732734
ENSG00000253099.1	0	0	0	0	0	0	0	0	0	0	0	0	0	0	0	0	0	0	0	0	0	0	0	0	0	0	0	0.207393	0	0	0	0	0	0	0	0	0	0	0	0	0	0	0	0	0	0	0	0	0
ENSG00000203616.2	0	0	0	0	0	0.123354	0	0.203296	0.0746557	0.0678268	0.0777609	0	0	0.118871	0	0	0	0	0	0	0	0	0	0	0.077239	0.0859941	0	0	0	0	0.0954458	0	0.0853093	0	0	0.0785414	0.203233	0	0	0	0.180064	0.197119	0	0.243902	0.0495584	0	0	0	0
ENSG00000168172.7	1.70355	1.90341	2.26161	2.42394	2.06038	2.7182	1.95386	2.22853	1.8443	1.73794	2.22793	2.12275	2.03498	2.46115	2.34207	2.16518	0.586757	2.38431	2.86638	2.25024	2.19955	1.76586	2.16101	1.78014	2.03378	1.77432	2.08151	2.04292	2.00623	1.18989	1.8969	1.79693	2.24743	1.76408	2.43631	2.53183	1.78149	2.54831	2.12505	2.17018	2.30508	2.24372	1.867	0.890646	2.91311	2.74635	2.47974	2.04272	2.27544
ENSG00000240097.1	0	0	0	0	0	0	0	0	0.0201408	0	0	0	0	0	0	0	0	0	0	0	0.023637	0	0	0	0	0	0	0	0	0	0	0	0	0	0	0	0.0285998	0.0392512	0	0.0257339	0.0251624	0	0	0	0	0	0	0	0
ENSG00000251676.1	0	0.110723	0	0	0	0	0	0	0	0.0380996	0.0651308	0	0.16612	0.0340365	0	0.274137	0.0299066	0	0	0	0	0	0	0	0.0218879	0	0	0.023636	0	0	0	0	0	0.239744	0	0	0	0	0	0	0.102862	0.0194389	0	0	0.0277607	0	0	0	0
ENSG00000256709.2	0	0	0	0	0	0	0	0	0	0	0	0	0	0	0	0	0	0	0	0	0	0	0	0	0	0	0	0	0	0	0	0	0	0	0	0	0	0	0	0	0	0	0	0	0	0	0	0	0
ENSG00000233829.1	0	0.0730479	0	0	0	0.112066	0	0	0	0.0615113	0	0	0	0	0	0	0	0.0680238	0	0	0	0	0	0.0926561	0	0	0	0	0	0	0	0	0	0	0	0	0	0	0	0	0	0.0623437	0	0	0.0884787	0	0	0	0
ENSG00000109606.11	3.70684	3.86678	3.76628	3.65302	3.60493	4.26018	3.98546	4.10609	3.91145	4.22911	3.95763	3.75848	4.30495	4.10248	3.81496	4.19663	2.2132	4.52197	3.77425	4.11821	3.72725	3.14685	3.25962	3.0131	3.59025	3.38535	3.69887	3.24096	4.21884	3.19558	3.23383	3.12823	3.19286	4.02696	3.86003	4.05528	3.57245	3.81122	4.17832	4.05869	4.05154	3.62843	4.22721	2.55326	3.90294	4.26823	4.27038	3.4546	4.40379
ENSG00000261363.2	0	0	0	0	0	0	0	0.100845	0	0.142268	0	0	0	0	0	0	0	0	0	0.127372	0	0	0.0771681	0	0	0.0622304	0	0	0	0	0	0	0	0	0	0	0	0.0529556	0	0	0	0	0.0423812	0	0	0	0	0	0.0584046
ENSG00000226536.1	0	0	0	0	0	0	0	0	0	0	0	0	0	0	0	0	0	0	0	0	0	0	0	0	0	0	0	0	0	0	0	0	0	0	0	0	0	0	0	0	0	0	0	0	0	0	0	0	0
ENSG00000235593.1	0	0.0489329	0	0.109378	0	0	0	0	0	0	0.0472414	0	0	0.0726187	0	0	0	0	0	0	0	0	0.0649092	0	0	0	0.0434976	0	0	0	0.0581244	0.056489	0	0	0	0	0	0	0	0	0	0	0	0	0	0	0	0	0
ENSG00000279897.1	0	0.176064	0.0586582	0.103105	0.105987	0.138728	0.304215	0.192308	0.310585	0.113226	0.322475	0	0	0	0	0.226828	0	0.597219	0.196833	0.195885	0.0983694	0.0640616	0.176136	0.0585841	0.0870376	0.0968666	0.264877	0.304722	0.0405728	0	0.107469	0.104495	0.048849	0.166803	0.0489846	0.0885001	0.060411	0.0418785	0.151081	0.0544169	0.248402	0.0392662	0.0982253	0.0492289	0.0282274	0	0.450711	0	0.0462059
ENSG00000213180.4	0	0	0	0.187723	0	0	0	0	0	0.0718304	0	0	0	0.125759	0	0	0	0.0794056	0	0	0	0	0	0	0	0.0910367	0	0	0	0	0	0.0982214	0	0	0	0	0	0	0	0	0	0.072799	0.0621958	0	0	0	0.20522	0	0
ENSG00000183066.13	0.270718	0.22281	0.141208	0.217101	0.130205	0.242176	0.577448	0.251275	0.0645901	0.218356	0.476023	0.290621	0.171425	0.272918	0.149486	0.256677	0.0908082	0.502699	0.404815	0.34514	0.102963	0.256689	0.375205	0.37872	0.191872	0.285017	0.10311	0.165659	0.36225	0.625526	0.506027	0.359288	0.448201	0.743831	0.493808	0.221336	0.39377	0.292275	0.435616	0.11183	0.351373	0.318676	0.245837	0.0969014	0.107297	0.138353	0.0974775	0.107966	0.140597
ENSG00000206832.1	0.265508	1.05084	0.29681	0	0	0	0.331637	0.210367	0.412045	0	0.756501	0	0.541466	0.341742	1.17703	1.26654	0	0.583171	0.487831	0.263192	0.25606	0	0.308323	0	0	0	0.397216	0.944641	0	0	0.278409	0	0	0.224873	0	0.606322	0.556592	0.405189	0.934767	0	0.86981	0.382678	0.175402	0	0.148952	0	0.291949	0	0
ENSG00000277333.1	0	0	0	0	0	0	0	0	0	0	0	0	0	0	0	0	0	0	0	0	0	0	0	0	0	0	0	0	0	0	0	0	0	0	0	0	0	0	0	0	0	0	0	0	0	0	0	0	0
ENSG00000229735.1	0	0	0	0	0	0	0	0	0	0	0	0	0	0	0	0	0	0	0	0	0	0	0	0	0	0.056401	0	0	0	0	0	0	0	0	0	0	0	0	0	0	0	0	0	0	0	0	0	0	0
ENSG00000276746.1	0	0	0	0	0	0	0.150783	0.0934532	0	0	0	0.185698	0	0	0	0	0	0	0.118701	0	0	0	0	0	0.101602	0.113012	0.0943173	0.109481	0.0934661	0	0	0.121859	0	0	0.112425	0.199696	0	0	0	0	0	0.0905087	0	0	0	0	0	0	0.106178
ENSG00000200799.1	0	0	0	0	0	0	0	0	0	0	0	0	0	0	0	0	0	0.225533	0	0	0	0	0.313601	0	0	0	0	0	0	0	0.519867	0.275827	0.254822	0.228834	0	0	0	0	0	0.2817	0	0	0	0	0.151645	0	0	0	0
ENSG00000254850.2	0	0	0.0925285	0	0	0	0.104257	0.0642216	0	0	0	0	0	0	0	0	0	0	0	0.0813841	0	0	0	0	0	0	0	0	0.0642306	0	0	0.0839988	0.077205	0	0	0	0	0	0	0.166991	0.0840405	0	0.0530937	0	0	0	0	0	0
ENSG00000276291.3	2.34477	2.28415	1.98272	2.10571	1.73142	2.20428	2.03831	2.15128	2.22571	2.41546	2.1052	1.80177	2.36291	1.73875	2.28097	2.3328	0.625631	2.41259	2.12968	1.75735	2.03021	1.55811	2.64152	1.5755	1.88615	1.99965	1.45556	1.79148	2.11491	2.81434	2.61975	2.21083	2.1889	2.35659	3.14938	2.07883	3.0939	2.11642	2.36788	1.90105	2.1651	2.35378	2.21705	1.07438	1.95399	1.91168	0.954178	1.54795	1.7541
ENSG00000234409.6	0.298663	0.632434	0.618547	0.285044	0.478574	0.622407	0.35262	0.830125	0.460782	0.897367	1.41239	0.473399	0.528269	0.551221	0.364129	0.170579	0.0446123	0.289675	0.265496	0.342567	0.225343	0.695295	1.9824	0.903574	0.54441	0.253362	0.375322	0.333485	0.372239	2.08892	3.46386	3.30158	2.67978	3.04258	2.82213	0.274846	2.92978	0.52029	0.192097	0.191161	0.894332	0.450072	0.198064	0.140588	0.302226	0.413893	0.328047	0.263454	0.238712
ENSG00000215915.8	0.923889	1.42614	0.847311	1.99063	1.44773	1.08503	0.676385	1.82162	1.11463	0.787166	2.0689	1.24498	3.05186	1.32386	0.478905	0.36743	1.29371	1.09726	0.795988	2.20935	0.487943	2.08704	1.31104	1.84431	1.01947	2.15433	1.17243	0.800399	1.26724	3.22608	2.74532	2.64312	3.34088	2.59855	2.48133	2.30887	0.0625968	1.02437	1.03905	1.80258	1.95532	0.403701	0.389168	0.588738	1.00916	1.18307	1.56937	2.45393	1.02615
ENSG00000085999.10	1.03092	1.38546	1.85505	1.05187	1.07336	0.768361	0.755951	1.71832	0.637947	1.33748	0.770773	0.619859	3.20173	1.12123	0.748956	1.70644	0.20945	1.00086	0.929557	0.87449	0.76994	0.552142	0.0995452	0.571799	0.860249	1.01804	1.17071	1.41329	1.26091	0.266943	0.164199	0.141839	0.0448508	0.047837	0.235516	0.848376	0.258266	0.597503	1.77794	1.82563	0.896359	0.619467	1.26541	0.0182503	0.438371	0.477182	1.30128	0.752978	1.80269
ENSG00000265621.1	0	0.510685	0.625874	0	0	0.411729	0	0	0.258827	0.236469	0.268915	0	0	0	0	0	0	0	0	0	0	0	0	0	0	0	0	0	0	0	0.325459	0.576866	0	0	0	0	0	0	1.0592	0.323732	0	0	0	0	0	0	0	0	0
ENSG00000265891.1	0	0.471047	0	0	0	0	0	0	0.237125	0	0	0	0	0	0	0.591179	0	0	0	0	0	0	0	0	0	0	0	0	0	0	0	0	0	0	0	0.248772	0	0	0	0	0	0	0.188686	0	0.304634	0	0	0.489789	0
ENSG00000280148.1	0	0	0	0	0	0	0	0	0	0.0153761	0.0176753	0	0	0	0	0	0	0	0	0	0	0	0	0	0.0175542	0.0195901	0	0	0.0161107	0	0	0	0.0194305	0.0343969	0	0	0	0.0330777	0	0	0	0.0155876	0	0	0	0	0	0	0
ENSG00000110172.10	1.25821	1.92467	1.4414	1.85963	1.63356	1.66722	1.32647	1.73757	1.04309	1.33741	2.02024	1.69279	1.1543	1.65043	1.40263	1.82231	0.36437	2.28694	1.64209	1.67748	1.43853	0.86652	1.09528	1.93709	1.75139	1.56832	1.77831	2.28076	1.37519	1.47018	1.46314	1.38469	2.077	1.29176	1.72103	1.45778	1.43529	1.83759	3.81604	1.52207	1.65059	1.96213	1.61368	0.496341	1.80605	2.20591	1.76599	1.13135	1.59388
ENSG00000165646.10	0.400231	0.289719	0.264786	0.212472	0.454264	0.466677	0.3579	0.705903	0.619107	0.0441668	0.880073	0.42514	0.153461	0.617166	0.282027	0.355666	0.00874967	0.224014	0.369849	0.391192	0.158167	0.125341	0.0439079	0.0989732	0.461927	0.408429	0.364869	0.370314	0.232811	0.0691767	0.689633	1.11354	0.498834	0.25929	4.41429	0.21174	0.384382	0.633135	0.0774805	0.428449	0.34288	0.491377	0.635349	0.450775	0.980636	1.00555	0.498843	0.598548	0.508825
ENSG00000235875.3	0.0736139	0.022085	0.109571	0.098198	0	0.0342033	0	0.0946213	0.0801065	0.0368548	0.083432	0	0.0556576	0.0651112	0	0	0	0.0607658	0.0969248	0	0.0239965	0.281961	0.31837	0.161189	0.0420316	0.0697321	0.0196115	0.0675214	0.0761976	1.14885	0.748586	0.496373	0.238898	0.566282	0.298486	0	0.383973	0.134893	0.0373701	0.0769972	0.0506453	0.0187998	0.0318596	0.0697078	0.0268505	0.0689838	0	0	0.0654555
ENSG00000260541.1	0.668705	0.120187	0.289475	0.994001	0	0.182837	0.461621	0.4665	0.716429	0.368987	0.323624	1.44571	0.635789	0.722458	0.452084	0.541842	0.296453	0.403852	0.476498	0.134006	0.359941	0.165508	1.18569	0.1518	0.502054	0.639505	0.387715	0.443391	0.617798	1.74569	0.870429	0.681075	0.635263	1.40094	1.25517	0.11728	1.31518	0.773736	0.529431	0.141318	0.487927	0.453485	0.646981	0.128205	0.212502	0.271276	0.72642	0.241117	0.231762
ENSG00000258337.1	0	0	0	0	0	0	0	0.0483356	0	0.0908919	0.104084	0	0	0	0	0	0	0	0	0.0613423	0	0	0	0	0	0	0	0	0	0	0	0	0	0	0.0583327	0	0	0	0	0	0.0633589	0	0	0.0586227	0	0	0	0	0.0550337
ENSG00000248770.1	0	0	0	0	0	0	0	0	0	0	0	0	0	0	0	0	0	0	0	0	0	0	0	0	0	0	0	0	0	0	0	0	0	0.120603	0	0	0	0	0	0	0	0	0	0	0	0	0	0	0
ENSG00000184014.6	2.35264	2.6769	2.49299	2.71377	2.93758	2.74541	2.83581	2.81729	2.51291	3.42223	2.27006	2.59729	3.53393	3.0367	3.79225	2.57326	1.24816	2.45492	2.55666	2.68987	2.55827	1.91842	2.48135	2.13884	2.59813	2.15091	3.05316	2.83441	2.42671	2.81278	2.6442	2.81864	2.36768	2.65221	2.6198	2.64143	2.65419	3.24815	2.93985	2.47457	2.98	2.92629	2.44242	1.85106	3.65335	3.64982	2.62464	2.90278	2.7223
ENSG00000225124.1	0	0	0	0.13129	0	0.0907206	0.0845786	0	0.0546605	0	0	0	0	0	0	0.149882	0	0.0549074	0	0.0659245	0	0	0	0	0	0	0.0524511	0	0.102135	0	0	0	0	0	0	0	0	0	0	0	0	0.0989122	0.0429282	0	0	0	0.0736837	0	0
ENSG00000248577.1	0	0	0	0	0	0	0	0	0.0430412	0.039065	0	0	0	0	0	0	0	0	0	0	0	0	0	0	0.0445475	0	0	0	0	0	0	0	0	0	0	0	0	0	0	0	0	0	0	0	0	0	0	0	0
ENSG00000276984.1	0.364364	0.0888165	0.112635	0	0.200591	0.135869	0.126802	0.355041	0.0823699	1.00851	0.243424	0	0.404695	0.36182	0.534363	0.414855	0.222475	0	0.0996472	0	0.0963145	0.122803	0.420939	0.112495	0.165671	0.183832	0.154032	0.259701	0.15267	0.742546	0.932062	0.66718	0.622115	0.443357	0.345199	0.0866453	0.223246	0.157392	0	0	0.287591	0.216575	0.0648225	0.18377	0.254978	0.203143	0	0	0
ENSG00000281136.1	0	0	0	0	0	0	0	0	0	0	0	0	0	0	0	0	0	0	0	0	0	0	0	0	0	0	0	0	0	0	0	0	0	0	0	0	0	0	0	0	0	0	0	0	0	0	0	0	0
ENSG00000278603.1	0.254641	2.78396	0.726556	1.4611	0.486345	0.947785	1.63165	0.10432	1.45258	1.00133	1.35851	0.547722	1.06198	0.712273	0.311459	0	0	2.24119	0.822728	0.252412	1.20088	0.441665	0	0.627482	0.316467	1.06741	0.203398	1.72112	2.12925	0.38018	0.775464	0.480306	0.626058	1.99319	0.125403	1.36756	0.153732	0.207759	0.195534	0.138913	2.02259	0.284098	0	0.241897	0.14262	0.686649	0.618897	1.05099	0.752428
ENSG00000113732.7	6.74035	6.76693	6.58036	6.88533	6.68882	6.78294	6.52972	6.57791	6.78294	7.31882	6.73701	6.74101	6.68567	6.58862	6.28828	6.58496	5.74994	6.64912	7.0036	6.93716	7.11722	7.3393	6.93186	7.28083	6.51478	6.70541	6.89561	6.66575	6.98964	7.03064	6.12176	6.70146	6.84404	7.00218	6.87928	6.86001	6.37535	6.44458	6.57765	6.78033	6.95478	6.54783	6.70576	5.0492	6.55031	6.60736	6.93374	6.54448	6.83629
ENSG00000238067.1	0	0	0	0	0	0	0	0	0	0	0	0	0	0	0	0	0	0	0	0	0	0	0	0	0	0	0	0	0	0	0	0	0	0	0	0	0	0	0	0	0	0	0	0	0	0	0	0	0
ENSG00000252891.1	0	0	0	0	0	0	0	0	0	0	0	0	0	0	0	0	0	0	0	0	0	0	0	0	0	0	0	0	0	0	0	0	0	0	0	0	0	0	0	0	0	0	0	0	0	0	0.52241	0	0
ENSG00000138152.8	0.938529	0.959999	0.139582	1.17081	0.417822	0.682909	0.579389	0.74003	1.08722	0.14613	1.01393	0.906246	0.0712646	0.640324	0.799347	0.322022	0.260821	1.56047	4.80043	0.884031	0.535184	0.959622	0.363001	1.26308	0.527556	1.44208	0.664471	0.513681	1.53565	0.236068	0.105316	0.341011	0.0360358	0.114386	0.193747	0.168512	0.6172	1.33833	1.77353	0.400477	0.741187	1.97008	0.590663	0.0363173	0.323683	0.360356	2.48244	0.778403	1.06456
ENSG00000230428.1	0	0	0	0.210339	0	0	0	0	0.0889787	0	0.0926608	0	0	0	0	0	0	0	0	0.107057	0	0	0	0	0	0	0	0	0	0	0	0.110465	0	0	0.197042	0	0	0	0	0	0.11052	0	0.0700573	0	0	0	0.332262	0	0
ENSG00000232896.1	0	0	0	0	0	0	0	0	0	0.203464	0	0	0.206006	0	0	0	0	0	0	0	0	0	0	0.0544192	0	0	0	0	0	0	0.0508391	0	0	0	0	0	0	0	0.0720395	0	0	0	0	0	0	0	0.105126	0	0
ENSG00000257178.3	0.0118114	0.0208178	0	0.047095	0.0244221	0.0946602	0.0594355	0.0630987	0.0382931	0.0433086	0	0.0187908	0	0.0156037	0.140929	0.0272463	0	0.038467	0.023424	0.0233042	0.033799	0.0145961	0.0139178	0.0396215	0.0493764	0.0441933	0.0276399	0.0322035	0.0183141	0.0365799	0.519036	0	0	0	0	0.0698246	0.0273718	0.0282702	0	0.14183	0.071069	0.026499	0.0882984	0.0111719	0	0.0165487	0.0389639	0.0643998	0.0104774
ENSG00000213421.4	0	0	0	0.0782379	0	0	0	0	0	0	0	0	0	0	0	0	0	0	0	0	0.0377897	0	0.0462258	0.0442892	0	0	0	0.0360082	0	0	0	0	0	0	0	0.0339266	0	0	0	0	0	0	0	0	0.0212849	0	0	0	0.0348948
ENSG00000201432.1	0	0.227309	0	0	0	0	0	0.378455	0	0	0	0	0	0	0.311459	0	0	0.212424	0	0.252412	0	0	0.295876	0.284451	0	0	0	0.234729	0	0	0.858711	0	0	0	0	0	0.292648	0	0	0	0.480516	0	0	0	0.14262	0.491966	0	0.777903	0
ENSG00000264957.1	0	0	0	0	0	0	0	0	0	0.38122	0	0	0	0	0	0	0.30653	0.223562	0	0	0	0	0	0	0	0	0	0	0	0	0	0	0	0	0	0	0	0	0	0	0	0	0.176959	0	0	0	0	0	0
ENSG00000253983.2	0.0310744	0.0275043	0.0693278	0.178654	0.124901	0.0425528	0.188072	0.0944553	0	0.0682271	0.0526138	0.0492436	0.228688	0.0807974	0.0386863	0.071069	0	0.0255848	0.0612278	0.0609189	0.0591538	0.0756885	0.0365727	0.0692404	0.175176	0	0.248351	0.137033	0.0242033	0	0.0327162	0.0933365	0	0.0259861	0	0.026818	0	0.0736982	0.0915097	0.125918	0.123214	0.0234196	0.0396447	0	0.0168097	0.0434222	0.100985	0.215625	0
ENSG00000278664.1	0	0	0	0	0	0	0	0	0	0	0	0	0	0	0	0	0	0	0	0	0	0	0	0	0	0	0	0	0	0	0	0	0	0	0	0	0	0	0	0	0	0	0	0	0	0	0	0	0
ENSG00000102921.6	3.43729	3.06616	2.98527	3.19715	2.85207	3.39111	3.3294	3.61944	2.83386	3.57302	2.91004	3.31863	2.5763	3.02306	3.20228	3.12546	1.36095	2.817	3.0619	3.00124	3.23238	2.5078	2.9196	2.59712	3.35778	2.79565	2.97168	2.57053	3.15752	2.67137	3.16411	2.8073	2.80752	3.75852	2.8227	3.27002	2.79046	3.11204	2.55319	3.26883	3.01309	3.26852	3.32263	1.71119	3.06974	3.07546	3.19519	2.80496	2.98604
ENSG00000167311.12	0.31374	0.549331	0.429636	0.417331	0.711278	0.722817	0.460608	0.261429	0.286445	0.143096	0.218573	0.554802	0.806777	0.246154	0.500752	0.530848	0.272323	0.28764	0.123142	0.815421	0.135288	0.528895	0.0638203	0.866164	0.230553	0.164721	0.32274	1.57986	0.175238	0.163263	0.182295	0.193968	0.0840351	0.075006	0.0172515	0.363413	0.0213303	0.597366	0.253713	0.527907	0.99622	0.106861	0.0914522	0.164665	0.295265	0.461322	0.311818	0.36064	0.308081
ENSG00000143178.11	0.917805	1.37763	1.25131	1.36029	0.915654	1.28845	1.18514	1.66626	1.02354	1.41457	1.41884	1.22221	0.667168	0.878991	1.03097	0.910666	0.381554	1.10741	1.28345	0.818293	0.895616	1.1344	1.97161	1.50621	1.03882	0.752046	1.60906	1.11904	1.08049	2.06742	0.906357	1.07728	1.53716	0.694744	2.35355	0.849648	4.1275	0.978478	0.926316	1.21556	1.22353	0.699413	0.959355	0.324547	0.874097	0.853597	1.41407	0.983039	0.714805
ENSG00000276376.1	0	0	0	0	0	0	0	0	0	0	0	0	0	0	0	0	0	0	0	0	0	0	0	0	0	0	0	0	0	0	0	0	0	0	0	0	0	0	0	0	0	0	0	0	0	0	0	0	0
ENSG00000163464.7	0.231183	0.0860441	0.0826244	0.356831	0.171624	0.363717	0.439003	1.2452	0.675454	0.0987833	0.0931657	0.115232	0.360663	0.557087	0.684767	0.509157	0.0570593	1.36635	0.0124278	0.239698	0.442707	0.331103	0.37536	0.986309	0.16063	0.859035	0.226994	1.21926	0.199812	0.0129953	0.101964	0.0379792	0.217926	0.130013	0.0234003	0.0634074	0.098776	0.290573	0.887071	0.113567	1.64029	0.371761	0.25652	0.0118069	1.03075	1.07708	1.16008	0.366847	0.353179
ENSG00000236246.1	0	0	0	0	0	0	0	0	0	0	0	0	0	0	0	0	0	0	0	0	0	0	0	0	0	0	0	0	0	0	0	0	0	0	0	0	0	0	0	0	0	0	0	0	0	0	0	0	0
ENSG00000281088.1	0	0	0	0	0	0	0	0	0	0	0	0	0	0	0	0	0	0	0	0	0	0	0	0	0	0	0	0	0	0	0	0	0	0	0	0	0	0	0	0	0	0	0	0	0	0	0	0	0
ENSG00000254526.1	0	0	0.136658	0	0	0	0	0	0	0.0910709	0	0	0	0	0	0	0	0	0	0	0	0	0	0	0	0	0.0488871	0	0	0	0	0	0	0	0	0.0536237	0	0	0	0.0649074	0	0	0	0	0	0	0.257152	0	0
ENSG00000223575.2	0	0	0	0	0.0661475	0	0	0.0251023	0	0	0	0	0	0.0424827	0	0	0	0	0	0	0	0	0	0.0363371	0	0	0	0	0	0	0	0	0	0	0	0	0	0	0	0	0	0.0481841	0.020704	0	0.0174382	0.0226909	0	0	0.0286128
ENSG00000201444.1	0	0	0	0	0	0	0	0	0	0.201393	0	0	0	0	0	0	0	0	0	0	0	0	0	0	0	0	0	0	0	0	0	0	0	0	0	0	0	0	0	0	0	0	0.175402	0	0	0	0	0	0
ENSG00000232573.1	5.24812	3.77575	4.94286	4.45553	4.51514	4.38938	4.76285	3.42342	4.17125	3.99029	6.10234	4.67899	4.09839	4.49188	3.92256	4.37822	5.23955	4.30561	4.33878	4.20675	4.09293	5.13506	4.99088	5.86977	4.07435	4.73477	4.36481	5.17899	4.2229	6.08304	5.97173	6.35957	5.68101	5.06662	5.18754	3.7838	3.92895	5.12246	4.44314	3.93461	4.57689	7.47881	3.71505	5.29751	3.80305	4.0871	5.72557	5.40087	3.85394
ENSG00000261431.1	0.157842	0.595537	0	0.302572	0.310464	0.398258	0	0.621942	0.558635	1.48548	0.57829	0	0.476027	0	0.365849	0.342709	0.619888	0.250987	0.298908	0.42604	0.289544	0	0.862358	0.834476	0	0.629341	0.125231	0.397767	0.535242	2.16711	1.22635	0.670391	0.723207	2.13027	1.06199	0.137022	1.05487	0	1.14865	0.682904	0.438382	0.231198	0.102957	0.149692	0.169242	0.216926	0.1742	0	0.269059
ENSG00000253164.4	0	0	0	0	0	0	0	0.024444	0	0.0233359	0.0268143	0	0.0698067	0	0	0	0	0	0	0	0.0301808	0	0	0	0.0266312	0.029709	0	0	0	0.0646115	0	0	0	0.0262481	0	0	0	0	0	0	0.0321239	0.0236559	0	0	0	0	0.286562	0	0.0278632
ENSG00000250697.1	0	0	2.09441	0.0629103	0.185979	0	0.0401858	0.0486755	0	0.0464864	0	0.0499358	0.653018	0.0415417	0	0.903568	0	0	0	0.0312164	0.11757	0.149608	0	0	0.0529914	0.059054	0.209007	0	0.753943	0	0	0	0.029587	0	0.0296697	0.0271979	0.0366476	0.0502444	0	0.127641	0.0946752	0.0701134	0.020242	0	0.0505533	0	0.166807	0.166888	0.027976
ENSG00000277323.1	0	0	0	0	0	0	0	0	0	0	0.246437	0	0	0	0	0	0	0	0	0	0	0	0	0	0	0	0	0	0	0	0	0	0	0	0	0	0.327017	0	0	0	0	0	0	0	0	0	0	0	0
ENSG00000238764.1	0	0	0	0	0	0	0	0	0	0	0	0	0	0	0	0	0	0	0	0	0	0	0	0	0	0	0	0	0	0	0	0	0	0	0	0	0	0	0	0	0	0	0	0	0	0	0	0	0
ENSG00000281849.1	0.123455	0.25996	0.138812	0	0.127988	0.576594	0.543076	0.4665	0.0517762	0.339081	0.341087	0.43956	0.264689	0.306099	0.0782818	0	0	0.243112	0.236207	0.0624587	0.174798	0.351939	0.881896	0.138641	0.338992	0.172195	0.275267	0.363117	0.187564	0.63984	1.27006	1.12987	0.587776	0.417495	1.0654	0.0544935	0.60445	0.322968	0	0.0659561	0.673101	0.138461	0.0801944	0	0.163788	0.286186	0.136416	0.114614	0.260667
ENSG00000241792.1	0	0	0	0	0	0	0	0	0	0	0	0	0	0	0	0	0	0	0	0	0	0	0	0	0	0	0	0	0	0	0	0	0	0	0	0	0	0	0	0	0	0	0	0	0	0	0	0	0
ENSG00000167178.14	0.485883	0.610035	0.790038	0.659302	1.36453	0.862768	0.816779	1.17341	1.00424	0.689007	0.244133	1.5467	1.44221	0.998902	1.30111	0.922822	0.124971	0.447862	1.17602	0.938165	1.30535	1.27253	0.0298328	0.147992	1.45788	0.719838	1.03608	1.57932	1.32709	0.235258	0.679001	0.88351	0.875411	0.296057	0.061216	0.757161	0.324041	1.1356	0.352889	1.02529	1.67575	0.887303	0.146086	0.227627	1.76133	0.937398	0.557818	0.478787	0.66681
ENSG00000251774.1	0.277347	0	0	0	0.526264	0.368961	0	0	0	0	1.17987	0	0	0	0	0.576843	0	0.762768	0.276233	0	0	0	0	0	0.44265	0	0	0	0.21996	0	0.532648	0	0	0	0	0	0	0.422402	0	0.289207	0.283324	0.399061	0	0	0.424691	0	1.12197	0	0
ENSG00000260092.1	0	0	0	0	0	0	0	0	0	0	0	0.0232206	0	0	0.0182071	0	0	0	0	0	0	0	0	0	0.186366	0.0138191	0	0	0.0113606	0	0.0153805	0.0149415	0	0	0.0137448	0	0.033801	0.01173	0	0	0.0149491	0.0218992	0.00936088	0	0	0	0	0	0
ENSG00000092054.12	0.0651236	0.0835995	0.0286778	0.0103051	0.498839	0	0.0130491	0.182967	0.158619	0	0.145398	0.0560991	0	0.394841	0.0564491	0	1.09612	0.00839749	0	0.181018	0.0147007	0.043701	0.347375	0.0115248	0.198402	0.724079	0.0971344	0.00468259	0.0118959	0.426483	0.331335	0.0615856	0.124297	0.0338216	0.065967	0.150807	0.200333	0.352138	0.0823693	0	0.331327	0.049223	0.00327483	1.72282	0.430783	0.143626	0.0666923	0.452256	0.533259
ENSG00000088356.5	3.83347	3.33998	3.67309	3.35278	3.39312	3.38914	2.8837	3.65072	3.25426	3.56349	3.78291	3.96181	5.0391	2.96333	3.04264	3.41439	2.84129	3.57637	3.67891	3.51725	3.36579	3.90568	4.66587	3.94981	3.44861	3.57559	3.33241	3.44683	3.62558	4.35386	4.15862	4.31952	3.83485	3.97821	4.69279	3.27385	4.56167	3.2294	3.67966	3.41034	3.56083	3.55293	3.31597	2.31037	3.03755	3.07224	3.16217	2.94673	3.28825
ENSG00000176752.6	0	0	0	0	0	0	0	0	0	0	0	0	0	0	0	0	0	0	0	0	0	0	0	0	0	0	0	0	0	0	0	0	0	0	0	0	0	0	0	0	0	0	0	0	0	0	0	0	0
ENSG00000223082.1	0	0	0	0	0	0	0	0	0	0	0	0	0	0	0	0	0	0	0	0	0	0	0	0	0	0	0	0	0	0	0	0	0	0.293491	0	0	0	0	0	0	0.352385	0	0	0	0	0	0	0	0
ENSG00000237714.1	0.207412	0.0953723	0.120876	0	0.0752121	0	0.0920981	0.0566402	0.116787	0.0540996	0.0620662	0.113956	0.0814554	0.0483586	0.0456759	0.0837419	0.0838156	0.117303	0.0365462	0.0363602	0.103404	0.0452687	0.790175	0.120727	0.031153	0.0347471	0	0.0336326	0.163679	0.111695	0.283531	0.178666	0.16464	0.0307055	0.284763	0.0626925	0.506184	0.0584607	0	0.0758349	0	0.158619	0.0921386	0.227223	0.019874	0.0762115	0.156292	0	0.12617
ENSG00000200959.1	0	0	0	0.287328	0	0.378793	0	0	0	0.112309	0.128474	0	0	0	0	0	0.172147	0.238131	0	0	0.143985	0.182778	0	0	0.127627	0.270936	0	0.137429	0	0	0	0.152804	0	0	0	0.129741	0	0	0.219348	0.156199	0	0.113802	0	0	0	0.106509	0.313151	0	0.255357
ENSG00000270971.2	0	0	0	0	0	0	0	0	0	0	0	0	0	0	0	0	0	0	0	0	0	0	0	0	0	0	0	0	0	0	0	0	0	0	0	0	0	0	0	0	0	0	0	0	0	0	0	0	0
ENSG00000267313.5	0.0238873	0.0573974	0.0402762	0.012102	0	0.00825515	0.0153218	0	0	0	0.0799222	0.0190791	0.0467395	0.0547069	0	0	0	0.00986284	0.0119404	0	0.0115292	0.0655246	0.109358	0.0269409	0.00509169	0.022607	0.0140996	0.064666	0.0415071	0.00625638	1.44782	0.0779527	0.214815	0.00501791	0	0.010341	0.0139622	0.0287024	0	0.006292	0.0365207	0.00902401	0.0115118	0.00568304	0.00323761	0.0209731	0.0395575	0.0221215	0.0368968
ENSG00000151632.15	1.96932	2.79303	1.20729	0.86412	2.10062	0.898979	0.74552	2.72918	2.08047	0.625594	1.7128	1.09891	0.284646	4.04931	0.759165	4.36448	0.493701	1.55463	0.726912	1.1755	2.44758	2.27208	0.264937	3.28284	1.12634	1.54257	1.2192	1.13271	1.95034	0.14289	0.670136	1.1297	0.644204	0.0421093	0.0891321	0.756449	0.370827	1.30151	1.91257	1.58964	1.80312	0.974481	0.874778	0.449977	2.00755	2.57064	0.422381	1.14535	1.69566
ENSG00000269107.1	0	0	0	0	0	0	0	0	0	0	0	0	0	0	0	0	0	0	0	0	0	0	0	0	0	0	0	0	0	0	0	0	0	0	0	0	0	0	0	0	0	0	0	0	0	0	0	0	0
ENSG00000268889.1	0.107492	0	0	0	0	0	0	0	0	0.0407877	0	0	0	0.0719851	0	0	0	0.131392	0.107035	0	0	0	0	0	0	0.101886	0.0431143	0.0501887	0	0.0569615	0.113017	0	0	0	0	0.0473007	0	0.044092	0	0	0.161933	0.0413436	0	0	0	0	0	0	0
ENSG00000258999.1	0.193956	0.131464	0.0575101	0	0.103946	0.136085	0.127004	0.22366	0.12205	0.0749749	0.243796	0.298047	0.216826	0.192522	0.34418	0.115606	0.0590128	0.198886	0.147236	0.321252	0.142388	0	0.327137	0.266731	0.24225	0.0949947	0.0791988	0.0467375	0.257817	0.458992	0.463584	0.52778	0.622955	0.27526	0.183185	0.0867852	0.22359	0.29974	0.148214	0.202496	0.198257	0.148167	0.186625	0.140197	0.0814647	0.234744	0	0.0930037	0.0452976
ENSG00000270639.1	0	0	0	0	0	0	0	0	0	0	0	0	0	0	0	0	0	0	0	0	0	0	0	0	0	0	0	0	0	0	0	0	0	0	0	0	0	0	0	0	0	0.0182156	0	0	0	0	0	0	0
ENSG00000078295.14	0.208304	0.271497	0.0839639	0.560922	0.27187	0.353846	0.518062	0.176648	0.189248	0.232134	0.186179	0.418116	0.0079955	0.251924	0.635963	0.280274	0.0447125	0.219233	0.224219	0.175591	0.0830362	0.210467	0.376294	0.0876429	0.592163	0.142466	0.197827	0.597788	0.224768	3.4443	0.598617	1.15777	2.21049	2.76334	1.22845	0.233012	2.11356	0.287572	0.218025	0.133329	0.269885	0.568296	0.896309	0.0528395	0.47596	0.464402	0.2921	0.35175	0.0990215
ENSG00000147509.12	0.183284	0.201248	0.522514	0.333116	0.404387	0.212022	0.176257	0.543809	0.107779	1.17982	0.142729	0.42831	0.573911	0.393517	0.0597347	0.477896	0.0225065	0.0473939	0.208016	0.181641	0.134423	0.13821	0.0341609	1.27187	0.291323	0.0544241	0.725471	0.111824	0.0811939	0.079186	0.0994331	0.115255	0.08024	0.132407	0.062964	0.247053	0.0225901	0.098491	0.139938	0.117849	0.169686	0.477183	0.0431137	0.027459	0.0768169	0.216105	0.124624	0.217835	1.09426
ENSG00000250796.1	0.259599	0.301439	0	0.179675	0	0.124791	0	0.0718383	0.147321	0.0686321	0	0	0.103078	0.430516	0	0.38384	0	0.216621	0.335371	0	0.0883633	0.112749	0.107676	0.103255	0.152289	0.246708	0.0725076	0.239331	0.140288	0	0	0	0	0.15019	0.0865526	0.154791	0.205535	0	0.13596	0.186036	0.343807	0.374481	0.116485	0	0.190921	0.299314	0.101578	0.16561	0.302248
ENSG00000270965.1	0	0	0	0	0	0	0	0	0	0	0	0	0	0	0	0	0	0	0	0	0	0	0	0	0	0	0	0	0	0	0	0	0	0	0	0	0	0	0	0	0	0	0	0	0	0	0	0	0
ENSG00000239899.3	0.109186	0	0	0.709016	0	0.405201	0.138234	0.16628	0.0899197	0	0.0936395	0	0	0	0.135059	0	0	0.090321	0.108722	0.302884	0.105096	0.256404	0	0.235761	0.180394	0.200059	0.167779	0	0.242776	0.113518	0.412817	0.21523	0	0.25929	0.19905	0.266937	0.126431	0	0.161216	0	0.11168	0.161165	0.323665	0.103459	0	0.351439	0.232097	0	0
ENSG00000272601.1	0	0	0	0	0	0	0	0	0	0	0	0	0	0	0	0	0	0	0	0	0	0	0	0	0	0	0	0	0	0	0	0	0	0	0	0	0	0	0	0	0	0	0	0	0	0	0	0	0
ENSG00000084623.10	6.23791	6.46159	7.19114	6.54738	6.38974	6.68837	6.48236	6.82081	5.97132	6.35596	6.71494	6.56535	7.4555	6.42631	6.46126	6.96144	6.00725	5.82529	6.50313	6.17628	6.72266	6.44829	6.10575	6.47211	6.42677	6.00599	6.90343	6.86997	6.77415	6.7467	5.55379	5.59385	5.45762	6.01119	5.38265	6.75233	5.63207	6.44953	6.85366	6.96464	6.74195	6.44363	6.76851	5.36052	6.2722	6.41576	7.20376	6.61639	6.731
ENSGR0000223511.4	0	0	0	0	0	0	0	0	0	0	0	0	0	0	0	0	0	0	0	0	0	0	0	0	0	0	0	0	0	0	0	0	0	0	0	0	0	0	0	0	0	0	0	0	0	0	0	0	0
ENSG00000251455.1	0.0827065	0.0733534	0.0406633	0.0243362	0.0496442	0.14313	0.0307766	0.152282	0.0774611	0.145662	0.0904548	0.0938454	0.0271531	0.0782678	0.0594747	0.108616	0.0688977	0.0872458	0.0240126	0.0705148	0.0795816	0	0.069973	0.0538986	0.0898504	0.056401	0.0743535	0.0330103	0.028072	0.132964	0.157603	0.0845713	0.0559473	0.0981006	0.141561	0.0814887	0.135136	0.0852483	0.088655	0.0744518	0.130825	0.105717	0.0534595	0.0999517	0.0640153	0.0909346	0.0530083	0.0223354	0.0214044
ENSG00000226394.2	0	0	0	0	0	0	0.256697	0	0	0	0	0	0	0.264723	0	0	0	0	0	0	0	0	0	0	0	0	0	0	0	0	0	0	0.192637	0	0	0	0	0	0	0	0	0	0	0	0	0	0	0	0
ENSG00000258985.1	0	0	0	0	0	0	0	0	0	0	0	0	0	0	0	0	0	0	0	0	0	0	0	0	0	0	0	0	0	0	0	0	0	0	0	0	0	0	0	0	0	0	0	0	0	0	0	0	0
ENSG00000221042.1	0	0.316186	0	0	0	0	0	0	0	0	0	0	0	0	0.428676	0	0	0	0	0	0	0	0	0	0	0	0	0	0	0	0	0	0	0	0	0	0	0	0	0	0	0	0	0	0	0	0	0	0
ENSG00000135912.9	2.28592	2.39513	1.69839	2.30133	1.98203	2.33289	2.79211	2.57833	2.49731	3.32498	2.29543	2.29244	1.62588	2.12572	1.94016	1.85714	1.05713	2.33971	2.23609	2.2666	1.9069	1.46875	1.22666	1.99255	2.11885	1.77252	1.80647	2.07505	2.05617	1.29281	1.45556	1.32013	1.21398	1.60336	1.39536	2.16863	1.30543	2.05749	2.26406	2.42467	2.12849	1.91545	2.10533	0.947465	2.0393	2.17499	2.22997	1.94039	1.7916
ENSG00000211725.3	0.168058	0.0767065	0	0	0	0.327442	0.109707	0.365078	0.203627	0.242687	0	0.135551	0.188069	0.408008	0.470448	0	0	0	0.167357	0.243119	0.161884	0.297754	0	0.188383	0.210361	0.0819336	0.0682584	0	0	0	0	0	0	0.0725398	0	0.399875	0	0.481843	0	0.331994	0.865605	0.0654783	0	0.0819052	0.180151	0.119941	0	0	0.219475
ENSG00000164104.10	4.84676	4.8964	4.88188	4.22661	4.20114	4.23699	4.06048	5.12928	4.83225	5.80832	4.82305	3.86104	5.56353	4.67754	4.74632	4.89995	2.71794	4.88346	4.37008	4.53132	4.8922	4.40137	5.42732	4.00298	4.18838	4.03791	5.1396	4.91691	4.56731	3.56639	3.63991	3.52044	2.45826	2.53601	4.09449	4.93334	5.08948	4.16826	5.86758	5.0188	4.58753	4.20522	5.26251	1.7911	4.47191	4.33393	4.95788	3.93195	5.41581
ENSG00000268234.1	0	0	0	0	0	0	0	0.0180793	0	0	0	0	0	0	0	0	0	0	0	0	0	0	0	0.0261993	0	0	0	0	0	0	0	0.0237639	0.0218049	0	0.021866	0.0200398	0	0	0.0347921	0	0	0	0	0	0	0.0163387	0	0	0
ENSG00000188991.3	0	0.0187445	0.0120134	0.0424429	0	0	0	0	0	0.0157371	0	0	0	0	0	0	0.0123324	0	0	0	0.0102204	0	0.242649	0.0119979	0.009011	0	0	0	0	0.0545136	0.0223093	0.356176	0	0.00888059	0.0100054	0	0.0488886	0.017024	0	0	0	0	0	0	0	0.00746843	0	0	0
ENSG00000177889.8	3.44599	3.30511	3.51908	3.60295	3.33059	3.46378	3.51281	3.64848	2.96951	2.70157	3.93623	3.77256	3.80189	3.46362	3.40776	3.16837	2.1771	3.93981	3.07674	3.1158	3.78541	3.52124	3.63122	3.02799	3.55502	3.35605	3.74267	3.30537	3.46901	3.91667	3.46964	3.13961	3.92983	4.24086	3.90517	3.48387	3.60851	3.45919	3.64004	3.12994	3.40452	3.68915	4.10604	1.98001	3.4658	3.83356	3.8805	3.2377	4.22038
ENSG00000253270.1	0	0.113505	0	0.128869	0.132439	0	0	0.0509797	0.0536264	0.0486887	0.211578	0.198699	0.209804	0.0857525	0.0810528	0.147136	0.0755095	0	0	0	0.0628102	0.156439	0	0.273909	0	0.0618391	0	0.117361	0.147854	0	0	0	0	0	0.120508	0	0	0.0526215	0.354435	0	0	0	0	0	0.0701698	0.0461217	0	0	0
ENSG00000227023.1	0	0	0	0	0	0	0	0	0	0	0	0	0	0	0	0	0	0	0	0	0	0	0.0392669	0	0	0	0	0	0	0	0	0	0	0	0	0	0	0	0	0	0	0	0	0	0	0	0	0	0
ENSG00000222011.7	1.41344	1.48538	1.19516	1.52143	1.39442	1.46705	1.35642	1.42241	1.42837	1.22964	1.87014	1.44269	1.07531	1.55522	1.38513	1.38784	0.772325	1.52683	1.75789	1.97338	1.27283	1.28721	1.26382	1.16563	1.42101	1.40533	1.15726	1.13994	1.4968	1.22428	1.31357	1.14793	1.53747	1.46078	1.59812	1.42562	1.69311	1.44168	1.20077	1.24926	1.56693	1.53587	1.32798	0.622379	1.22592	1.32888	1.24604	1.23213	1.18359
ENSG00000154678.15	0.168104	0.410476	0.0914386	0.179638	0.172101	0.288682	0.176389	0.388129	0.125456	0.0574055	0.345805	0.216803	0.338512	0.474073	0.586726	0.110783	0.0590212	0.15628	0.245291	0.469102	0.26481	0.170917	0.741095	1.63717	0.320908	0.193509	0.208919	0.14902	0.322384	0.479418	0.598505	0.896184	0.317963	0.248587	0.170059	0.12475	0.397361	0.392365	0.123524	0.0982041	0.681444	0.370478	0.200539	0.311647	0.617947	0.481564	0.220283	0.2132	0.183867
ENSG00000200530.1	0	0	0	0	0	0	0	0	0	0	0	0	0	0	0	0	0	0	0	0	0	0	0	0	0	0	0	0	0	0	0	0	0	0	0	0	0	0	0	0	0	0	0	0	0	0	0	0	0
ENSG00000237595.3	0.0574707	0.170876	0.126822	0.0579842	0.0596309	0.039752	0	0.151219	0.0471802	0.363161	0.142729	0.256324	0.566494	0.111883	0.204375	0.510078	0	0.115688	0.112261	0.056933	0.0552811	0.104879	1.10442	0.0647221	0.0726373	0.0544241	0.15259	0.0783304	0.130581	0.117207	0.354198	0.32135	0	0.0242666	0.0541357	0.316318	1.50916	0.15592	0.315519	0.173349	0	0.166316	0.0186353	0.0808572	0.0312193	0.0204251	0.124624	0.0532677	0.0759425
ENSG00000281146.1	0	0	0	0	0	0	0	0	0	0	0	0	0	0	0	0	0	0	0	0	0	0	0	0	0	0	0	0	0	0	0	0	0	0	0	0	0	0	0	0	0	0	0	0	0	0	0	0	0
ENSG00000280692.1	0	0	0	0	0	0	0	0	0	0	0	0	0	0	0	0	0	0	0	0	0	0	0	0	0	0	0	0	0	0	0	0	0	0	0	0	0	0	0	0	0	0	0	0	0	0	0	0	0
ENSG00000234421.2	0	0	0	0	0	0	0	0	0	0	0	0	0	0	0	0	0	0	0	0	0	0	0	0	0	0	0	0	0	0	0.0373247	0	0	0	0	0.060573	0	0	0	0	0	0	0	0	0	0	0	0	0
ENSG00000227172.2	0	0	0	0	0	0	0	0	0.173966	0.158538	0.062873	0	0.234587	0.0963714	0.0911079	0	0	0	0.0731246	0.20811	0	0	0.244575	0	0.0624489	0	0.113595	0.131719	0	0.346972	0.731327	1.2566	0.477134	0.800007	0.372743	0	0.165658	0.0592216	0.109072	0.149748	0.0751392	0.0555482	0	0.199316	0.0399952	0	0.0812981	0	0.127774
ENSG00000201142.1	0	0	0	0	0	0	0	0	0	0	0	0	0	0	0	0	0	0	0	0	0	0	0	0	0	0	0	0	0	0	0	0	0	0	0	0	0	0.187494	0	0	0	0	0	0	0	0	0	0	0
ENSG00000269095.1	0	0	0	0	0	0	0	0	0	0	0	0	0	0	0	0	0	0	0	0	0	0	0	0	0	0	0	0	0	0	0	0	0	0	0	0	0	0	0	0	0	0	0	0	0	0	0	0	0
ENSG00000165029.14	1.04602	1.43248	1.73086	1.7797	1.49353	2.39535	1.92207	2.21293	1.40267	1.25683	0.954191	1.41563	2.47283	2.01125	2.08599	2.19483	0.429864	1.54477	1.79933	1.44896	1.46057	1.31292	1.26672	1.46988	2.15375	1.81819	2.48047	2.3877	1.49901	1.11522	2.5598	2.22045	1.25079	2.80334	3.2896	1.86637	2.55088	2.28167	2.1544	2.03979	2.3541	1.95156	2.93606	0.803851	3.40618	2.37397	2.50626	1.87683	2.31688
ENSG00000254577.1	0.773038	0.606163	0.849088	0.562556	0	0.217147	0.380973	0.93951	1.17399	0.766165	1.07621	0.461342	0.18034	1.17009	0.796906	0.630398	0.185387	1.17768	0.304798	1.39957	0.9324	0.524481	1.92079	0.616877	0.585331	0.152848	1.36474	0.623565	0.544984	0.317346	0.996865	0.884563	0.636198	0.839147	0.289619	1.013	1.16267	0.463823	0.616359	0.694747	0.976428	0.697443	0.381125	0.532955	0.652919	0.114901	1.03503	0	0.394244
ENSG00000239523.4	0.482444	0.591748	0.742773	0.658856	0.450517	1.00068	0.420735	0.548711	0.722179	0.88795	0.870242	0.827025	1.19719	0.884648	0.65838	0.821685	0.620788	0.347034	0.26024	0.544853	0.39843	0.678398	0.853166	0.784367	0.477619	0.39292	0.758854	0.46849	0.678057	2.36678	2.26647	1.53416	0.837178	2.51	0.583203	0.251102	0.760379	1.00649	0.301279	1.01187	0.765656	0.320475	0.606215	0.196654	0.452207	0.455786	0.398743	0.268054	0.371181
ENSG00000256073.3	2.38979	2.70485	1.98937	2.40755	2.53823	2.24971	2.64564	2.44007	2.66973	4.3261	2.2345	2.55973	2.48634	2.54909	2.04185	2.36831	2.52127	2.77332	1.41021	2.72069	2.14599	2.71535	3.83014	2.55487	2.34401	2.52359	2.5995	2.6135	3.06327	5.08731	4.20836	3.67731	2.19026	3.61218	3.07752	2.65334	3.66325	2.04664	2.58689	2.14825	2.98157	2.33575	2.13065	2.00057	2.0728	2.04965	2.27532	1.84822	1.58828
ENSG00000223569.4	0	0	0	0	0	0	0	0	0	0	0	0	0	0	0	0	0	0	0	0	0	0	0	0	0	0	0	0	0	0	0	0	0	0	0	0	0	0	0	0	0	0	0	0	0	0	0	0	0
ENSG00000222760.1	0	0.184622	0.232148	0	0	0.277773	0.480311	0	0	0	0	0	0	0	0.254316	0.441645	0	0.465421	0.20633	0	0	0	0	0	0	0	0	0.509995	0	0	0	0	0	0.174938	0	0.180251	0	0.168532	0	0.216262	0	0.431076	0.26016	0	0	0	0.228264	0	0.185137
ENSG00000224336.2	0	0	0	0	0	0	0	0	0	0	0	0	0	0	0	0	0	0	0	0	0	0	0	0	0	0	0	0	0	0	0	0	0	0	0	0	0	0	0	0	0	0	0	0	0	0	0	0	0
ENSG00000196290.13	3.33553	2.8011	3.08305	3.49387	3.1711	3.5157	3.71063	3.37987	3.19834	3.79998	3.25926	3.63165	3.33572	3.32264	2.9905	3.41269	2.12101	3.23474	3.75404	3.31684	2.98739	3.22752	2.9336	3.28805	3.30387	2.93854	3.28635	2.78488	3.51541	3.61075	2.49747	2.40346	2.75122	3.30497	2.91225	3.53098	2.80773	3.2498	2.96905	3.67092	3.4361	3.52815	3.47399	2.10988	2.70029	3.03418	3.34547	3.27641	3.53048
ENSG00000148677.6	0.360698	2.16868	2.19974	0.842988	1.8607	2.14555	1.31102	1.01935	1.10623	5.40593	0.708101	2.48979	0.818344	1.29843	0.796101	0.615483	0.354967	0.977899	0.816696	0.529717	1.43915	0.558734	0.0547063	2.26645	2.24449	0.600972	2.93695	3.07374	0.421755	0.750638	0.285302	0.181601	0.0292762	0.0768589	0.0147537	1.80523	0	2.71511	1.30953	0.802096	0.277985	0.971427	0.417392	0.0440349	2.84172	2.03457	3.98582	0.165215	1.61505
ENSG00000240912.1	0	0	0	0	0	0	0	0	0	0	0	0	0	0	0	0	0	0	0	0	0	0	0	0	0	0	0.0629854	0	0.0624109	0.0830335	0	0	0	0	0	0	0	0	0	0	0	0	0	0	0	0	0	0	0
ENSG00000153898.11	0.876108	0.647439	0.430764	0.615832	0.392947	0.626736	0.543931	1.46045	0.538198	0.578837	0.833677	0.496417	1.31008	1.26557	0.750301	0.566306	0.6156	0.417399	0.591242	0.417872	0.538841	0.440854	0.0627316	0.779279	1.04555	0.60118	0.368124	0.285071	0.510582	0.100231	0.426623	0.300273	0.220345	0.489287	0.0828381	0.333218	0.0619915	1.12058	0.130219	0.243886	1.03433	0.277942	0.189868	0.341754	0.771165	0.981172	0.497105	0.812085	1.04526
ENSG00000146085.7	3.38731	3.42525	3.04661	3.25797	3.38204	2.98872	3.3873	3.60788	3.16246	2.41216	3.53487	2.93013	3.21721	3.43333	3.34946	2.7204	2.08392	3.02536	2.67351	3.65807	3.07892	2.88867	3.39046	3.08095	3.76745	2.93241	3.11023	3.20618	3.13113	3.57421	3.23761	2.82331	4.77405	4.15742	3.34238	3.38438	4.28856	3.47629	3.33468	3.15954	3.35275	3.25915	3.87738	2.78217	3.43255	3.70652	3.14748	3.34619	3.00736
ENSG00000213669.2	0	0	0.144209	0	0	0	0	0	0	0	0.162178	0	0	0	0	0	0	0	0	0	0	0	0	0	0	0	0	0	0	0.068208	0	0.131128	0	0	0	0	0	0	0.0975038	0	0	0	0	0	0	0	0	0	0
ENSG00000009844.14	2.27251	2.55311	2.59014	2.6635	2.41694	2.34858	1.99059	2.87669	1.93822	1.96607	2.49686	2.35111	2.69808	2.69733	2.16778	2.1657	1.19682	2.21807	2.33851	2.56093	2.74113	2.50979	2.0157	2.3073	2.76294	2.09322	2.44087	2.22947	2.39412	2.15692	1.94754	1.79136	2.91759	2.86843	2.25325	2.23803	2.43887	2.45458	2.12658	2.69203	2.56318	2.31841	2.60049	1.42568	2.73522	2.86719	3.05029	2.04812	2.85499
ENSG00000253926.1	0	0	0	0	0.213859	0	0	0	0.0880571	0	0	0	0	0	0	0.236877	0	0	0	0	0	0	0	0	0	0	0	0	0	0	0	0	0	0	0	0	0	0.0864261	0	0	0	0	0	0	0	0	0	0	0
ENSG00000159263.14	1.16919	1.72483	0.931407	2.20643	0.963897	1.67923	2.46112	1.24073	0.499486	1.42451	1.36115	1.08541	0.267594	0.283065	0.293631	0.698225	0.243233	2.63412	2.72138	2.24366	1.52979	0.409826	0.378354	0.814939	0.220506	0.684129	0.235467	0.987478	1.54864	0.512573	0.474995	0.379253	0.280628	0.302762	0.236477	1.51366	0.417642	0.639429	1.54413	1.33728	2.42431	1.56985	2.58501	0.0455304	0.491671	0.40615	1.62559	0.693441	0.9575
ENSG00000248847.2	0	0	0	0	0	0	0	0	0	0	0	0	0	0	0	0	0	0	0	0	0	0	0	0	0	0	0	0	0	0	0	0	0	0	0	0	0	0	0	0	0	0	0	0	0	0	0	0	0
ENSG00000221376.1	0	0	0	0	0	0	0	0	0.186714	0	0	0	0	0	0	0	0	0	0	0	0	0	0	0	0	0	0	0	0	0	0	0	0	0	0	0	0	0	0	0	0.230103	0	0	0	0	0	0	0	0
ENSG00000236900.1	0.225163	0	0	0	0	0	0	0	0	0	0	0	0	0	0	0	0	0	0	0	0	0	0	0	0	0	0	0	0	0	0	0	0	0	0	0	0	0.0945952	0	0	0.230103	0	0	0	0	0	0	0	0
ENSG00000248810.1	1.30798	1.38436	0.522748	1.81285	0.467953	0.0670331	1.35801	1.25614	0.491174	0.914433	0.437302	1.45783	0.249063	0.747399	0.87564	1.41758	0.247762	1.43343	1.12594	1.63824	0.890171	0.696392	0	1.41841	0.624892	0.791469	0.633837	2.21612	2.25596	0.0510514	0	0.0665289	0.0385013	2.06727	0.0232889	1.56681	0	0.795398	1.71381	1.50663	0.752462	0.15964	2.28268	0.749755	0.319931	0.170453	1.25239	0.423848	0.615072
ENSG00000276605.1	0	0	0	0	0	0.0444035	0	0	0	0	0	0	0	0	0	0	0	0	0	0	0	0	0	0	0	0	0	0	0	0	0	0	0	0	0	0	0	0	0	0	0	0	0	0	0	0	0	0	0
ENSG00000279361.1	0	0.0452396	0	0.10128	0	0	0	0	0	0	0.147402	0.0408682	0	0	0	0	0.0591092	0	0	0.0505923	0.0247697	0	0	0	0	0.0243817	0.0202445	0	0.0593537	0	0.0271254	0.0522356	0.0241834	0.0636693	0	0.0222273	0	0	0.0385686	0	0.198566	0.0574542	0.0165353	0	0.0277148	0	0	0	0
ENSG00000121766.13	3.54745	3.90294	4.21991	3.81827	3.7378	4.36927	3.93764	4.037	3.48314	3.65901	4.1397	4.05444	4.76853	3.78852	4.09473	4.13756	2.86456	3.14905	4.2862	3.53758	3.64251	3.68651	4.13118	3.41204	3.6912	3.57446	3.99183	3.801	4.24708	4.76698	3.80555	4.16973	3.69643	4.5489	3.53604	4.10571	3.93837	3.9376	4.01025	3.83024	4.02383	3.64348	4.37967	2.55708	3.89523	4.06109	3.57217	3.52091	3.77959
ENSG00000125746.13	3.52158	2.95746	3.97945	3.39341	2.84842	3.0508	3.51013	3.4112	3.83084	2.55213	3.19851	2.37643	1.61455	2.76566	2.54686	3.35742	1.667	3.45352	3.82986	3.7683	2.71349	3.43224	2.95396	2.91888	2.76056	2.98298	2.97228	2.60681	3.4216	4.68228	3.0737	2.73312	3.09801	3.52727	3.16663	4.52399	2.62019	2.53317	2.92643	3.38101	3.29526	3.2039	3.59929	1.95099	2.39102	2.54198	3.10955	2.98279	3.86106
ENSG00000180846.7	0.0229894	0.117958	0	0.133898	0.0931761	0.179516	0.141071	0.137286	0.12694	0.0995698	0.185241	0	0.0258835	0.030333	0.0567233	0.103671	0	0.178872	0.173683	0.0890066	0.0438733	0	0.0536424	0.0259292	0.0577189	0.0643104	0.138537	0.0824406	0.0530324	0	0.0944848	0.0235187	0	0	0.0429607	0.0965451	0.0267472	0.0725234	0.133065	0.0240654	0.279497	0.100899	0.072291	0	0.0369441	0	0.0751772	0.0833354	0.0204017
ENSG00000229613.1	0	0	0	0	0	0	0	0	0	0.038673	0	0	0	0	0	0.0600372	0	0	0	0	0	0	0.0308383	0.0295397	0.0656566	0	0	0	0.0203947	0.0802957	0	0.0267967	0.0487676	0	0.0246587	0.0226011	0	0.0210557	0	0	0	0	0	0	0	0.0366274	0	0	0
ENSG00000005421.7	0.0751083	0.462508	0.142173	0.0437862	0	0.311981	0.0687706	0.354752	0.104254	0.260754	0.377999	0.196731	0.0246148	0.392933	0.0136832	0	0	0.035757	0.399692	0.0744097	0.141079	0.0135599	1.85586	0.240017	0.0727707	0.0810333	0.186146	0.197537	0.107174	3.08681	0.100817	1.10843	0.228855	0.0541368	0.0205781	0.186698	3.20165	0.150901	0.0647759	0.44335	0.118985	0.0164632	0.0688011	0.0908184	0.244791	0.396223	0.194168	0.0793269	0.0574342
ENSG00000238075.1	0	0	0	0	0	0	0	0	0	0	0	0	0	0	0	0	0	0	0	0	0	0	0	0	0	0	0	0	0	0	0	0	0	0	0	0	0	0	0	0	0	0	0	0	0.0315715	0	0	0	0
ENSG00000178623.10	3.50236	2.81463	1.30991	3.6377	2.04997	2.75187	3.92691	3.0772	3.97814	0.356521	2.86177	3.39589	0.29283	1.50472	2.84255	2.26104	0.893732	3.78209	3.52279	3.26823	3.53867	3.97931	0.257469	2.69976	3.40472	3.28232	2.14693	3.12026	3.2099	0.576312	0.877284	0.339333	0.25739	2.98278	0.105608	3.1914	0.123121	2.03996	3.12818	3.23056	3.507	4.03155	3.90362	0.179611	1.08288	1.14426	3.29831	2.73767	2.56364
ENSG00000116690.10	1.64037	1.09798	1.91522	1.10471	2.04421	1.42832	1.0528	2.22644	1.23045	0.274701	1.14891	1.43042	3.97315	1.86482	0.743437	0.212946	0.19443	0.416437	0.660263	1.09325	0.194335	1.28187	1.40201	1.76773	0.343332	0.807471	1.20441	0.419429	1.64382	0.468671	2.89423	0.941879	1.35861	0.0803171	1.64773	0.846274	3.42054	1.21028	0.9131	0.958002	1.22279	0.826396	0.143018	0.290348	2.41557	2.86156	0.914556	1.20735	1.85691
ENSG00000227293.1	0	0	0	0	0	0	0	0	0	0	0	0.129884	0	0	0	0	0	0.0683868	0	0	0	0	0	0	0	0	0	0	0	0	0	0	0	0	0	0	0	0	0	0	0	0	0	0	0	0	0	0	0
ENSG00000081853.14	0.289082	0.338395	0.48901	0.369633	0.4861	0.319111	0.289339	0.438004	0.237385	0.0835171	0.311907	0.250632	0.100946	0.519887	0.449157	1.09824	0.0632032	0.298519	0.106789	0.259968	0.203434	0.126283	2.03882	0.363779	0.387116	0.241844	0.373028	0.349025	0.336097	0.256029	1.08946	1.55798	0.47108	0.624987	0.469064	0.42609	0.967316	0.461196	0.655727	0.309256	0.318322	0.340115	0.341918	0.192711	0.753078	0.444661	0.37036	0.716149	0.309731
ENSG00000281568.1	0	0	0	0	0	0	0	0	0	0	0	0	0	0	0	0	0	0	0	0	0	0	0	0	0	0	0	0	0	0	0	0	0	0	0	0	0	0	0	0	0	0	0	0	0	0	0	0	0
ENSG00000271222.1	0	0	0	0	0	0	0	0	0	0	0	0	0	0	0	0	0	0	0	0	0	0	0	0	0	0	0	0	0	0	0	0	0	0	0	0	0	0	0	0	0	0	0	0	0	0	0.453356	0	0
ENSG00000202119.1	0	0	0	0	0	0	0	0.210367	0	0	0	0	0	0	0	0	0	0	0	0	0	0	0	0.296464	0	0	0	0	0.210395	0	0	0.271127	0	0	0	0	0	0	0	0	0	0.20399	0	0	0	0	0	0	0
ENSG00000104804.6	0.013858	0.118127	0.120738	0.0819389	0	0.0563205	0.0695379	0.15378	0.0226031	0.070516	0	0.106968	0.148973	0.0363772	0.224872	0.063184	0	0.131168	0.0808706	0.0673622	0.0265228	0.0673029	0.0324719	0.0156365	0.124242	0.0517512	0.0323986	0.0985197	0.0321	0.042855	0.0145948	0.0558953	0.0130058	0.0115775	0	0.0702592	0.0320848	0.0111301	0.0614919	0.0430959	0.122911	0.15844	0.0524885	0.0260984	0.0801793	0.0480455	0.104334	0.14691	0.0365715
ENSG00000226432.3	0.102937	0.149216	0	0	0	0.0480884	0.0447878	0.0273706	0.0570438	0.026131	0	0	0.0395372	0	0	0	0	0.0289351	0.0691352	0.0687874	0.0337863	0	0	0.0396066	0	0	0.0547398	0	0.0542392	0	0	0	0	0.0581903	0.0970512	0.0891362	0	0	0.0525176	0.0367722	0.0359586	0.0525004	0.0667005	0	0.0563195	0	0.0768746	0	0
ENSG00000140854.11	2.59654	2.44855	2.44785	2.98363	2.5414	2.37007	2.94108	2.64729	2.85687	3.63224	2.45173	2.42315	2.75899	2.5583	2.65992	2.59593	1.75367	2.74008	2.21941	2.64002	2.57882	2.14764	3.46758	2.8868	2.80974	2.57166	2.92891	2.28668	2.82408	3.68941	3.22485	3.1393	2.81284	2.91486	3.35716	2.9426	2.74065	2.47041	2.26606	2.87423	2.65166	3.07916	2.99933	1.8818	2.41197	2.44392	2.87391	2.56259	2.41751
ENSG00000170959.13	0.0557915	0.182778	0.037033	0.0608835	0.0578899	0.0574952	0.050637	0.0735893	0.0644581	0.0278458	0.182088	0.0915307	0.00799157	0.160086	0.00295557	0.010952	0.019129	0.0212676	0.0117506	0.0997625	0.0226034	0.0376187	0.207871	0.0602714	0.0415577	0.0721561	0.0511353	0.0469542	0.0857984	0.0580475	0.639026	0.414506	0.348036	0.294298	0.488967	0.0717175	0.38752	0.109821	0.0559308	0.0294813	0.096204	0.0194653	0.0359434	0.0995847	0.119906	0.189845	0.0286544	0.0517091	0.0576737
ENSG00000258545.4	0.587458	0.63371	0.0956861	0.295554	0.0758582	0.294387	0.377681	0.570198	0.15499	0.132734	1.1882	0.114921	1.05261	0.126579	0.0759895	0.334863	0.445799	2.46515	0.312157	0.270214	0.0817523	1.36494	0.316422	0.121748	0.443261	0.30769	2.70913	0.110114	0.121059	0.112642	0.496497	0.319925	0.0461706	0.167324	0.176897	0.181948	0.228501	2.0959	0.0733064	0.113261	0.157464	0.184957	0.573269	0.372953	0.392334	0.188845	0.169985	0.365938	0.469009
ENSG00000262708.1	0.051578	0.0899761	0.114093	0.197763	0	0.0704474	0.128436	0.0402304	0.0423272	0.0758357	0.0869079	0.0814022	0	0	0.064102	0	0	0.0838211	0	0.0510944	0	0	0	0.0581007	0	0.0488385	0	0.137429	0.0793803	0	0.054283	0	0.0484447	0.0851096	0	0.0445562	0	0	0	0.0539673	0	0	0.0332117	0.0488214	0.0279921	0.0363838	0	0	0
ENSG00000223377.1	0	0	0	0	0	0	0	0	0	0	0	0	0	0	0	0	0	0	0	0	0	0	0	0	0	0	0	0	0	0	0	0	0	0	0	0	0	0	0	0	0	0	0	0	0	0	0	0	0
ENSG00000234467.1	0	0	0	0	0	0	0	0	0	0	0	0	0	0	0	0	0	0	0	0	0	0	0	0	0	0	0	0	0	0	0	0	0	0	0	0	0	0	0	0	0	0	0	0	0	0	0	0	0
ENSG00000280499.1	0	0	0	0	0	0	0	0	0	0	0	0	0	0	0	0	0	0	0	0	0	0	0	0	0	0	0	0	0	0	0	0	0	0	0	0	0	0	0	0	0	0	0	0	0	0	0	0	0
ENSG00000281490.1	1.45054	1.66071	1.27648	1.34101	1.15873	2.14288	1.9003	2.17334	1.54406	1.38922	1.55447	1.39399	0.558469	1.6146	2.22489	0.939352	0.052054	1.33815	1.52364	1.24592	0.986395	0.269713	2.40399	0.559293	1.8376	1.59159	1.35149	1.26181	1.24566	0.356333	2.55506	1.21405	1.33463	1.91633	2.09883	1.59714	1.91296	1.6123	1.10727	1.97892	1.56588	1.71815	1.2554	0.980295	1.5381	1.51614	1.92352	0.852532	1.19602
ENSG00000272921.1	0	0.0977396	0	0	0	0	0	0.0580654	0.0308593	0.0279976	0	0	0	0	0	0	0	0.0309999	0	0	0	0	0.044278	0	0	0	0	0	0	0	0	0	0	0.0314853	0	0.0642667	0	0.0302765	0	0.0393886	0.0385179	0	0.0241928	0.0356157	0	0	0	0	0.0334189
ENSG00000163221.8	0.115668	0.288515	0.130099	0.418944	0.604143	0.545054	0.214315	0.74929	0.140681	0.487779	0.476752	0.262658	0.770277	1.52466	0.874679	0.133298	0.661123	0.0957195	0.0587376	0.220775	0.311158	0.0726247	0.915262	0.602513	0.190831	0.480095	0.218698	0.426341	0.216806	0.430479	0.876096	0.377345	0.209939	0	0.305237	0.147832	0.571668	0.680619	1.55864	0.232455	0.751603	0.757196	1.15601	0	1.27226	2.56566	0.353871	0.300738	0.492699
ENSG00000253131.1	0.167606	0	0	0.169047	0.713343	1.07103	0	0.467635	0.0709197	0.865543	0.0738735	0	0.187567	0.315498	0	0.192639	0	0.139124	0	0.0854364	0.559379	0	0	0	0.334435	0	0	0.0791266	0.193565	0	0	0	0	0	0	0.0746159	0	0.428648	0	2.56127	0.324505	1.01335	0	0	0.301109	1.11569	0	0	1.02692
ENSG00000271322.1	0	0	0	0	0	0	0	0	0	0	0	0	0	0	0	0	0	0	0	0	0	0	0	0	0	0	0	0	0	0	0	0	0	0	0	0	0	0	0	0	0	0	0	0	0	0	0	0	0
ENSG00000253583.1	0	0	0	0	0	0	0	0	0	0	0	0	0	0	0	0	0	0	0	0	0	0	0	0	0	0	0	0	0	0	0	0	0	0	0	0	0	0	0	0	0	0	0	0	0	0	0	0	0
ENSG00000006377.10	0.137893	0	0.0303497	0.0181377	0	0.763918	0.045542	0.308754	0	0.0265739	0.0380625	0.0285603	0.0696387	0.0586084	0	0.431794	0.0616425	0	0.432416	0.208167	0.017281	0	0.0828865	0.0402748	0.0228008	0.00852988	0.0141172	0.0164608	0.0139863	0.242159	0	0.435923	0.160439	0.0224724	0	0.236663	0.509505	0	0.739247	0	0.0455645	0.00678178	0.0511578	0	0.00970325	0	0.0298063	0.0330974	0.372477
ENSG00000281098.1	0	0	0	0	0	0	0	0	0	0	0	0	0	0	0	0	0	0	0	0	0	0	0	0	0	0	0	0	0	0	0	0.262192	0	0	0	0	0	0	0	0	0	0	0	0	0	0	0	0	0
ENSG00000256420.1	0	0	0.019458	0	0	0	0	0	0	0	0	0	0	0	0	0	0	0	0	0	0	0	0	0	0	0	0	0	0	0	0	0	0	0	0	0	0	0	0	0	0	0	0	0	0	0	0	0	0
ENSG00000232751.1	0	0.0847219	0	0	0	0.129701	0	0.145757	0	0	0.0818278	0	0	0.124996	0	0	0	0.0789165	0	0.183368	0	0.117204	0	0.20726	0.0812794	0	0	0.0876296	0.0747289	0.0992838	0.100406	0	0	0	0	0	0	0	0	0	0.275161	0.141243	0.121081	0.175557	0.102532	0	0	0	0.0849664
ENSG00000198105.10	1.22328	1.556	1.06567	1.53788	1.24712	1.38901	1.30568	1.54007	1.15242	1.83357	1.87644	1.38834	1.29327	1.44493	1.67442	1.45076	0.396951	1.21634	1.35571	1.21356	0.935317	0.963676	1.9877	1.41743	1.3549	1.48036	1.36588	1.13035	1.2429	2.14069	1.94357	1.32152	2.19147	2.06753	1.91184	1.0288	1.37654	1.58459	1.00261	1.11837	1.45095	1.53251	1.32477	0.573432	1.32516	1.596	1.04048	1.0615	0.864363
ENSG00000095794.18	1.66276	2.25892	2.08338	2.3276	2.12048	2.03132	2.02899	1.96682	1.74113	1.6458	2.02532	1.9126	3.36748	2.9134	2.63218	2.06522	1.36777	1.7538	1.92408	2.02365	2.01734	2.35089	2.33202	2.00861	2.08272	1.86873	2.84641	2.55121	2.0999	2.28311	1.63697	2.58303	2.15694	1.98126	1.65152	1.7001	2.31161	2.33152	2.24044	1.885	2.83361	2.12688	1.97886	1.01865	3.49017	2.80574	1.97951	2.03944	2.13109
ENSG00000080910.10	0	0	0	0	0	0.0389221	0	0	0	0	0	0	0	0.0374674	0	0	0	0	0.0282893	0	0	0	0	0	0	0	0.0443251	0	0	0	0	0	0	0	0	0	0	0	0	0	0	0	0	0	0	0	0	0	0
ENSG00000242757.1	0	0	0	0	0	0	0	0	0	0	0	0	0	0	0	0	0	0	0	0	0	0	0	0	0	0	0	0	0	0	0	0	0	0	0	0	0	0	0	0	0	0	0	0	0	0	0	0	0
ENSG00000231857.1	0	0.0284112	0	0	0	0	0	0	0	0	0	0	0	0	0	0	0	0.0264289	0	0.0317947	0	0	0	0	0	0	0	0	0	0	0	0	0	0	0	0	0	0	0	0	0	0	0	0	0	0	0	0	0
ENSG00000206997.1	0	0.440683	0	0	0	0	0.331637	0	0.220683	0	0.2294	0.40298	0	0.341742	0	0	0	0	0	0	0	0	2.40294	0	0	0	0	0	0.210395	0	0	0	0.463784	0	0	0	2.25288	0.216773	0	0	0	0	0	0	0	0.191289	0	0	0.237753
ENSG00000243053.2	0.0800379	0	0	0	0	0.108933	0	0	0.189022	0	0	0.125617	0	0.104955	0.0992385	0	0	0	0.155216	0.0792947	0.0770111	0	0	0.090049	0	0	0.181712	0	0.0625721	0	0.163741	0.159293	0	0.131249	0	0.0692335	0	0.06457	0	0	0.159371	0.118703	0	0.0757998	0	0	0	0	0
ENSG00000249613.1	0	0	0	0	0	0	0	0	0	0	0	0	0	0	0	0	0	0	0	0	0	0	0	0	0	0	0	0	0	0	0	0	0	0	0	0	0	0	0	0	0	0	0	0	0	0	0	0	0
ENSG00000270850.1	0	0	0	0	0	0	0	0	0	0	0	0	0	0	0	0	0	0	0	0	0	0	0	0	0	0	0	0	0	0	0	0	0	0	0	0	0	0.0715897	0	0	0	0	0	0	0	0	0	0	0
ENSG00000257730.1	0	0	0	0	0	0	0	0	0	0	0	0	0	0	0	0	0	0	0	0	0	0	0	0	0	0	0	0	0	0	0	0	0	0	0	0	0	0	0	0	0	0	0	0	0	0	0.183442	0	0
ENSG00000275029.1	0.0710156	0.0629558	0.0800297	0	0.143764	0	0	0.0824298	0.141672	0.177509	0.0607896	0	0.0404471	0.0473594	0.0447312	0.0820321	0	0.320518	0.035788	0.137436	0.133554	0.0873429	0.0833799	0.0799292	0	0.0997606	0.161853	0.326536	0.0554809	0.0374086	0.213449	0.695572	0.03375	0.144436	0.1618	0.1203	0.160353	0.0572568	0.382397	0.0376193	0.0726596	0.0537031	0.0458371	0	0.0194594	0.0501944	0.153177	0.0658444	0.0937014
ENSG00000023041.10	3.80996	3.9257	3.32088	3.9869	3.29705	3.50561	3.59478	3.58525	3.67076	3.43272	3.74882	3.81761	3.10433	3.40486	3.25941	3.29909	2.06126	4.07564	4.10491	3.64465	3.46481	3.63337	3.0937	3.63045	3.80561	3.52208	3.42385	3.86537	3.94836	3.21831	2.93278	2.87678	3.18961	3.33369	2.9311	2.99626	3.30609	3.43527	3.70109	3.79482	3.73602	3.84215	3.77491	1.94392	3.26318	3.51129	3.68181	3.47816	3.26191
ENSG00000211885.1	0	0	0	0	0	0	0	0	0.356958	0	0	0	0	0	0	0	0	0	0	0	0	0	0	0	0	0	0.343883	0	0	0	0	0	0	0	0	0	0	0	0.600347	0	0.434376	0	0	0	0.244553	0	0	0	0
ENSG00000258878.1	0.0521821	0.091016	0.115401	0.199965	0	0.071267	0.305149	0.0407034	0.0844144	0.0388681	0	0	0	0.134146	0.0648495	0	0.0603912	0.0430188	0.102106	0	0.145619	0	0	0.0587797	0.129083	0.0494111	0	0.047834	0.0407091	0	0	0	0.0490127	0	0	0	0	0.122555	0	0.0545989	0.154607	0.115107	0.160696	0.0493938	0.0283226	0	0.0578104	0	0
ENSG00000233888.2	0	0.0401651	0	0	0	0	0	0	0	0	0	0	0	0	0	0	0	0	0	0	0	0.0558936	0	0	0	0	0	0	0	0	0	0	0	0	0	0	0	0	0	0	0	0	0.0291808	0	0	0	0	0	0
ENSG00000278725.1	0	0	0	0.149373	0	0	0	0.0593454	0	0	0.0650247	0	0	0	0.0941948	0.170378	0	0	0	0	0	0.0933688	0	0	0.126405	0.268464	0.0599006	0	0	0.153885	0.0798924	0	0	0.239376	0.0715637	0	0.0880985	0.061251	0	0.0794319	0	0.0574542	0.186917	0	0	0	0	0	0
ENSG00000221304.1	0	0	0	0	0	0	0	0	0	0	0	0	0	0	0	0	0	0	0	0	0	0	0	0	0	0	0	0	0	0	0	0	0	0	0	0	0	0	0	0	0	0	0	0	0	0	0	0	0
ENSG00000249141.1	0.324508	1.28301	0.759165	0.960083	0.535056	0.199908	0.591654	1.17619	0.122245	0.430077	0.965539	0.706747	0.314599	0.515	0.394907	0.503699	0.97226	0.588226	0.364011	0.236891	0.845265	0.953093	0.173093	1.41577	0.35017	0.72042	0.92934	2.04727	1.36062	0.104392	0.203938	0.0522356	0.525571	0.239376	0	0.1285	0.274881	0.490352	0.722695	1.23784	1.02354	0.519405	0.378191	0.459252	0.183675	0.382297	1.26301	0.341186	0.328369
ENSG00000184271.14	1.55358	1.46559	0.908295	1.48028	1.61268	2.05302	1.36475	1.44872	1.2207	1.1553	1.43452	1.5338	1.33668	1.59848	2.00757	1.21668	0.536157	1.15927	1.52091	1.25953	1.39832	1.38288	1.54295	1.50824	1.60453	1.21498	1.43054	1.59986	1.18239	2.13708	2.43075	2.84028	1.08992	1.72731	1.39976	1.1799	2.09467	1.64847	1.2025	1.12481	1.71171	1.5548	1.26665	0.744793	1.72588	1.7607	1.24074	1.68109	1.26737
ENSG00000173546.7	1.66679	1.13525	2.76977	2.41323	2.24567	2.13017	2.46028	2.13483	1.39031	2.24711	1.37695	1.88237	3.53227	2.0944	4.51067	2.84428	0.481846	2.21984	2.84183	1.82868	2.48603	2.35784	2.10943	1.98092	2.83489	1.67949	2.86593	2.72873	2.02435	1.08142	2.64581	2.8403	1.14004	1.0489	0.69015	2.24549	2.06597	1.52252	1.94973	2.06974	1.86098	3.65997	2.58436	0.492552	2.1864	2.13696	2.22904	2.38383	1.49206
ENSG00000233451.1	0	0	0	0	0	0	0	0	0	0	0	0	0	0	0	0	0	0	0	0	0	0	0.217948	0	0	0.0615809	0	0	0	0	0.0684125	0.359537	0	0.509245	0	0	0.343148	0	0	0	0	0	0	0	0	0.0459281	0.140573	0	0
ENSG00000268895.4	0.53503	0.387295	0.514803	0.45938	0.658765	0.511679	0.608569	0.788849	0.375855	0.311555	0.605596	0.493013	0.640017	0.779707	0.481473	0.216079	0.0879931	0.356025	0.412933	0.334201	0.273012	0.437527	1.62349	0.505389	0.444287	0.525433	0.395848	0.587888	0.385993	0.952327	1.95552	2.7634	1.31969	1.24877	1.65802	0.471865	1.91054	0.708009	0.260502	0.295106	0.742951	0.151277	0.402639	0.159787	0.810797	0.788978	0.632205	0.586404	0.410823
ENSG00000242747.1	0.184296	0.164089	0.141035	0.126537	0.24933	0	0.0814688	0.190492	0.245827	0.557244	0.255452	0	0	0.310727	0.0795618	0.275815	0.337523	0.0528687	0.0638073	0.238726	0.0616477	0.419109	0.146812	0.269184	0.157593	0.379368	0.236494	0.0587641	0.0984011	0.462951	0.131848	0.188307	0.328481	0.203722	0.0603731	0.304334	0.212561	0.285311	0.184737	0.131101	0.301582	0.140678	0.231879	0.228737	0.52615	0.290542	0.0709647	0	0.215478
ENSG00000250066.1	0	0	0	0	0.147533	0	0.179675	0	0.117459	0	0	0	0	0	0	0	0	0	0	0	0.0701611	0	0	0	0	0.0690789	0	0	0.0569811	0.0758562	0	0	0	0	0	0	0	0.0588041	0	0	0.213172	0	0.0470808	0	0	0	0.298904	0	0
ENSG00000178372.7	0.294574	0.0628124	0.262041	0.326522	1.2698	0	0.772501	0.49635	0	1.19382	2.99587	0.263869	0.117826	0.0930032	0.0879181	3.10238	0.232997	0.0295353	0.609964	0.292029	0.340402	0.0442307	0	0	0.118068	0.0671145	0	0.403288	0.0553542	0	0.398537	0	0	0	0	0.0309569	0	0.62787	0.155166	1.53491	0	0.203326	0	0.0339356	0.0194144	0.025257	0.587747	0	0.440482
ENSG00000231699.1	0	0.434847	0	0	0	0.44861	0	0	0.148609	0.259038	0	0	0	0	0	0	0.206577	0.149259	0.178944	0.336568	0	0	0.209651	0	0	0	0	0	0.141517	0	0.18869	0	0	0	0	0.42536	0.207297	0	0.262393	0	0.183694	0	0	0	0.0994931	0	0.668066	0	0.16041
ENSG00000206987.1	0	0.193715	0	0	0	0	0	0	0	0	0.187331	0	0	0	0	0	0	0	0	0	0	0	0	0	0	0	0	0	0	0	0	0	0	0	0	0	0	0	0	0	0	0	0	0	0	0.155835	0	0	0
ENSG00000271704.1	0	0	0	0	0	0	0	0.0413282	0	0	0.0453103	0	0	0	0	0	0	0	0	0	0	0	0.0622713	0	0	0	0	0	0	0	0.0557569	0.0541869	0	0	0	0	0	0	0	0	0	0	0	0	0	0.0373781	0	0	0
ENSG00000226598.1	2.3251	2.34048	0.221435	1.83461	0.858114	2.37005	2.42746	1.64531	1.74878	0.557244	1.70177	1.59846	0.63346	2.45013	1.37157	1.09384	0.36049	1.51048	2.14043	1.57839	1.15212	0.682622	0.15751	0.527881	1.34089	1.07761	2.21559	1.45737	1.07192	0	0.44435	0.0704585	0.12669	0	0	1.47009	0.227685	2.36748	2.10774	1.559	1.51238	1.21638	2.90873	0.502132	2.08357	1.09265	2.05285	1.18116	0.722946
ENSG00000215264.4	0	0	0	0	0	0	0	0	0	0	0	0	0	0	0	0	0	0	0	0	0	0.0580816	0.0554208	0	0	0.0446278	0.0732677	0	0	0.0490468	0.0496108	0	0	0.0394526	0	0.0407094	0	0	0	0.0493219	0	0	0	0	0.0255628	0.0332346	0	0	0
ENSG00000201998.1	0	0.60888	0	0.310051	0	0.218254	0	0.24438	0.369069	0.33825	0.13924	0	0.181271	0	0.19948	0	0	0.257302	0.306306	0.160481	0.424965	0	0.356324	0	0.138325	0.153645	0.355603	0.148908	0.127376	0	0	0.448533	0.152449	0	0	0.140608	0.186997	0	0.237127	0	0.165575	0.123391	0.204152	0	0.328577	0.222448	0.480879	0	0.144473
ENSG00000147439.10	2.80862	1.88384	1.635	2.13692	2.27031	2.64817	2.18738	2.49563	2.47711	2.68472	2.7326	2.32112	1.75002	2.3974	2.13404	2.32587	1.26608	3.25983	2.14423	1.95741	2.68912	2.86077	1.93543	1.6471	2.3612	1.96322	1.93804	2.06746	2.41836	2.38557	1.89752	2.09906	1.9334	1.69521	2.57754	2.67306	1.63946	1.77468	2.21445	2.40077	2.4303	2.46241	2.23546	0.993946	1.86159	2.04672	2.27988	2.04424	2.07857
ENSG00000254542.1	0.051239	0.253101	0.0577929	0	0	0	0.127614	0.039965	0.0829054	0.372793	0.206881	0	0.0576192	0.252539	0	0	0.0593028	0	0	0.147213	0	0	0.0602315	0.0577198	0.12681	0.0954559	0.0795854	0	0	0	0	0	0.048126	0	0	0.0872077	0.0595203	0.0813671	0	0.105305	0.374178	0	0	0.0485003	0.081862	0.0361435	0.0567677	0	0.174054
ENSG00000176383.8	0.221513	0.393736	0.459664	0.456441	0.229371	0.155857	0.242184	0.193153	0.0690445	0.104594	0.249429	0.179294	0.162848	0.158158	0.142188	0.317183	0.10421	0.4515	0.0773448	0.668119	0.140006	0.1705	0.931912	0.518021	0.243097	0.782026	0.7389	0.209287	0.637108	0.26496	0.748351	0.986312	0.381569	0.317636	0.82894	0.207805	0.689056	0.0979881	0.458751	0.13297	0.232187	0.178456	0.133999	0.031108	0.0664631	0.129358	0.644212	0.151766	0.156325
ENSG00000229834.1	0	0	0	0	0	0	0	0	0	0	0	0	0	0	0	0	0	0	0	0	0	0	0	0	0	0	0	0	0	0	0	0	0	0	0	0	0	0	0	0	0	0	0	0	0	0	0	0	0
ENSG00000264009.1	0	0	0	0	0	0	0	0	0	0	0	0	0	0	0	0	0	0	0	0	0	0	0	0.315103	0	0	0	0	0	0	0	0.288326	0	0	0	0	0	0.230794	0	0	0	0	0.186917	0	0	0	0	0	0
ENSG00000123560.12	0.80194	0.338161	0.159136	2.33601	1.04528	0.849646	0.137626	0.918293	0.124596	0.0301219	1.43733	2.24956	0.0229514	0.946334	1.4638	0.347369	0.141712	0.025084	0.463555	0.908642	0.189261	0.377626	0.0650763	1.38209	0.795113	0.624583	1.06026	0.261355	1.1836	5.4943	0.0941688	2.17271	0.0658807	0.012795	0.00482039	0.365295	0.0237181	1.44116	0.0751808	0.133367	1.18789	1.1639	0.0704848	0.733501	1.18964	0.966045	0.156407	0.329743	0.320958
ENSG00000278313.1	0	0.123972	0.0804864	0	0	0.0973104	0	0	0	0.0532892	0.0611389	0	0	0	0	0	0	0	0	0	0.134303	0.0878402	0.0838552	0	0	0	0	0.0655069	0	0	0.0751411	0.0730389	0.0671111	0	0.0672962	0.232589	0	0	0	0.213431	0	0	0	0	0.0388836	0	0	0	0
ENSG00000234068.5	0	0.0411236	0.289079	0	0	0.124248	0	0.0715203	0.0380929	0.0345684	0.0396983	0	0	0	0	0	0	0.181922	0.0462315	0	0	0.112257	0.0545981	0	0	0	0	0	0.0362084	0	0	1.52316	0	0	0.0437289	0	0	0.144021	0	0	0	0	0	0	0.0251794	0	0.101133	0	0
ENSG00000271916.1	0.947853	1.36056	0.363367	1.133	0.908391	1.57237	1.12976	1.40073	0.976126	0	1.55825	0.182291	0.561605	0.417003	0.396448	0	0.477246	0.874069	0.589275	1.00273	0.649131	0.273734	0.675842	0.966073	0.280502	0.909825	0.339094	0.388686	0.988665	0.525762	2.72355	1.40157	1.27874	2.30686	3.08225	0.594023	0.988324	1.42983	0.326547	1.10415	0.51833	0.965112	0.571735	0.309866	0.932965	1.16638	0.459421	0.209549	0.806373
ENSG00000260691.4	0	0.0211261	0.0269616	0	0.0165695	0.075233	0	0.00622098	0.0130689	0.017739	0.0733917	0	0	0.0210753	0.0297416	0	0.00928369	0.0390333	0.0158905	0.0079262	0.00769241	0	0.0465535	0	0.00678146	0	0	0	0.012417	0.00833155	0.00842873	0.00818759	0.0149797	0.0199576	0.0298888	0.00689866	0.00931833	0.00642455	0.0120173	0	0.0324916	0.00601918	0.00512506	0	0.0214371	0.00561982	0	0.0147777	0.00709745
ENSG00000255032.1	0	0	0	0	0	0	0	0	0	0	0	0	0	0	0	0	0	0.040249	0	0	0	0	0	0.0550144	0	0	0	0.044759	0	0	0	0	0	0	0	0	0	0	0	0	0.0499716	0	0.031433	0	0	0	0	0	0
ENSG00000249042.4	2.39759	2.51826	2.01545	2.42224	1.84771	3.16092	2.57436	2.18372	2.15839	2.63501	2.60626	2.16988	0.810325	2.45698	1.55953	2.97072	1.9054	2.16807	2.37828	2.28949	1.35927	2.05659	2.1096	2.00016	1.66175	2.15007	1.98985	2.03816	2.66197	1.94058	2.05058	3.57009	1.83095	2.57341	2.3452	2.49931	2.52952	2.34651	2.41458	2.06899	1.98781	1.82852	2.50971	1.46846	1.88552	1.94083	2.04308	2.41897	1.8839
ENSG00000253549.4	0.755314	0.601193	0.133855	0.230901	0.36262	0	0.312656	0.816955	0.292916	0.205425	0.817934	0.909007	0.10774	0.628591	0.51541	0.110736	0.286398	0.35917	0.38762	0.328305	0.788609	0.32804	0.47026	0.493447	0.478589	0.508979	0.16532	0.445818	0.540427	0.099818	0.240242	0.144824	0.274753	0.457659	0	0.324206	0.189367	0.608282	0.968664	0.58912	0.660903	0.286626	0.740956	0.458484	0.374362	0.432962	0.252084	0.39876	0.146331
ENSG00000125744.10	3.05161	2.44328	2.28907	2.29117	2.81677	3.35028	2.6717	2.47773	3.56115	1.38344	2.39507	2.42666	1.64599	2.27564	2.14858	2.60019	1.54691	2.65042	2.86433	2.26979	2.61537	3.08315	3.76863	3.87381	2.32646	2.73678	2.99941	2.18028	2.42452	3.28382	2.76317	3.02736	3.17091	3.61054	3.1224	3.41036	2.74788	2.67939	2.33243	2.06882	2.42803	2.26734	2.57734	1.06512	2.16436	2.52729	2.19998	2.52566	1.94839
ENSG00000237906.1	0	0.0942848	0	0	0	0	0	0	0	0	0	0	0	0	0	0	0	0	0	0.0535757	0	0	0	0	0	0	0	0	0	0.0562706	0	0	0	0	0	0	0.123005	0	0.0805807	0	0	0	0	0	0	0.0753369	0	0	0
ENSG00000259660.2	0.0101701	0.0161493	0.00230571	0.0204524	0.00423283	0.0222781	0	0.0204699	0.0149496	0.0255004	0.0207427	0.0194003	0	0.0293997	0.0327488	0.00472614	0.00944537	0.021643	0.0101253	0	0.00782646	0	0	0	0.00861944	0.0115394	0.0143374	0.0111664	0.012633	0.019003	0.0486276	0.0166127	0.0359357	0.0336827	0	0.0070189	0.002376	0.0403758	0.00612616	0	0.0166211	0.0152619	0.00130538	0.00192896	0.00985481	0.0185006	0.00903488	0	0.00541925
ENSG00000157315.4	0.33398	1.77595	0.729654	1.23921	2.3519	2.28578	1.13454	1.79253	1.41523	0.398449	2.77168	1.80425	0.29219	1.70038	0.545021	0.360969	5.27567	0.769888	0.3672	1.58655	0.513089	2.41181	0.519686	2.05261	1.53356	3.13247	0.79336	0.3567	1.5326	3.70905	3.61858	3.04872	1.84883	3.59877	1.25339	1.09462	1.1231	1.01469	0.656327	0.418961	2.26658	1.19532	1.02103	5.97733	2.05048	1.94859	0.939959	0.843304	2.2437
ENSG00000015532.8	3.21005	3.1624	3.21014	3.29095	3.20376	3.56129	3.24641	2.94506	3.03692	4.09244	2.62047	3.15405	3.09855	3.05427	3.0768	3.63109	1.7861	2.96028	3.66929	3.28834	2.59624	3.11817	3.93138	3.55796	3.04134	3.12157	3.61645	3.27706	3.43743	2.84963	3.7738	3.85667	2.41508	2.66221	3.81309	3.59934	3.40058	2.90551	3.46564	2.91406	3.08801	3.09231	2.56667	2.16663	3.00062	2.77022	2.92946	3.23091	2.84953
ENSG00000090382.5	10.5542	8.94909	6.66449	9.44733	6.68567	8.6507	10.6738	9.94654	8.83707	5.44294	9.33182	7.88647	7.33598	8.21786	10.4223	5.57855	7.09991	10.8802	6.25108	7.57776	10.4686	8.38791	3.51901	9.18918	9.55749	7.97931	7.1111	7.96221	7.19935	0.54541	4.46748	3.76858	4.12561	3.30762	1.96143	7.05142	7.94989	8.88934	8.30929	7.2063	9.86318	10.8488	11.422	3.16203	7.91256	7.2068	9.70037	8.87046	6.69634
ENSG00000280904.1	0	0	0	0.628014	0	0	0	0.274964	0	0	0.942651	0	0	0	0.419374	0	0	0.530244	0.621171	0	0	0	0	0.384188	0	0	0	0	0.275	0	0	0	0	0.537251	0	0.551671	0	0	0.858241	0	0	0	0.230093	0.328337	0	0.250519	0	0	0
ENSG00000265538.1	0	0	0	0	0	0	0	0	0	0	0	0	0	0	0	0	0	0	0	0.38995	0	0	0	0	0.339617	0	0	0	0	0	0	0	0	0	0	0	0	0	0	0	0	0	0.263606	0	0	0	0	0	0
ENSG00000218643.2	0	0.0304507	0	0	0	0.0470851	0.0438524	0	0	0	0	0	0	0	0	0	0	0	0	0	0	0	0.0404769	0	0	0	0	0	0	0	0	0.103088	0.0948005	0	0	0	0	0	0	0	0	0.0259323	0	0	0	0	0	0	0
ENSG00000215381.3	0.0662625	0.0587312	0	0	0	0	0	0	0	0	0.163844	0	0	0	0	0	0	0.0546732	0.129068	0.188599	0	0.158693	0.0778213	0	0.162776	0.122903	0.0522271	0	0	0	0	0.253829	0.179246	0.0555222	0	0.165441	0.0769079	0.0534076	0.0985282	0.0693159	0.067799	0.0984965	0.0842585	0.062738	0.0360452	0.0468123	0	0.120351	0
ENSG00000238026.1	0	0	0	0	0	0	0	0	0	0	0	0	0	0	0	0	0	0	0	0	0	0	0	0	0	0	0	0	0	0	0	0	0	0	0	0	0	0	0	0	0	0	0	0	0	0	0	0	0
ENSG00000275233.1	0	0	0	0	0	0	0	0	0	0	0	0	0	0	0	0	0	0	0	0	0	0	0	0	0	0	0	0	0	0	0	0	0	0	0	0	0	0	0	0	0	0	0	0	0	0	0	0	0
ENSG00000272269.1	0.710078	0.659656	0.663646	0.401461	0.766858	0.679026	0.543492	0.787108	0.573037	1.82733	0.717284	0.497716	1.78289	0.960742	0.842986	0.299161	0.677763	0.543236	0.579758	0.614865	0.688134	1.04051	0.483728	1.14504	0.742705	0.955991	0.75342	0.862726	0.454784	0.803138	0.461323	0.573365	0.551985	0.690436	0.335431	0.73799	0.353663	0.76687	0.853477	0.681203	0.84269	0.534162	0.188849	0.202051	0.492073	0.460985	0.482382	0.91287	0.813622
ENSG00000165732.11	4.04555	4.07629	4.22895	4.83432	4.39165	4.12853	4.02754	4.30899	4.40077	4.24669	4.42121	3.89872	4.23298	4.26663	3.96261	3.64576	2.70455	5.37169	4.68887	4.39011	4.42482	3.36255	2.33706	3.53004	3.97826	3.30298	4.31592	3.77705	4.455	2.76807	3.40294	3.21076	3.95141	3.62268	3.42784	3.60234	3.64615	4.38723	4.89671	4.06331	4.05688	4.69944	4.96504	2.95013	5.15484	5.26908	4.9124	3.88826	5.23184
ENSG00000232594.1	0	0	0	0	0.166086	0	0	0.0643923	0	0	0	0.129209	0.0924966	0	0	0	0	0.0680238	0	0	0	0	0	0	0.136891	0	0	0	0	0	0	0	0	0	0	0	0.0955109	0	0	0.0861367	0	0	0	0	0.0449175	0.0582818	0	0	0
ENSG00000103043.13	2.7352	2.79873	3.00201	2.76099	2.80071	2.56925	3.08656	3.05603	2.6805	3.22822	2.813	2.73502	3.66815	2.85482	3.00259	2.85244	1.79918	2.80032	2.63812	2.6652	2.86641	2.70257	2.40527	2.90702	2.85607	2.87069	3.05748	2.80326	3.09168	3.70513	2.81063	2.5613	2.87691	3.39375	2.5604	3.00065	2.55846	2.78807	2.39576	3.58138	2.86438	2.95548	2.77717	1.71378	2.51404	2.73367	2.92327	2.89551	2.82898
ENSG00000199241.1	0	0	0	0	0	0	0	0	0	0	0	0	0	0	0	0	0	0	0	0	0	0	0	0	0	0	0	0	0	0	0	0	0	0	0	0	0	0	0	0	0	0	0	0	0	0	0	0	0
ENSG00000262920.4	0.0704541	0.288314	0.359395	0.48957	0.142655	0.498607	0.253427	0.473862	0.316878	0.103277	0.42385	0.39972	0	0.26136	0.392162	1.45471	0	0.41036	0	0.429736	0.365828	4.30433	1.67064	0.0792991	0.277352	0.412951	0.258541	1.75787	0.590283	0.334064	1.30813	3.63454	0.687438	0.545534	0.41101	0.229603	1.48925	0	0.293706	0.274574	0.596793	0	0.329024	0.604636	0.31319	0.542534	0.353629	0.127816	0.390246
ENSG00000124486.11	3.22586	3.31389	2.90181	3.38726	3.31419	3.45298	3.28486	3.80937	3.46431	3.58217	3.18553	3.29479	3.43381	3.80768	3.57217	3.3897	1.49141	3.31058	3.27312	3.81617	3.26413	2.79728	2.95399	2.83311	3.47251	2.88781	3.66549	2.97996	3.91712	2.74065	3.57646	3.23351	3.04993	4.06741	2.97468	3.41051	3.92026	3.56071	3.2686	2.75839	3.09443	3.12056	3.76694	2.52915	4.11725	3.94795	3.45364	3.00251	3.72998
ENSG00000136874.9	2.03299	2.14777	1.17845	2.00369	1.49019	2.14945	1.70388	2.03837	1.98913	2.16017	1.90413	1.54974	1.30764	2.07172	2.17226	2.07943	0.572447	2.1798	1.9858	1.95692	1.35903	0.966068	1.35603	1.02511	1.76527	1.39562	1.41916	1.51069	1.8988	1.50005	1.83814	1.98512	1.55933	2.49218	1.97652	1.94033	2.48861	1.94114	2.04299	1.38652	1.60435	1.8071	2.60633	1.32253	2.49453	2.17857	1.30648	1.44038	2.11786
ENSG00000226270.3	0	0	0	0	0	0	0	0	0	0	0	0	0	0	0	0	0	0	0	0	0	0	0	0	0	0	0	0	0	0	0	0	0	0	0	0	0	0	0	0	0	0	0	0	0	0	0	0	0
ENSG00000257510.1	0	0	0	0	0	0	0	0	0	0	0	0	0	0	0	0	0	0	0	0	0	0	0	0	0	0	0	0	0	0	0	0	0	0	0	0	0	0	0	0	0	0	0	0	0	0	0	0	0
ENSG00000176812.7	0	0	0	0	0	0	0	0	0	0	0	0	0	0.0490485	0	0	0	0	0	0.0368812	0	0	0	0	0	0	0	0	0	0	0.0391947	0	0	0	0	0	0	0	0	0	0	0	0	0	0	0	0.0412708	0	0
ENSG00000236828.1	0	0	0	0	0	0	0	0	0	0	0	0	0	0	0	0	0	0	0	0	0	0	0	0	0	0	0	0	0	0	0	0	0	0	0	0	0	0	0	0	0.105063	0	0	0	0	0	0	0	0
ENSG00000225513.1	0.194258	0.226374	0	0.255721	0	0	0	0.200765	0.258827	0.236469	0.167282	0.10651	0	0	0.0840273	0.290248	0	0.0558649	0.0674091	0.307934	0.0651303	0	0	0.0762094	0.0575513	0	0	0	0.103886	0.0704269	0	0	0.0636096	0.0567321	0.124869	0.114775	0	0.0545723	0	0.0708191	0.135366	0.148402	0.0436799	0	0	0	0	0	0.0601843
ENSG00000164105.3	2.83305	3.38812	3.07468	2.49261	2.73259	2.94686	2.53018	3.3702	2.82158	3.29517	3.62901	2.96188	4.07209	3.68143	3.70286	2.88394	1.83445	3.09608	2.59815	2.61885	2.45595	2.98713	3.83283	2.77865	2.48346	2.39106	3.3393	3.09436	2.67435	2.96122	2.23033	2.88465	2.79002	2.94992	2.85625	2.6602	3.39528	2.65754	3.34172	3.0983	3.16156	2.74421	3.17093	1.41835	3.86565	3.28824	2.57616	2.38244	2.8713
ENSG00000216105.1	0	0	0	0	0	0	0	0	0	0	0	0	0	0	0	0	0	0	0	0	0	0	0	0	0	0	0	0	0	0	0	0	0	0	0	0	0	0	0	0	0	0	0	0	0	0	0	0	0
ENSG00000206014.6	0	0	0	0	0	0	0	0	0.0261471	0.047054	0	0	0	0.0420498	0	0.142354	0.0729967	0.0262664	0	0	0	0	0	0	0.0270677	0.0301954	0.0250802	0	0.0248485	0	0	0	0	0	0	0	0	0	0.0477096	0	0.0645763	0	0.0204914	0	0	0	0	0	0
ENSG00000143319.15	3.28017	3.07081	3.32487	3.74654	2.84525	3.35001	3.46228	3.47041	3.50143	3.40417	3.74219	3.27434	3.56113	2.98133	2.88867	3.12565	1.97556	3.85554	3.35683	3.07431	3.19644	3.42872	2.50227	3.47536	3.17351	2.66371	2.76775	3.29223	3.12587	2.37768	2.64092	2.73799	2.59509	3.14305	2.17442	3.00637	2.71205	3.18016	3.24825	3.27029	3.35098	3.41671	3.42912	1.56664	3.19132	3.32705	3.01164	2.89417	3.1711
ENSG00000264862.2	0	0.0896834	0	0	0	0.137174	0	0	0.0831757	0	0	0	0	0	0.125073	0	0	0	0	0	0	0	0	0.113584	0	0	0	0	0.154128	0.105067	0.106252	0	0	0.164952	0	0.169979	0	0	0	0	0	0	0	0	0	0.0716373	0.215455	0	0.0899418
ENSG00000266398.1	0	0	0	0	0	0	0	0	0	0	0	0	0	0	0	0	0	0	0	0	0	0	0	0	0	0	0	0	0	0	0	0	0	0	0	0	0	0	0	0	0	0	0	0	0	0	0	0	0
ENSG00000250740.1	0.245016	0.726435	0	0.377256	0.106862	0.205014	0.360766	0.396581	0.570011	0.039065	0.678044	0.305865	0	0.068976	0.453855	0	0.060695	0.165676	0.052218	0.666016	0.476556	0.450325	1.23469	0.115827	0.783475	0.316319	0.0814404	0.183378	0.458342	0	1.26543	0.155285	0.0968938	1.66144	0	0	0	0.407908	0.222828	0.255612	0.382058	0.15226	0.221326	0.275071	0.213404	0.391469	0.167723	0	0.1355
ENSG00000166140.16	3.296	3.53234	2.67594	3.04433	2.97081	3.23028	2.63003	3.07136	2.49775	4.18773	3.1001	3.3985	2.84083	2.90672	2.42668	3.38154	1.94529	2.68934	4.06499	2.63696	2.58615	3.13856	2.55482	3.47886	3.03507	3.01027	3.0008	3.03358	3.24096	2.82597	2.89503	2.41113	2.43226	2.97421	2.38474	3.33785	1.91945	2.57762	3.38728	3.20841	3.2286	2.45736	3.47948	1.4044	2.35349	2.57111	2.92575	2.58681	3.79993
ENSG00000236495.1	0	0	0	0	0	0	0	0	0	0	0	0	0	0	0	0	0	0	0	0	0	0	0.0995152	0	0	0	0	0	0	0	0	0	0.0797297	0	0	0	0.0983557	0.0684561	0	0	0	0	0.0548449	0	0	0	0	0	0
ENSG00000207981.1	0	0	0	0	0	0	0	0	0	0	0	0	0	0	0	0	0	0	0	0	0	0	0	0	0	0	0	0	0	0	0	0	0	0	0	0	0	0	0	0	0	0	0	0	0	0	0	0	0
ENSG00000201354.1	0	0	0	0	0	0	0	0	0	0	0	0	0	0	0	0	0	0	0	0	0	0	0	0	0	0	0	0	0	0	0.702085	0	0	0	0.246863	0	0	0	0	0.272278	0	0	0	0	0	0	0	0	0
ENSG00000274238.1	0	0.0526722	0	0	0	0.366425	0.0756008	0.091339	0	0	0.0999757	0	0	0	0.0738277	0	0	0	0.0591854	0	0.0571791	0.142818	0.429967	0.775981	0	0	0	0.0545007	0	0.0618429	0.122502	0.792164	1.27544	0.097916	0.109898	0.0513689	2.69784	0	0	0	0	0	0	0	0.0323004	0	0	0	0
ENSG00000251983.1	0	0	0	0	0	0	0	0	0	0	0	0	0	0	0	0	0	0	0	0	0	0	0	0	0	0	0	0	0	0	0	0	0	0	0	0	0	0	0	0	0	0	0	0	0	0	0	0	0
ENSG00000230994.1	0	0	0	0	0	0	0	0	0	0	0	0	0	0	0	0	0	0	0	0	0	0	0	0	0	0	0	0	0	0	0.0536623	0	0	0	0	0	0	0	0	0	0	0	0	0	0	0	0	0	0
ENSG00000264595.1	0	0	0	0	0	0	0	0	0	0	0	0	0	0	0	0	0	0	0	0	0	0	0	0	0	0	0.0801067	0	0	0	0	0.0527537	0	0	0.228023	0	0	0	0	0	0	0	0	0	0	0	0	0	0
ENSG00000253678.1	0.122244	0.209567	0	0.23691	0	0.382875	0.481146	0.38863	0.366626	0	0.202697	0.190323	0	0.233223	0.35157	0	0	1.47525	0.286989	0.121125	0.327663	0	0.209651	0.070277	0.104208	0.273964	0.272702	0.531216	0.228695	0	0	0.294193	0	0	0	0.251573	0	0.0502949	0	0.187642	0.125024	0.551164	0.451798	0.0590925	0.0339325	0.0440781	0.668066	0	0.16041
ENSG00000226705.1	0.0346278	0.0306538	0	0	0	0	0.0441435	0.0269745	0.0562266	0	0.0295877	0	0	0	0	0	0	0.0285166	0	0	0.0332984	0	0	0	0	0	0.0272297	0	0.0269783	0	0	0	0	0	0	0	0	0	0.051764	0	0.0354398	0.0261056	0.0222506	0	0.0372447	0	0.0757807	0	0.030744
ENSG00000265918.2	0	0	0	0	0	0	0	0	0	0.0753414	0	0	0	0	0	0	0	0	0	0	0	0	0	0	0	0	0	0	0	0	0	0	0	0	0	0	0	0	0	0	0	0	0	0	0	0	0.214785	0	0
ENSG00000276883.1	0	0	0	0	0	0	0	0	0	0	0	0	0	0	0	0	0	0	0	0	0	0	0.367048	0	0	0.301488	0	0	0	0	0	0	0	0.269145	0	0	0	0	0	0.330308	0	0.244488	0	0	0	0	0	0	0
ENSG00000207323.1	0	0	0	0	0	0	0	0	0	0	0	0	0	0	0	0	0	0	0	0	0	0	0	0	0	0	0	0	0	0	0	0	0	0	0	0	0	0	0	0	0	0	0	0	0	0	0	0	0
ENSG00000165730.13	0.466496	0.286437	0.158923	0.24299	0.26465	0.584829	0.128298	0.315916	0.16216	0.94184	0.93331	0.170726	1.40373	0.790287	1.25806	0.275956	0.242273	0.049431	0.254653	0.487603	0.188756	0.192083	0.500221	0.176305	0.587864	1.00638	0.239523	0.255944	0.929042	0.324673	0.399626	1.18335	0.213111	0.158779	1.07843	0.216455	0.428573	0.571639	0.338293	1.03352	0.4101	0.568321	1.11567	0.35702	0.353034	0.380602	0.0570797	0.318182	0.343273
ENSG00000221017.1	0	0	0	0	0	0	0	0	0	0	0	0	0	0	0	0	0	0	0	0	0	0	0	0	0	0	0	0	0	0	0	0	0	0	0	0	0	0	0	0	0	0	0	0	0	0	0	0	0
ENSG00000175745.10	2.66495	2.61419	2.78283	3.42669	2.43957	3.47853	2.8846	2.87841	1.94014	2.20105	1.89763	3.17291	2.92171	3.03609	2.23078	2.11437	0.503983	2.02966	3.4146	3.00435	2.33665	3.1794	3.55057	2.11611	2.38403	2.65799	3.2766	1.82524	2.68674	1.9512	2.78517	4.00309	1.16721	1.24256	0.171075	2.42092	4.29529	3.53559	1.68413	2.35847	3.44692	3.51514	2.95422	1.13887	2.78672	3.40335	1.94297	2.39458	2.05577
ENSG00000186017.13	0.722914	0.84261	0.844575	1.16274	0.883782	1.16244	0.873439	1.17441	0.612958	0.622162	1.0134	1.28476	1.04281	0.956008	1.01153	0.826734	0.350384	0.683334	0.936094	0.801927	0.723254	0.588252	1.75025	0.917523	1.09871	0.854295	0.881676	1.01858	0.752166	0.946692	1.40691	1.43835	1.19504	1.4278	1.40481	1.1062	1.16333	1.19209	0.652511	0.755487	1.12315	1.25043	1.17858	0.489331	1.29437	1.33697	0.956481	0.789638	0.947666
ENSG00000213569.4	0.0501676	0.170084	0.056587	0	0	0.133958	0.0638601	0.114332	0	0.33611	0.276524	0	0.11071	0.129106	0	0	0.0580661	0.120664	0	0.049697	0.184019	0.232758	0.115635	0.163309	0.124224	0.0475018	0.077937	0.256196	0.114348	0.0522003	0.103736	0.0513117	0.339815	0.0419982	0.0472494	0.085406	0.114295	0.0403915	0.0747971	0	0.100911	0.0378708	0.0322979	0	0.053937	0.0699206	0.0555828	0	0.0445676
ENSG00000212581.1	0	0	0	0	0	0	0	0	0	0	0	0	0	0	0	0	0	0	0	0	0	0	0	0	0	0	0	0	0	0	0.228044	0	0	0	0	0	0	0	0	0	0	0	0	0	0	0	0	0	0
ENSG00000221852.4	0	0	0.0296521	0.10319	0	0	0	0	0	0.0577716	0	0	0.168917	0	0	0	0	0.0216149	0	0	0	0	0.0309161	0	0.0658201	0.0248541	0.0206373	0.138654	0	0	0.0276504	0	0.024652	0	0	0	0.0604613	0	0.0393121	0	0	0.0392992	0.0662759	0	0	0.17491	0.166512	0	0.0462445
ENSG00000123562.15	5.77303	6.77105	6.20028	6.4176	5.98754	6.19138	5.91672	6.13326	5.83648	5.90754	6.31175	6.364	6.87387	6.00993	5.79217	6.54573	4.18282	6.24588	5.94562	6.08591	5.94247	5.855	6.93532	6.31794	5.95775	5.70514	6.34789	6.2999	6.39441	6.65134	6.17272	7.04845	5.97032	6.50123	6.31293	6.06846	7.258	5.95648	6.73465	5.79238	6.08876	5.62994	6.16653	4.09382	6.23054	6.38736	6.06527	5.83809	5.9932
ENSG00000272419.4	0.470477	0.674897	0.653611	0.958943	0.617125	0.604344	0.901173	0.75993	0.738772	1.18972	0.89667	0.775409	0.560499	0.711531	0.579815	0.67458	0.10933	0.741432	1.03709	0.538646	0.282357	0.364058	0.775225	0.793763	0.586888	0.504647	0.636381	0.301005	0.578965	0.387959	0.440719	0.349332	0.239856	0.95514	0.354786	0.802825	0.592068	0.840467	0.391093	0.676422	0.603106	0.405666	0.664249	0.208264	0.500887	0.623959	0.588123	0.368225	0.281248
ENSG00000264653.1	0	0	0	0	0	0	0.299177	0	0.668588	0	0	0	0	0	0	0	0	0.374195	0.238022	0	0	0	0	0	0	0	0	0.220214	0.189029	0	0.250716	0	0	0	0.225913	0.208219	0	0.194802	0.624695	0	0.635373	0	0	0	0	0	0	0	0
ENSG00000255400.1	0.437001	0.637848	0.341001	0.637242	0.113215	0.46291	0.43504	0.0855341	0.292886	0.267849	0.0936395	0.322803	0.0625403	0.33342	0	0.125871	0	1.02412	0.108722	0.0551048	0.154907	0.068498	0	0.122691	0.0930145	0.0526751	0.127628	0.622644	0.242776	0	0.114794	0.26437	0	0.0465817	0.102955	0.345965	0.497899	0	0.235536	0.270021	0.40266	0	0.0708031	0	0.0887907	0.0774707	0.0616176	0.368547	0
ENSG00000229508.2	0	0	0	0	0	0	0	0	0	0	0	0	0	0	0	0	0	0	0	0	0	0	0	0	0	0	0	0	0	0	0	0	0	0	0	0	0	0	0	0	0	0	0	0	0	0	0	0	0
ENSG00000261122.5	0	0	0.035028	0	0	0	0	0.0121324	0	0	0	0	0	0	0	0	0	0	0	0	0	0	0	0	0	0	0	0	0	0	0	0	0	0	0	0	0	0	0	0.0163294	0	0	0	0	0	0	0.0344018	0	0.0138378
ENSG00000274155.2	0	0	0	0	0	0.285185	0	0	0	0	0	0	0	0	0	0	0	0	0.211974	0.394966	0	0	0.247879	0	0	0	0	0	0	0	0.223383	0	0	0	0	0.496702	0	0	0	0.222157	0.40653	0.309161	0.139747	0	0	0	0	0	0
ENSG00000073756.10	0.924955	1.52738	5.33036	2.03757	1.44883	6.64316	4.35033	2.08478	2.83709	3.65709	1.17183	2.05226	1.24419	3.13303	1.71338	5.41425	0.362607	3.30772	3.53059	2.92681	2.02306	1.08177	1.26785	0.558308	0.77027	1.11662	4.23445	2.15307	1.964	0.101158	0.925314	1.80659	0.277081	0.118538	0.226349	4.85596	0.211323	3.02294	6.94598	3.75625	1.63048	3.4447	2.27682	0.251124	1.27907	2.50485	1.74232	1.08686	3.13695
ENSG00000074755.13	2.06801	1.92595	1.80476	1.89981	2.03038	2.4348	1.8206	2.542	1.93492	1.96138	1.89262	1.71182	2.55621	2.36759	2.78723	1.71509	0.978457	1.63657	2.10785	1.91462	1.78387	1.44165	2.87845	1.83797	3.16049	1.95852	1.81314	1.70688	1.94539	1.71986	3.55435	2.77353	3.16828	3.09647	3.53847	1.72548	3.24784	2.45407	1.63365	2.15034	2.13427	2.39781	2.13931	1.80229	2.52233	2.62951	1.75081	1.69405	2.21788
ENSG00000226082.2	0	0	0	0	0	0	0	0	0.0489922	0.0444747	0.0510489	0	0	0.0784166	0	0	0	0.049214	0	0	0	0.14335	0.0701064	0.0671923	0.0507031	0	0.0470082	0	0	0	0	0.282188	0.212226	0.0499797	0.0562097	0.051566	0.0692814	0.0480727	0	0	0.0610567	0.0450801	0.112436	0.0564892	0.0641376	0.083058	0	0	0
ENSG00000230747.1	0.303031	0.389496	0	0.30552	0.31348	0.357477	0.200977	0.347536	0.22317	0.357945	0.349507	0.302135	0.445946	0.65967	0.448584	0.0945854	0.0481105	0.100343	0.041366	0.266115	0.189553	0.325361	0.271082	0.178805	0.481277	0.114921	0.156498	0.311125	0.155115	0.24188	0.206505	0.473666	0.219675	0.197031	0.0391233	0.0708769	0.0950113	0.531491	0	0.0856847	0.410355	0.092049	0.104031	0.0775948	0.35961	0.317319	0.175973	0.148168	0.52645
ENSG00000201658.1	0	0	0	0	0	0	0	0	0	0	0	0	0	0	0	0	0	0	0	0	0	0	0	0	0	0	0	0	0	0	0	0	0	0	0	0	0	0	0	0	0	0	0	0	0	0	0	0	0
ENSG00000164299.6	0	0.0141076	0	0	0	0	0	0.0124057	0	0	0	0	0	0	0	0	0	0	0	0	0	0	0	0	0	0	0	0	0	0	0	0	0	0	0	0	0	0	0	0	0	0	0.0102241	0	0	0	0	0	0
ENSG00000256167.1	0.0431564	0.0631433	0.0164145	0.0291748	0	0.097046	0.0185576	0.0556387	0.0353976	0.144128	0.0963535	0.0458398	0.0800272	0.0381252	0.0181139	0.0661909	0.0662495	0.126307	0.0287876	0.137835	0.146677	0.070501	0.147204	0.242263	0.163545	0.106484	0.162318	0.0906515	0.0665228	0.088463	0.0153017	0.195342	0.215918	0.0943661	0.11864	0.10903	0.0336289	0.0574276	0.0432647	0.0599068	0.114896	0.146023	0.0817274	0.093563	0.0464075	0.0602059	0.109226	0.0788932	0.10003
ENSG00000279248.1	0	0	0	0	0	0	0	0	0	0	0	0	0	0	0	0	0	0	0	0	0	0	0	0	0	0	0	0	0	0	0	0	0	0	0	0	0	0	0	0	0	0	0	0	0	0	0	0	0
ENSG00000250886.1	0	0	0	0	0	0	0	0	0	0	0	0	0	0	0.0829529	0	0	0.0551437	0	0.0662071	0	0	0.152921	0	0.0568087	0	0.052677	0	0	0	0.137364	0.0683457	0.0627906	0.742307	0.181203	0	0	0.105796	0	0	0.0683798	0	0	0	0.0363574	0	0	0	0
ENSG00000137500.8	2.49816	2.78334	2.78521	2.77804	2.73986	2.75957	2.56115	2.61058	2.48923	2.79326	2.46678	2.84083	2.58021	2.54991	2.24835	2.75098	1.57031	2.38527	2.84746	2.70829	2.34469	2.34835	2.16278	2.61426	2.65361	2.21927	2.73558	2.42583	2.67752	2.80336	1.82418	2.16122	2.84901	2.71599	2.14903	2.82718	2.30863	2.56319	2.72132	2.41994	2.7173	2.30835	2.70199	1.59122	2.36822	2.58475	2.62237	2.12261	2.55779
ENSG00000255510.1	0	0	0	0	0	0	0	0	0	0	0	0	0	0	0	0	0	0	0	0	0	0	0.0381271	0	0	0	0	0	0	0	0	0.0331412	0	0	0	0	0	0	0	0	0	0	0	0	0	0	0	0	0
ENSG00000159082.16	1.49112	1.36455	1.06373	1.26004	1.13136	2.13622	1.14379	1.77078	1.36005	0.812936	1.42692	1.05724	1.02335	1.70376	1.39615	0.982209	0.243009	1.13598	1.25519	1.67318	1.10504	0.629285	1.26654	1.02036	1.54928	1.26699	1.43518	1.05074	1.18392	1.62734	1.90972	1.52221	1.79843	2.40069	1.81483	1.30219	2.06794	1.73564	0.930926	0.972548	1.77591	1.43491	1.87398	0.856559	2.08616	1.88294	1.21623	1.23804	1.33629
ENSG00000248498.3	0	0	0	0	0	0	0	0	0	0.0127414	0	0	0.0383928	0	0	0	0.1876	0	0	0	0	0	0	0	0.0145482	0.0322941	0.0134757	0	0	0	0	0.0520368	0.0633685	0	0	0	0	0.0137845	0	0	0	0	0	0.212136	0	0	0.0563671	0	0.0599559
ENSG00000245910.7	5.16457	5.15848	5.50507	5.22058	4.86755	5.27821	4.70859	4.96409	4.78024	6.2348	5.88626	5.1308	5.63954	4.71808	4.98096	4.91418	5.29032	5.60294	6.02784	5.14553	5.51867	5.77915	6.11448	5.72341	4.98349	5.24923	5.91905	5.42858	5.44576	6.76811	5.40928	5.68421	6.80909	5.64655	6.8497	5.00951	5.02904	5.04913	5.54554	4.71752	5.69683	5.75876	5.48454	3.81762	4.79621	4.79708	5.61127	4.89817	5.67305
ENSG00000264134.1	0	0.581529	0	0	0	0	0	0	0	0	0.309753	0	0	1.08016	0	0	0	0	0	0	0	0	0	0	0	0	0	0	0	0	0.37383	0	0	0	0	0	0.726147	0	0	0	0.364515	0	0.238355	0	0	0	0	0	0.320721
ENSG00000249462.1	0	0	0	0	0	0	0	0	0	0	0	0	0	0	0	0	0	0	0	0	0	0	0	0	0	0	0	0	0	0	0	0	0	0	0	0	0	0	0	0	0	0	0	0	0	0	0	0	0
ENSG00000267430.1	0.0531152	0.0700177	0.059904	0	0	0	0	0.0617135	0.147138	0.0395664	0.0454263	0	0	0.0353487	0.0333794	0.0614136	0	0.107081	0	0.0265486	0.0510886	0	0.0624299	0.0302243	0.0451181	0.0502955	0.102372	0.0486906	0.0617221	0	0.0558992	0.0274183	0	0	0	0.0682952	0	0	0.0401191	0.0280548	0	0.079127	0.0676236	0	0.0288334	0.0374741	0.087387	0	0.0237887
ENSG00000278507.1	0	0	0	0	0	0	0	0	0	0	0	0	0	0	0	0	0	0	0	0	0	0	0	0	0	0	0	0	0	0	0	0	0	0	0	0	0	0	0	0	0	0	0	0	0	0	0	0	0
ENSG00000159202.16	4.8851	4.74739	4.37955	4.96148	4.76429	4.56292	4.49219	4.83367	4.77857	5.37315	4.27961	4.99446	4.45439	4.66895	4.47851	5.07286	3.01031	4.45682	4.81345	4.79991	4.21543	4.74064	4.48485	5.10775	4.53374	4.18358	4.72099	4.45511	4.83564	4.53795	4.54058	4.56183	4.40119	4.80226	4.28434	4.90632	4.84783	4.55875	4.5545	4.53017	4.71424	4.38138	4.12367	2.7587	4.46655	4.85574	4.55751	4.02838	4.88652
ENSG00000277349.1	0	0	0	0	0	0	0.021947	0.0527556	0	0.0127625	0.029198	0.0273135	0	0	0.0214228	0	0	0.0281409	0	0	0	0	0	0.0193903	0.0145723	0	0	0	0	0	0	0	0	0.0143618	0	0	0	0.0138073	0.0257698	0.0357655	0	0.0129382	0	0	0	0	0	0	0.0152494
ENSG00000232829.3	0	0	0.0482936	0	0	0	0	0.0659702	0.0351053	0	0.0365864	0	0	0	0	0	0	0	0	0	0.0811829	0.0527596	0	0	0.0717819	0	0.066586	0.039224	0	0	0.0450529	0	0.0401935	0	0	0	0	0.0344434	0	0.0447901	0	0	0	0.040507	0.0231964	0	0	0	0
ENSG00000233236.1	0	0	0	0	0	0	0	0	0	0	0	0	0	0.0469818	0	0	0	0	0	0	0	0	0	0	0	0	0	0	0	0	0	0.106768	0	0	0	0	0	0	0	0	0	0	0	0	0	0	0	0	0
ENSG00000136861.16	2.56881	2.6557	2.4665	2.65203	2.38603	2.47407	2.58985	2.47963	2.5357	3.30402	2.38219	2.27539	2.50219	2.54044	2.76933	2.75602	1.07914	2.47915	2.72086	2.1865	2.10246	2.43266	3.03486	2.47695	2.09313	2.32052	2.03579	2.43072	2.70336	2.11062	2.48842	2.71011	2.10241	2.8055	2.59963	2.66445	3.0455	2.62688	2.43543	2.20109	2.37622	2.51738	2.81716	1.46814	2.38017	2.5322	1.65205	1.7881	2.70251
ENSG00000267598.1	0	0	0	0	0	0	0	0	0	0	0	0	0	0	0	0	0	0	0	0	0	0	0	0	0	0	0	0	0	0	0	0	0	0	0	0	0	0	0	0	0	0	0	0	0	0	0	0	0
ENSG00000212618.1	0	0	0	0	0	0	0	0	0	0	0	0	0	0	0	0	0	0	0	0	0	0	0	0	0	0	0	0	0	0	0	0	0	0	0	0	0	0	0	0	0	0	0	0	0	0	0	0	0
ENSG00000236324.1	0	0.206812	0.0918055	0	0	0.110906	0	0.124735	0	0.0608637	0.0698025	0	0	0	0	0	0	0.131617	0	0.0807458	0.0784216	0	0	0	0	0	0.0643102	0.0747735	0.0637239	0	0	0	0	0	0	0	0	0	0.120884	0	0	0	0	0	0	0	0	0	0
ENSG00000221053.1	0	0	0	0	0	0	0	0	0	0	0	0	0	0	0	0	0	0	0	0	0	0	0	0	0	0	0	0	0	0	0	0	0	0	0	0	0	0	0	0	0	0	0	0	0	0	0	0	0
ENSG00000229343.1	0	0	0	0	0	0	0	0	0	0	0	0	0	0	0	0	0	0	0	0	0	0	0	0	0	0	0	0	0	0	0	0	0	0	0	0	0	0	0	0	0	0	0	0	0	0	0	0	0
ENSG00000118113.10	0.0794263	0.0159521	0.0503919	0.0361641	0.143366	0.072965	0.0899685	0.0888397	0.167948	0.0133906	0.0230307	0.0705876	0.191245	0.035562	0.066398	0	0	0.168677	0.0268463	0.0267093	0.0928687	0.0658102	0	0.010207	0.0675596	0.477813	0.578446	0.55211	0.776878	0	0	0.174652	0	0	0	0.119964	0	0.158411	0.0666539	0.876842	0.0184573	0.161143	0.259606	0.0422719	0.0807196	0.0924648	0.963004	0.173824	0.0396703
ENSG00000131849.10	0.956068	1.17127	0.487583	0.962426	1.22171	1.03414	1.25159	1.12716	1.22036	0.495372	1.19153	0.823592	1.67698	1.13846	1.27923	0.796187	0.468145	0.615776	0.957685	0.886951	0.84778	0.830085	2.84075	0.773935	1.0236	1.1659	0.716011	0.900101	0.823665	1.85293	2.74141	2.05153	1.91037	2.60769	2.93794	0.997221	2.25286	1.67421	1.04279	0.583848	1.22216	0.822636	0.985028	0.736987	1.17294	1.47186	0.664646	1.12146	1.30769
ENSG00000120937.8	0.0442588	0.932679	0	0	0.0904432	0	0.11062	0.0681985	0	0	0	0	1.60236	0.411077	0	0.100641	0.0512434	0	0.0440664	0.0863923	0	0.0545501	3.33252	0.0498718	0	0.160768	0.0348278	0.118416	0.0345071	0.0906868	0.0917147	0.089163	0.0415637	0	0	0.075454	0.0514319	0.0703815	0.845133	0	0.045293	0	0	0.122182	0.0475915	0.205417	0	0	0.114854
ENSG00000258121.1	0	0	0	0	0	0.0711488	0	0	0	0	0	0	0	0	0	0	0	0	0	0	0	0	0.0612344	0	0	0	0	0	0	0.0542043	0	0	0	0	0	0	0	0	0	0	0.0533089	0	0	0	0	0.0367504	0	0	0
ENSG00000216710.1	0	0	0	0	0	0	0	0	0	0	0	0	0	0	0	0	0	0	0	0	0	0	0	0	0	0	0	0	0	0	0	0	0	0	0	0	0	0	0	0	0	0	0	0	0	0	0	0	0
ENSG00000266305.1	0	0	0	0	0	0	0	0	0	0	0	0	0	0	0	0	0	0	0	0	0	0	0	0	0	0	0	0	0	0	0	0	0	0	0	0	0	0	0	0	0.34104	0	0	0	0	0	0	0	0
ENSG00000236358.1	0.453257	0.24667	0.162503	0.39975	0	0	0	0.762533	0.897401	0.895395	0.292655	0	0.0832893	0.188414	0.259991	0.574521	0	1.08861	0.211012	0.701994	0.0713298	0	0.390568	0.308182	0.0630451	0.1372	0.220874	0.132946	0.654108	0.349977	0	0.462258	0.531344	1.46509	0.920724	0.125498	0.69093	0.326392	0.212383	0.0775457	0.147917	0.440136	0.305877	0.137153	0.1179	0.289258	0	0.370529	0.128966
ENSG00000256508.2	0.0431365	0.0631143	0.0164069	0.0291613	0.029998	0.170166	0	0.0225032	0.0236836	0.0635107	0.0123963	0.090227	0.309697	0.0191796	0.367889	0.190021	0.0334895	0.0119449	0.0708873	0.0143847	0.0550527	0.0704688	0.0340187	0.0956346	0.141223	0.0273541	0.0339419	0.199325	0.0336292	0.0300805	0.0749012	0.100929	0.0271319	0.0121332	0	0.0972704	0.0336134	0.0232353	0.0432447	0.0451409	0.0869791	0.30538	0.0368789	0.013737	0.0387579	0.0503213	0.0478053	0.247649	0.0256534
ENSG00000179460.5	0	0	0	0	0.0559721	0	0	0	0	0	0	0	0	0.0359024	0	0	0.0624221	0	0	0	0	0.0335991	0	0	0	0.0510792	0.0424779	0	0	0	0	0.027849	0	0.0227605	0	0	0	0	0	0	0	0	0	0.0510613	0	0.0191558	0	0	0
ENSG00000278517.1	0	0	0.809042	0.740975	0	0	0	0	0	0.578422	0.888406	0	0	0.910723	0	0	0	0.348615	0.412676	0.410826	0	0	0	0	0	0	0	0	0	0	0.433382	0.422601	0.391848	0.353509	0.701246	0	0	0	0	0	0	0	0	0	0	0.552666	0	0	0.668874
ENSG00000254299.1	0	0	0	0	0	0.0995707	0	0	0.0600657	0.0545463	0	0	0	0.0959231	0	0.445299	0	0	0.0727817	0	0.137382	0.0898873	0	0	0.0621551	0	0	0.131113	0.16498	0	0	0	0	0	0	0.0632086	0	0.115571	0	0.0764564	0.0747872	0	0.0928894	0	0	0.0516759	0	0.253871	0
ENSG00000188352.11	2.35403	2.68	2.4286	2.11885	2.32955	1.83269	1.90472	2.33207	2.01806	1.28066	2.53868	1.90893	2.70511	2.64037	2.34998	1.34131	1.24652	2.22775	1.74722	2.34049	1.75489	1.78167	2.64522	1.85289	2.02675	1.93221	2.26255	2.17432	2.56266	2.62643	2.62732	2.01347	2.50873	3.91879	2.17332	1.76727	1.89355	2.41369	1.65141	2.08775	2.08848	2.08853	2.03071	1.75504	2.3643	2.56126	1.07204	1.77756	2.00439
ENSG00000280081.2	0	0	0	0	0	0	0	0	0	0	0	0	0	0	0	0	0	0	0	0	0	0	0.0147258	0	0	0	0	0	0	0	0	0	0	0	0	0	0	0	0	0	0	0	0	0	0	0	0	0	0
ENSG00000215190.7	1.37155	0.998413	0.859964	1.59844	0.976631	0.926807	1.67721	1.48787	1.4601	0.80773	1.29114	1.13497	1.69256	1.35643	1.44735	0.639059	0.591782	1.02945	1.03138	0.87708	0.789037	1.6852	0.541125	2.08942	1.27057	0.999176	1.42794	1.57832	0.976416	2.25582	1.63315	1.59419	2.16712	2.01632	1.3841	1.01192	0.811492	1.49725	1.26406	1.20891	1.37178	1.72438	1.07647	0.658502	1.52091	1.33204	1.47001	1.33522	1.13811
ENSG00000225920.2	0.220693	0.581895	0.29188	0.415326	0.270185	0.540535	0.781411	0.715535	0.572169	0.711282	0.326281	0.337543	0.200418	0.523364	0.580328	0.205815	0	0.881401	0.259997	0.511631	0.131358	0	0.0551714	0.291539	0.258244	0.32214	0.390831	0.569617	0.206798	0.0488256	0.702085	0.139441	0.207996	0.221048	0.32058	0.650549	0.429337	0.53699	0.320278	0.272278	0.306733	0.482932	0.465421	0.49201	0.279217	0.300966	0.197595	0.166567	0.49606
ENSG00000003147.16	3.97818	3.60968	2.98116	4.18662	3.36192	3.46785	3.89752	3.47831	3.83569	2.7775	3.86789	3.70728	1.39183	3.12506	3.28804	3.90233	3.18604	3.81381	3.61093	3.48051	3.46298	4.00084	4.85963	3.65061	3.23534	3.37914	2.9824	3.35742	3.75296	3.98293	3.74072	3.96602	4.0183	4.18729	3.55269	3.5947	4.49285	3.0124	3.543	3.52804	3.73187	3.53431	3.71358	2.97523	2.76474	2.78456	3.33168	3.00221	2.73202
ENSG00000266038.1	0	0	0	0	0	0	0	0	0	0	0.295921	0	0	0	0	0	0	0.286106	0.339981	0	0	0	0	0	0	0	0	0	0	0	0	0	0	0	0.323239	0	0	0	0.486865	0	0.34852	0	0.227465	0	0	0	0	0	0
ENSG00000260524.1	0	0.505952	0	0	0	1.20577	0.382811	0	0	0.435412	0	0	0	0	0	0	0	0.475585	0	0	0	0	0	0	0	0	0	0	0.244413	0	1.00081	0	0	0.261027	0.29106	0	0	0	0.440725	0	0.314089	0.237054	0	0	0	0	0	0	0
ENSG00000254688.1	0	0	0	0	0	0	0	0	0	0	0	0	0	0	0	0	0	0	0.062147	0	0	0	0	0	0	0	0	0	0.0958701	0	0.0656772	0	0	0.102748	0	0.0539466	0	0	0	0	0.240072	0	0.0793965	0.0590925	0	0.0440781	0	0	0
ENSG00000154025.14	0.0568855	0.0379652	0.0270748	0.121589	0.0686309	0.0522248	0.0664723	0.0660802	0.0351645	0.0665526	0.0446671	0.0529911	0.130179	0.0686941	0.0416419	0.0764339	0.0167381	0.0660139	0.111139	0.070104	0.0813175	0.0470706	0.0613924	0.245388	0.129198	0.0713879	0.0953783	0.0817262	0.0552826	0	0.0500568	0.0864127	0.0578005	0.0160554	0.0314985	0.0370211	0.0168004	0.126223	0.0429805	0.0643662	0.118726	0.028786	0.00925096	0.00911583	0.0232357	0.0401495	0.0578631	0.0613276	0.127129
ENSG00000021762.18	2.80021	2.13906	2.12394	3.36355	2.50559	3.46273	3.27363	2.50522	2.03922	4.01531	1.96249	2.65043	2.94431	2.69038	3.74479	2.81509	0.913759	2.63937	2.93623	2.56465	2.56788	2.57818	1.58053	2.75301	3.00457	2.49093	2.66548	3.62422	3.10261	0.720972	1.70238	1.82951	0.929598	1.4608	0.350709	3.28749	1.50519	2.17566	2.00017	2.93323	2.68507	3.36349	3.3364	1.45216	2.72872	2.56348	2.94888	2.52067	2.4366
ENSG00000265267.1	0	0	0	0	0	0	0	0	0	0	0	0	0	0	0	0	0	0	0	0	0	0	0	0	0	0	0	0	0	0	0	0	0	0	0	0	0	0	0	0	0	0	0	0	0	0	0	0	0
ENSG00000232379.1	0	0	0	0	0	0	0	0	0	0	0	0	0	0	0	0	0	0	0	0	0	0	0	0	0	0	0	0	0	0	0	0.0804005	0	0.0659265	0	0	0	0	0	0	0	0	0	0	0	0	0	0	0
ENSG00000197214.5	0	0	0	0	0	0	0	0	0	0	0	0	0	0	0	0	0	0	0	0	0	0	0	0.0394734	0	0.0331466	0	0	0	0.0364431	0	0	0	0.0292893	0	0	0.0407128	0	0	0	0	0	0	0	0	0	0	0	0
ENSG00000150750.6	2.86389	1.85483	0.314292	1.434	0.863739	1.48583	2.09042	1.79381	2.3281	0.163141	2.94257	2.10116	0	2.80343	1.14366	0.458906	1.14262	3.29747	1.48757	1.65548	3.09942	2.40146	0.0302052	2.20978	0.764792	2.09619	0.695279	0.529472	1.81126	0.0267044	1.77371	0	0.970506	1.42089	0.0241514	0.534449	0.115845	1.44763	3.23133	1.55349	2.2692	0.789326	2.56395	0.439683	1.94088	1.04973	0.746021	0.55086	0.252052
ENSG00000241959.3	0	0	0	0	0	0	0	0	0.0856905	0	0.173281	0.162604	0	0	0.128799	0	0.120124	0.1673	0	0	0	0.127683	0.234419	0.116982	0.0886442	0	0	0	0	0	0.211158	0.385365	0	0.392045	0.276393	0.0901329	0.120555	0	0	0.108814	0.205609	0.153759	0.0674521	0	0.0569565	0	0.11509	0	0
ENSG00000248714.5	0.166977	0.0909659	0	0	0	0.0478736	0.170634	0.251761	0	0.241165	0	0.257834	0.15138	0.25674	0.12684	0.155527	0.0405177	0.0570462	0.166281	0.101542	0.0336347	0.0431425	0.0411564	0.0778095	0.0872773	0.128109	0.0275053	0.0633973	0.0272513	0.570958	0.271207	0.104781	0.215583	0.0860474	0.0329326	0.0301919	0.0406672	0.109381	0.198644	0.0723087	0.0707279	0.0777061	0	0	0.0560687	0.0960997	0.0765347	0	0.061455
ENSG00000274268.1	0	0	0	0	0	0	0	0	0	0	0	0	0	0	0	0	0	0	0	0	0	0	0	0	0	0	0	0	0	0	0	0	0	0	0	0	0	0	0	0	0	0	0	0	0	0	0	0	0
ENSG00000233718.4	0	0.0226753	0.0145397	0.0258555	0	0.0862316	0.0487665	0.0493596	0.0416874	0.0563863	0.0109838	0.0406511	0.0288465	0	0.0631403	0	0.0149255	0.0315209	0	0.0503244	0.0368001	0.0159015	0	0.0431319	0.074681	0.048102	0.0101032	0	0.0396275	0.496209	0	0.0262135	0.265142	0.542261	0.255675	0.0110966	0	0	0	0.0661431	0.0391635	0.0193029	0.0487883	0	0.0138493	0.00904198	0.0424169	0	0.0114159
ENSG00000156076.8	0.20816	0	0.0148146	0.413252	0	0.928885	0.0496775	0.0101975	0	0.0385441	1.90051	0.493333	0.0581916	0.0344342	0.079954	0.632769	0.0598916	0.201707	0.0388151	0.0885509	0	0.016202	0.0154495	0.127996	0.273596	0.108	0.306049	0.843093	0.136613	0.0136508	0.0138097	0	0	0.0853888	0.0123404	0	0.303347	0.0416693	0.0390828	0.447128	0.0529553	0.294515	1.43602	0.0124027	0.109204	0.0183681	0.0851652	0	0.0572439
ENSG00000235862.2	0	0.0123398	0	0	0	0	0	0	0	0.0103563	0	0	0	0	0	0	0	0.0114744	0	0	0	0	0	0	0	0	0	0	0	0	0	0	0	0	0	0	0	0	0	0	0	0	0	0	0	0	0	0	0
ENSG00000160867.13	4.47187	3.95987	0.516237	4.11579	3.50917	4.52626	3.64767	4.43475	3.91823	0.550624	4.63376	3.23762	0.99204	3.94629	3.58814	1.5048	3.01946	4.18151	0.592777	3.97678	4.32806	4.69051	0.534814	6.09521	3.39183	3.67086	3.05322	3.66856	3.62133	2.83869	2.35808	2.89373	4.30941	1.65662	5.8957	2.09353	0.449016	3.74081	4.53637	3.82046	4.53791	3.40204	3.26895	3.02397	3.15807	3.61213	3.80285	4.15032	3.07574
ENSG00000255176.1	0.391253	0.512853	0.338154	0.394374	0.255914	0.577792	0.58311	0.407892	0.412819	0.416743	0.229858	0.200436	0.0740472	0.53934	0.347338	0.100641	0	0.343474	0.246219	0.370869	0.238372	0.0545501	0.0773846	0.0251514	0.228393	0.17966	0.329483	0.262552	0.210818	0.0906868	0.239397	0.271661	0.121262	0.0186385	0.102024	0.181715	0.125297	0.378474	0.383516	0.217997	0.871222	0.370396	0.399349	0.198242	0.513602	0.360846	0.352363	0.332844	0.186639
ENSG00000281780.1	0.31374	0.717429	0.867005	1.56614	0.589277	1.00142	0.95019	0.958776	1.67168	1.05703	2.03846	1.35029	0.349119	0.973818	1.14596	0.644673	0.645144	2.19954	0.787064	0.56678	0	0.678951	0.363402	0.630908	0.269962	0.940515	0.652238	0.289653	0.462071	0	0.59628	0.32027	0.934837	0.491163	0.543124	0.877636	0.64709	0.256916	1.2994	0.818173	1.45462	1.18788	0.208424	0	0.335165	0	0.622286	0.535714	0.516797
ENSG00000262514.1	0	0	0	0	0	0	0	0	0	0	0.0441449	0	0	0	0	0	0	0	0	0	0	0	0	0	0	0	0	0	0	0	0	0	0	0	0	0	0	0	0	0	0	0.0196178	0	0	0	0	0	0	0
ENSG00000261268.1	0.055725	0.049371	0.0932629	0.0562232	0	0	0	0	0.0230524	0.04152	0.0476646	0.0878752	0	0.108546	0	0.296698	0	0.0459495	0	0	0.0536007	0	0	0	0	0.0527693	0	0	0.0434848	0	0	0	0	0.157123	0.0524895	0.0242749	0.0647153	0	0.122783	0	0.057022	0	0.56436	0.0266165	0	0	0.0916282	0	0.0249701
ENSG00000254676.1	0.336613	0.44257	0	0.254426	0.532584	0.512976	0.867904	0.722128	0.434835	0.399246	1.01353	0.465699	0.432978	0.649691	0.472664	0.414058	0.077865	0.305193	0.465245	0.386927	0.186213	0.271252	0.293213	0.249514	0.448116	0.515399	0.31451	0.385293	0.15235	0.200696	0.48817	0.476238	0.210263	0.504669	0.153659	0.270075	0.187966	0.526959	0.238335	0.137595	0.793862	0.750493	0.544532	0.0946065	0.344881	0.380441	0.42733	0.528278	0.145233
ENSG00000134987.10	1.9966	2.01102	2.19697	2.49698	2.30824	2.49661	2.13594	2.50639	1.84194	2.24788	2.3794	2.11224	2.65807	2.53982	2.12878	2.50825	0.985504	2.39271	2.29926	2.54361	2.18597	1.49387	2.71979	1.9687	2.17441	1.68585	2.58582	1.90397	2.02963	1.42487	2.77894	2.42697	2.44587	2.63291	2.55147	2.38062	2.3428	2.55602	1.92547	2.11826	2.23636	2.7004	2.55364	1.22851	2.63266	2.77934	2.56902	2.30184	2.73633
ENSG00000121060.13	2.0117	3.15227	2.5405	2.70592	2.31442	2.72166	2.46729	3.69701	2.43972	2.38477	2.90818	2.92796	2.87475	2.95795	2.81484	2.14976	1.71588	2.94846	2.8717	2.52868	2.57451	2.43003	3.2598	3.31623	3.19962	2.60283	2.55312	2.67	2.98144	2.77453	2.93396	2.6215	2.92894	3.37293	3.33147	1.97831	2.97345	3.14933	3.61899	3.33129	2.73291	3.49235	2.50943	1.68732	2.59126	3.00787	3.04456	1.85022	3.03222
ENSG00000280269.1	0.102824	0.35951	0.445611	0.430699	0	0.0945211	0.0447376	0.0541709	0.164603	0.285795	0.249788	0	0.0779332	0	0.0436774	0	0	0.313627	0.0349423	0.134297	0.0989649	0	0.158529	0.0780683	0	0.158947	0.207282	0.239163	0.156789	0.0365251	0	0	0.0329519	0.0581253	0	0.172898	0	0	0.414977	0.0367308	0.381293	0.103044	0.0447576	0.0332096	0.0745317	0.049014	0.0767893	0.0643041	0.0915299
ENSG00000223091.1	0	0	0	0	0	0	0	0	0	0	0	0	0	0	0	0	0	0	0	0	0	0.327341	0	0.30156	0	0.256752	0	0	0	0	0	0	0	0	0	0.235655	0	0	0.38918	0	0.275956	0	0	0	0	0	0.543131	0	0
ENSG00000237833.1	0.021619	0.0191281	0	0	0	0	0.0275941	0	0	0	0	0	0	0	0	0	0	0.0177895	0	0.0425153	0.0207855	0	0	0	0	0	0.0169839	0.0198001	0	0	0	0	0	0	0	0	0	0.0173726	0	0	0	0	0	0	0.0116772	0.0152037	0	0	0
ENSG00000197233.7	0	0	0	0	0	0.0448212	0	0	0	0	0	0	0	0	0	0	0	0	0.032595	0	0	0	0	0	0	0	0.0257399	0	0.0751927	0	0	0	0	0	0	0	0.0380682	0	0	0	0	0	0.0210313	0	0	0	0	0	0
ENSG00000229269.1	0	0	0	0	0	0	0	0	0	0	0	0	0	0	0	0	0	0	0	0	0	0	0	0	0	0	0	0	0	0	0	0	0	0	0	0	0	0	0	0	0	0	0	0	0	0	0	0	0
ENSG00000263921.1	0	0	0	0	0	0	0	0	0	0	0	0	0	0	0	0	0	0	0	0	0	0	0	0	0	0	0	0.465247	0	0	0	0	0	0	0	0	0	0	0	0.521452	0	0	0.340296	0	0	0	0	0	0
ENSG00000233880.1	0	0	0	0	0	0	0	0	0	0	0	0	0	0	0	0	0	0	0	0	0	0	0	0	0	0	0	0	0	0	0	0	0	0	0	0	0	0	0	0	0	0	0	0	0	0	0	0	0
ENSG00000172197.10	2.752	3.0983	1.81576	3.61891	2.86928	3.28273	3.18222	3.79821	2.79995	2.02316	2.75626	2.73761	1.0705	3.0835	3.06803	2.79187	0.561273	3.10533	3.15297	3.22398	2.83577	1.51773	1.17937	1.43339	2.86156	2.76372	2.3458	2.02769	2.99743	0.121467	1.20641	1.06015	0.549508	0.164431	0.110193	4.4109	0.779072	3.28417	3.53631	3.71736	2.80144	3.18417	3.2191	1.07413	3.04709	3.16309	2.73234	2.46104	3.77549
ENSG00000130545.14	5.06894	4.7055	3.60242	4.09961	3.88118	4.21199	4.42604	3.96858	4.62877	2.57138	4.47311	3.44307	0.106386	3.76099	3.1944	3.08143	3.28277	4.71209	4.33817	4.51377	4.95645	5.09851	4.39902	3.88898	4.05404	4.20224	3.51316	3.42563	4.94487	2.86645	4.42921	4.20797	3.30092	4.42072	4.2375	3.72443	5.15063	3.38812	4.48431	3.523	3.98373	4.27684	4.40612	3.33153	3.38873	3.21577	4.52887	3.75689	3.36567
ENSG00000235280.2	1.71256	1.82788	0.631568	1.81257	1.53199	1.1715	1.75239	1.45721	1.72685	1.14778	1.96379	1.55436	0.0955134	1.38223	1.51466	1.79278	1.71845	1.67623	1.20161	1.67606	1.2636	1.46747	3.12669	1.93027	0.866396	1.86502	1.00022	1.61198	1.94672	1.73975	1.65224	0.973198	1.59587	1.98761	1.42527	1.01474	3.18602	1.52412	1.69491	3.01066	1.87713	1.43928	1.61324	1.367	0.848726	0.872619	1.51293	1.23203	0.671127
ENSG00000261573.1	0	0	0	0.143905	0	0.0995707	0	0	0.0600657	0.107105	0	0	0	0	0	0	0	0	0	0	0	0.0898873	0	0	0	0	0	0	0	0	0	0	0	0	0	0	0	0	0	0	0	0	0	0	0	0.0516759	0	0	0
ENSG00000255231.1	0	0	0	0	0	0	0	0.0791101	0.0831757	0.461038	0	0	0	0.253316	0	0	0	0.162521	0.19467	0	0.0972521	0.123988	0	0	0	0	0.0798452	0.092756	0.225427	0	0.106252	0	0	0	0	0	0	0.158892	0	0.105646	0.103362	0	0	0	0	0.0716373	0	0	0
ENSG00000258673.1	0	0.046854	0.116933	0.104823	0	0.496421	0	0	0	0.0777483	0.0452332	0.162338	0.275508	0	0.0657254	0	0	0.0436043	0	0	0	0	0	0.0595753	0	0.0500821	0	0.0484839	0.158413	0.0550309	0.0556625	0	0.0977028	0	0	0.132952	0.0614325	0	0	0.055339	0.0541222	0.0399351	0.0673383	0	0	0	0.367537	0.186801	0.046991
ENSG00000132953.15	1.50107	1.52167	1.90206	2.3044	1.47006	2.10179	1.70821	2.15245	1.81271	1.59878	1.88662	1.50533	1.32142	1.80416	2.04005	1.47323	0.620788	1.95477	2.01952	1.80581	1.1755	1.61857	2.09279	1.35347	1.59444	1.29117	1.34707	1.03545	1.62515	1.33594	2.38255	1.50661	2.03654	2.05872	2.40042	1.69173	2.58589	1.91484	1.19612	2.00055	1.68408	1.99086	2.15433	0.973681	1.83872	1.97881	1.81508	1.49469	2.00116
ENSG00000223720.1	0	0	0	0	0	0	0	0	0	0	0	0	0	0	0	0	0	0	0	0	0	0	0	0	0	0	0	0	0	0	0	0	0	0	0	0	0	0	0	0	0	0	0	0	0	0.0788668	0	0	0
ENSG00000100012.10	0.00849028	0.00750809	0.00959448	0	0	0.0232268	0	0.0197117	0.0275966	0.00629954	0.0144537	0	0.00956517	0	0.0211035	0	0	0.0277224	0	0.00840949	0.00816149	0.0312581	2.33848	0.0472867	0.0143545	0.00803293	0	0	0.0197145	0	0.128645	0.172266	0.115121	0	0.144718	0	0.12352	0	0.0379139	0.00888976	0.0429417	0.00638645	0.0108553	0	0.00913816	0.011901	0.0646937	0	0.00753034
ENSG00000253286.4	0	0.0290396	0	0	0.0673163	0.0449151	0	0	0	0	0	0	0.175824	0	0	0	0	0.203149	0	0.0642783	0.0315465	0.0404723	0.0386074	0	0	0.0310535	0	0	0	0.0341442	0.226023	0.0984235	0.175655	0	0.256726	0	0.280196	0	0.0490569	0	0	0	0	0	0	0	0	0	0.029125
ENSG00000112697.14	4.58828	5.12444	5.02354	5.16369	5.0535	5.25719	4.92533	5.47879	4.32248	4.18857	4.98386	4.54335	5.38263	5.54463	5.08045	4.71165	3.07814	4.60403	4.33368	5.1222	5.26073	4.67736	5.22681	4.78943	5.02229	4.99333	5.31904	4.84044	4.61388	5.31701	4.73521	4.79807	5.86038	5.66147	5.44619	5.49121	5.58989	4.96625	4.9533	4.70244	5.0365	4.62251	5.15346	3.99835	5.61719	5.48316	5.68677	5.6703	5.35506
ENSG00000224978.1	0	0	0	0	0	0	0	0	0	0	0	0	0	0	0	0	0	0	0	0	0	0	0	0	0	0	0	0	0	0	0	0.178967	0	0	0	0	0	0	0	0	0	0.0683418	0	0	0	0	0	0	0
ENSG00000273249.1	0.289215	0.415315	0.104715	0.181928	0.299235	0.315159	0.226937	0.250599	0.240713	1.09461	0.381765	0.145611	0.201762	0.121797	0.0778123	0.330442	0.497956	0.173369	0.151206	0.178764	0.0895068	0.286477	1.80184	0.406864	0.24857	0.197852	0.0493805	0.165947	0.408942	1.7173	1.61248	1.10993	0.624318	1.66358	0.720223	0.252521	0.968501	0.0992878	0.415553	0.158629	0.212969	0.0704647	0.117978	0.197786	0.162833	0.189264	0.167615	0.058092	0.135412
ENSG00000231566.1	0.230157	0.6885	0.77985	0.551332	0.163155	0.842109	0.668966	0.533986	0.461833	0.891346	0.135341	0.71687	0.176266	0.543588	0.100261	0.849808	0.0934461	0.961675	0.850878	0.485147	0.583748	0.19236	0	0.176561	0.257433	0.149363	0.707598	0.560648	0.441898	0	0.684686	0.437181	1.01989	0.0678156	0.520008	1.03094	0.181843	0.244943	1.53975	0.508558	0.498925	0.562377	0.373064	0	0.128428	0.0572152	1.14794	0	0.979115
ENSG00000230799.1	0.0726705	0.126099	0.0818887	0.0733163	0.0753872	0.191633	0.220567	0.0286657	0.0597142	0.205654	0.15077	0.168105	0	0.0953686	0.133209	0	0.0426165	0.398793	0.174514	0.071994	0.136599	0.0453752	0.0432878	0.081786	0.121045	0.0348291	0.0851253	0.0666542	0	0	0	0.0376358	0.101254	0.0307781	0.0684741	0.180858	0.0427737	0.195455	0.0549801	0.0760115	0.110138	0.18385	0.157932	0	0.0589568	0.0513727	0.0407846	0	0.0326688
ENSG00000223730.1	0	0	0	0	0	0	0.0424976	0	0.0273232	0	0.0284791	0	0	0	0	0	0	0	0	0	0.0320524	0	0	0	0	0	0.0262087	0.0305385	0	0	0.0693512	0.0340973	0.0619268	0	0.150504	0.0287699	0	0.0268066	0	0	0	0	0	0	0.0180377	0	0	0	0
ENSG00000273870.1	0.312163	0.400893	0.495321	0.31472	0	0.413728	0.388436	0.357852	0.374517	0	0.141463	0	0	0.213844	0.680846	0.356278	0	0.261246	0.566576	0	0.158458	0.377189	0.361606	0.49478	0.49493	0.296921	0.250319	0.151277	0.129418	0	0.172793	0.318665	0	0	0.540593	0.272825	0.189934	0	0	0.325351	0.579764	0.446948	0.107391	0.425091	0.333493	0.225899	0	0	0
ENSG00000223198.1	0.140102	0.239164	0.42854	0	0	0.642333	0	0.307656	0.115596	0.682471	0.334522	0.217402	0.29851	0	0	0.30628	0	0.323565	0.266715	0	0	0	0.566601	0.157227	0.428194	0.132872	0	0	0.212241	0.277842	0	0.392922	0.896191	0.117872	0.468648	0.434598	0.307564	0.113474	0	0	0.393098	0	0.091191	0.132826	0	0.0997131	0.421817	0.249472	0
ENSG00000134463.13	1.97048	2.63334	1.11327	0.847041	2.17438	0.934689	1.14728	2.06175	1.37997	0.910992	2.5048	1.68929	1.28604	2.07273	2.25687	1.43197	3.25117	0.305455	0.587281	1.87795	0.816273	2.43462	0.684133	1.17785	2.23154	2.32912	1.96156	0.529847	2.22026	3.6365	1.77767	2.92431	2.62333	3.60693	3.22655	1.92155	0.172233	3.12651	0.931825	1.09748	2.68472	0.625686	0.444515	3.19966	2.35383	2.22647	0.901272	2.38706	2.3645
ENSG00000226263.1	0.136822	0	0.104302	0.181229	0	0.348849	0.226078	0.0366967	0.112867	0.0692488	0.294279	0	0.0529335	0	0.0585137	0.106889	0	0.18428	0.0468594	0	0.0891518	0	0	0.104172	0.0399652	0	0.241303	0	0.141517	0.0489728	0.0974275	0.139849	0.0870869	0.0393929	0.0443234	0.0406479	0.0546829	0.0747997	0	0.230972	0.0481625	0.104035	0.199766	0.170477	0.0255239	0.0331842	0.10248	0	0.0824331
ENSG00000225328.1	0.679467	0.644372	0.214137	0.192612	0	2.1393	0.538625	1.17925	0.430116	0	0.508476	0.293633	0.0564169	0.129106	0.234721	0.21925	0.167625	1.18869	0.856203	0.0977389	0.0949414	0.0618037	0	0.1109	0.124224	0.739395	0.0394947	0.720498	0.114348	0.151255	0.0527999	0.0513117	0	0	0	0.085406	0	0.295303	0.145907	0.973381	0.195222	0.110754	1.76545	0	0	0.0699206	0.305297	0	0.323073
ENSG00000261048.1	0	0	0	0	0	0	0	0	0	0	0	0	0	0	0	0	0	0	0	0	0	0	0	0	0	0	0	0.0694941	0	0	0	0	0	0	0	0	0	0	0	0	0	0	0	0	0	0	0	0	0
ENSG00000255238.1	0	0	0	0	0	0	0	0	0	0	0	0	0.0407755	0	0	0	0	0	0	0	0	0	0	0	0	0	0	0	0	0	0	0	0	0	0	0	0	0	0	0	0	0	0	0	0	0	0	0	0
ENSG00000214485.6	0.967254	0.757724	0.443517	0.952047	0.732205	1.32891	0.637177	0.819283	0.649118	1.29818	0.936151	0.678108	1.2249	1.12886	0.444966	1.00494	1.18682	1.11466	1.12527	1.36551	1.46079	1.1014	1.04125	1.14343	1.34741	0.98962	2.03116	1.06083	0.891104	1.74446	1.02619	1.00497	1.45308	1.56415	1.27265	1.44412	0.305709	0.999	0.936608	0.570407	1.16637	1.41962	1.6114	1.26054	1.19729	1.23921	1.0871	1.0875	1.50978
ENSG00000222051.1	0.265508	0.237103	0	0	0	1.41512	0	0.210367	0	0.201393	0.2294	0	0	0	0.324491	0	0	0.413694	0	0.263192	0.25606	0	0	0.54227	0	0.252349	0.397216	0.244817	0	0	0	0.499272	0	0.590745	0	0.606322	0	0	0.934767	0.276909	0.271253	0.382678	0.472837	0	0.283954	0.88807	1.08506	0	0.237753
ENSG00000015285.9	2.87183	2.75606	2.15685	2.39781	2.94382	2.36661	2.93638	3.80098	2.33787	2.80564	2.10933	2.20344	4.059	3.79831	3.26348	2.36418	1.50809	1.66174	2.26211	1.95196	2.50096	2.75985	1.40542	2.33908	3.13362	2.83106	2.67452	2.45628	1.91026	1.54097	2.14862	2.11001	0.953926	1.42373	0.572384	2.12072	1.55378	3.69397	1.52144	2.4762	3.55753	1.97883	1.98868	0.679043	3.99607	3.53079	2.18843	2.86516	3.23717
ENSG00000200235.1	0	0.20375	0	0	0	0	0	0	0	0.327039	0	0	0	0	0.279993	0	0	0	0.227535	0.422131	0	0	0	0	0	0.217009	0	0	0	0	0	0.233365	0	0	0	0.198956	0	0.350911	0	0	0	0.471897	0	0.216937	0	0	0	0	0
ENSG00000116663.9	2.75325	3.09523	3.35302	2.56444	2.73932	2.59822	3.45963	3.48456	2.224	2.54198	2.89048	2.47256	4.02066	2.89286	3.07148	3.13423	1.99744	2.1389	3.71407	2.84719	2.84727	2.99727	3.57241	2.64851	3.10682	3.68841	2.95964	3.66086	3.32165	2.15165	2.43342	2.82939	2.85129	1.40835	2.77418	3.16726	3.22201	2.40368	3.30288	1.93561	3.16094	2.25637	3.06932	2.16621	2.90628	2.7913	3.2829	2.8762	3.95925
ENSG00000228108.1	0.0570502	0	0	0	0	0	0	0	0	0.123954	0.0488013	0	0	0	0	0	0	0.0470459	0.0568033	0.110902	0	0	0	0	0.0484705	0	0	0.0523038	0.0445234	0.116366	0	0.168409	0.155146	0.0477785	0	0	0	0	0	0.0596879	0.16849	0	0	0.0540066	0	0	0.123732	0	0
ENSG00000138658.14	0.38558	0.596748	0.417515	0.463291	0.427895	0.262061	0.317376	0.803618	0.403277	1.08402	0.5989	0.317535	0.826669	0.587542	0.464128	0.510084	0.0660716	0.558099	0.391907	0.623919	0.362168	0.137356	0.758531	0.26115	0.481648	0.341835	0.503125	0.523009	0.413799	0.227299	0.673987	0.559631	0.477357	0.909443	0.899029	0.395277	0.693341	0.409026	0.518207	0.90535	0.559868	0.444265	0.532825	0.0849372	0.20431	0.354246	0.693251	0.327672	0.604208
ENSG00000251286.2	0	0	0	0	0	0	0	0	0	0	0	0	0	0	0	0	0	0	0	0	0	0	0	0	0	0	0	0	0	0	0	0.0303086	0	0	0	0	0	0	0	0	0	0.0223268	0	0	0	0	0.0328513	0	0
ENSG00000274642.1	0.172143	0.181979	0.118972	0	0.0740088	0.188263	0.256421	0.0281332	0.195515	0.248436	0.203307	0.0571676	0.228227	0.223597	0.088518	0	0	0	0.10528	0.293888	0.0347256	0.210091	0.162922	0.825907	0.0606566	0.0341835	0.0835739	0.158331	0.109399	0.534722	0.827266	2.01234	1.67256	1.05595	0.674633	0.0915662	0.373263	0.47136	0.0539679	0.110534	0.17599	0.251589	0	0.163296	0.131593	0.419991	0.153859	0.600346	0.124185
ENSG00000189376.10	1.60084	1.92478	1.40306	1.6345	1.76656	1.87297	1.56091	1.90717	2.3466	1.845	1.78424	1.97636	2.19392	1.59872	1.38904	1.84046	1.31917	1.63363	2.28251	2.1721	2.03853	2.08451	1.70171	2.77562	1.89703	1.92682	2.11333	1.70222	2.3093	2.28637	1.46641	1.6481	3.08448	2.47261	2.39136	1.6906	1.55072	1.62033	1.87271	1.1569	2.0714	1.76181	1.79841	0.803948	1.50097	1.79325	2.37652	1.5827	2.21305
ENSG00000224236.3	0.0185027	0.0163688	0	0.037102	0	0.0503173	0.0236234	0.0143955	0.0301482	0.131851	0.0773089	0	0	0	0.0230596	0	0	0.0451933	0	0.0183272	0.0868273	0.0228524	0.0432623	0.0817385	0.0312082	0.0854956	0.043165	0	0.0143975	0	0.0387099	0	0	0.0154619	0	0.0159588	0	0.0148652	0.0549479	0.0193701	0	0.0277264	0.0922984	0	0.00998902	0.0130079	0.0205242	0	0.0164171
ENSG00000255218.1	0	0	0	0	0	0	0	0	0	0	0.0355594	0	0	0	0	0	0	0	0	0	0	0	0	0	0	0	0	0	0	0	0	0	0	0	0	0	0	0	0	0	0	0	0	0	0	0	0	0	0
ENSG00000204580.10	5.56089	5.19386	5.27603	5.03164	5.49718	5.54672	5.44228	5.59559	5.92087	5.39587	5.28129	4.73154	1.59555	5.55209	4.68175	4.62591	3.71886	4.75144	4.88288	5.01658	6.12097	5.07747	4.98546	5.01193	4.91348	5.12833	5.42782	4.7355	5.42264	5.1491	5.74698	5.22194	5.9523	2.03366	5.26719	5.83924	5.97257	4.6596	5.74965	5.74439	5.12291	4.98118	4.91134	3.84087	5.03057	5.1905	5.94617	4.90558	5.21494
ENSG00000242012.1	0	0	0	0	0	0	0	0	0	0	0	0	0	0	0	0	0	0	0	0	0	0	0	0	0	0	0	0	0	0	0	0	0	0	0	0	0	0	0	0.0962979	0	0	0	0	0	0	0	0	0
ENSG00000273806.1	0	0	0	0	0	0	0	0	0	0	0	0	0	0	0	0	0	0	0	0	0	0	0	0	0	0	0	0	0	0	0	0	0	0	0	0	0	0	0	0	0	0	0	0	0	0	0	0	0
ENSG00000273520.3	0	0	0	0	0	0	0	0	0	0	0	0	0	0	0	0	0	0	0	0	0	0	0	0	0	0	0	0	0	0	0	0	0	0	0	0	0	0	0	0	0	0	0	0	0	0	0	0	0
ENSG00000262561.1	0	0	0	0	0	0	0	0	0	0	0	0	0	0	0	0	0	0	0	0	0.137382	0	0	0	0	0	0	0	0	0	0	0	0	0	0	0	0	0	0	0	0	0	0	0	0	0	0	0	0
ENSG00000235920.1	0.0315458	0	0.137458	0	0	0	0	0.0245679	0	0	0.0269501	0	0.070155	0.082002	0.0392716	0	0	0	0	0.031248	0	0.0389207	0	0.104172	0.078853	0.143475	0.0248006	0.0289	0	0	0	0.0638339	0	0	0.0588003	0	0	0.0253666	0	0	0.0322863	0	0	0	0.0339325	0	0	0	0
ENSG00000277942.1	0	0	0	0	0	0	0	0	0	0	0	0	0	0	0	0	0	0	0	0	0	0	0	0	0	0	0	0	0	0	0	0	0	0	0	0	0	0	0	0.359532	0	0	0	0	0	0	0	0	0
ENSG00000212154.1	0	0	0	0	0	0	0	0	0	0	0	0	0	0	0	0	0	0	0	0	0	0	0	0	0	0	0	0	0	0	0	0	0	0	0	0	0	0	0	0	0	0	0	0	0	0	0	0	0
ENSG00000241067.2	0	0	0	0	0	0	0.18131	0.0575141	0	0	0	0	0	0	0	0	0	0	0	0	0.0708242	0	0	0	0	0	0	0.132023	0	0	0	0	0	0	0	0	0	0	0.109326	0	0.0753165	0.0556802	0	0	0	0	0.550782	0	0
ENSG00000252357.1	0	0	0	0	0	0	0	0	0	0	0	0	0	0	0	0	0	0	0	0	0	0	0	0	0	0	0	0	0.170399	0	0	0	0	0	0	0.187818	0	0	0	0	0	0.165143	0	0	0	0	0	0	0
ENSG00000242600.5	0.309962	0.259742	0.23575	1.01255	0.515096	0.373434	0.362229	0.509727	0.448973	0.287578	0.862135	0.260269	0.103687	0.3236	0.168382	0.229593	0.583806	0.209401	1.03209	0.511631	0.0451282	0.585854	0.196839	0.561579	0.554886	0.531707	0.362014	0.222087	0.380537	0.567463	0.662955	1.23453	1.28822	2.17145	0.311568	0.137122	0.355261	0.376755	0.120352	0.0965828	0.738471	0.216011	0.508958	0.312989	0.192014	0.252627	0.36109	0.49881	0.242688
ENSG00000239481.1	0	0	0	0	0	0	0	0	0	0	0	0	0	0	0	0	0	0	0	0	0.0380294	0	0	0	0	0	0.0311077	0	0.0308209	0	0.0820885	0.0404503	0	0	0	0	0	0.0318161	0	0	0	0	0	0	0	0	0.043831	0	0
ENSG00000234202.2	0	0	0.209985	0	0	0	0	0	0	0	0	0	0	0	0	0	0	0	0	0	0	0	0	0	0	0	0	0	0	0	0	0	0	0	0	0	0	0	0	0	0	0.142967	0.235536	0	0	0	0	0	0
ENSG00000260848.1	0	0	0	0.113728	0	0	0	0	0	0	0	0	0	0	0	0	0	0	0	0	0	0	0	0	0	0	0	0	0.044853	0	0	0	0	0	0	0	0	0	0	0	0.0588075	0	0.0370329	0	0	0	0.537163	0	0
ENSG00000248724.5	0	0.0105362	0.0201435	0	0.0123681	0.0163535	0	0.0138735	0.0528388	0.00442765	0.0101673	1.7486	0.0333166	0.0313054	0	0.0274791	0.00692526	0.00490675	0.0236244	0.0293203	0.0171443	0.00737948	0	0.0134429	0.00505758	0.00564698	0.0140054	0.0109075	0.0138755	0.0246989	0.0249854	0.0242745	0.0222737	0.0345337	0.0112113	0.0255437	0	0.0143263	0.0267343	0.0248386	0.0121945	0.0134246	0.0114348	0.00564497	0.0286883	0.0208333	0	0	0.0052934
ENSG00000239179.1	0	0	0	0	0	0	0	0	0	0	0	0	0	0	0	0	0	0	0	0	0	0	0	0	0	0	0	0	0	0	0	0	0	0	0	0	0	0	0	0	0	0	0.224896	0	0	0	0	0	0
ENSG00000219867.1	0	0	0	0	0	0	0	0.0407719	0	0	0	0	0.272509	0	0	0	0	0	0	0	0	0	0.061439	0	0	0	0.0411558	0	0	0	0	0	0	0	0	0	0	0	0	0	0	0	0	0	0	0	0	0	0.0464386
ENSG00000229716.2	0	0	0	0	0	0	0	0	0	0.0613481	0	0	0	0.107695	0	0	0	0	0	0	0.225212	0	0	0	0	0	0	0	0	0.0854369	0	0	0	0.0688924	0	0.0710643	0	0	0	0	0	0	0	0	0	0	0	0	0
ENSG00000113361.11	0.971291	1.74479	0.90055	1.00077	1.38429	0.689137	1.14745	2.26772	1.6639	0.324816	1.08424	3.34139	0.704768	1.81581	0.710699	0.862514	0.38077	1.05012	0.398575	1.09876	1.28509	1.55477	0.981228	1.43599	0.791477	0.88305	1.67251	0.915033	0.948312	0.705801	1.59287	0.962689	0.440659	0.495377	1.87784	0.686662	1.00954	1.6945	1.41281	0.664728	1.42838	0.714264	2.07013	0.140647	1.97604	2.60693	0.716907	1.38045	0.60877
ENSG00000277904.1	0	0	0	0	0	0	0	0.27813	0.291447	0	0.302678	0	0	0	0	0	0	0	0	0	0.336909	0	0	0	0	0	0	0	0	0	0	0	0	0	0	0	0	0	0	0	0.356337	0	0	0	0	0.253427	0	0	0
ENSG00000272654.1	0.866585	1.14605	0.71172	1.49342	0.866528	0.894892	0.816033	1.14291	1.04274	1.38765	1.18555	1.04955	1.04642	0.787502	0.95053	0.580192	0.455883	0.927616	0.764066	0.811536	0.510956	0.901153	2.39042	1.47149	0.899432	0.819214	0.654456	1.00345	0.638607	2.37609	2.0356	1.33851	1.55852	2.44752	1.23173	0.773586	1.95514	1.05423	0.868243	0.726512	1.1691	1.21286	0.946163	0.299471	0.838253	0.841334	0.788909	0.817223	0.463124
ENSG00000066336.10	3.73893	3.73485	3.60589	3.29817	3.96594	2.95999	4.77804	4.94576	3.61861	3.53876	2.85937	2.92585	5.74088	4.28708	4.37584	3.11405	2.17929	3.07224	2.91331	3.06151	3.83775	4.68085	2.64936	2.75647	4.10124	4.31831	3.96397	3.72606	3.24194	2.64511	3.13647	3.14362	1.54191	1.98128	1.2607	3.27781	2.39193	4.30671	2.09376	3.58861	4.73043	3.12969	3.14116	1.37348	4.53996	4.27285	3.55635	5.06423	4.18702
ENSG00000232457.4	0.0577367	0.0760715	0.065103	0.220101	0.0599067	0.189471	0.476835	0.0887458	0.283451	0.240787	0.273772	0.0910114	0.0649079	0.0384449	0.140042	0.13053	0	0.181696	0.166014	0.138952	0.372222	0.0359806	0.163977	0.186881	0.142429	0.107356	0.0229186	0.0267099	0.0227067	0	0.80961	0.115778	0.181526	0.268449	0.15737	0.212058	0.0994327	0.0692135	0.127112	0	0.115835	0.316762	0.0912744	0.0275874	0.0313651	0.0205208	0.094894	0.154933	0.0762917
ENSG00000249338.1	0.052008	0	0	0	0	0	0	0.0405671	0	0	0	0	0	0	0	0	0	0	0	0	0	0	0	0	0.0441751	0	0	0	0	0	0.107469	0	0.229215	0.0435434	0.271688	0	0.060411	0	0	0	0	0	0	0	0.0559131	0.0366888	0.113023	0	0
ENSG00000182405.5	0.450195	0.507951	0.302035	0.814693	0.407028	0.985535	0.566533	0.679942	0.427653	1.43136	0.639518	0.871157	0.364513	0.509838	0.506306	0.525904	0.165358	0.95241	0.589373	0.466927	0.431741	0.430652	0.895182	0.558314	0.564796	0.364764	0.320511	0.344098	0.545848	0.396865	1.33486	0.680089	0.70119	0.605358	0.615642	0.660351	0.605853	0.662174	0.533536	0.658727	0.698336	0.648702	0.67468	0.241762	0.442607	0.510425	0.823334	0.453341	0.558336
ENSG00000254988.1	1.39876	2.85972	0.28114	1.1059	0.396375	0.27421	1.84008	0.722985	1.97336	0.42078	0.440564	1.946	0	0.435586	0.251028	1.27049	0.122152	2.85917	1.01663	0.611466	3.33769	0.646164	0	0	0.331068	0.688972	0.0424411	1.43677	3.3669	0	0	0	0.0506237	0	0	1.16765	0	0.315379	4.0604	0.524531	0.799405	1.11973	2.38888	0	0.31715	0.513335	1.67678	0.190191	0.0478861
ENSG00000266207.1	0	0.600802	0	0	0	0	0.458057	0	0	0	0	0	0	0	0	0	0	0.56578	0	0	0	0	0	0	0	0	0	0	0	0	0	0	0	0	0	0	0	0	0	0	0	0	0.247235	0	0	0	0	0	0
ENSG00000197782.13	1.33735	0.901408	1.0624	1.35303	1.18809	1.34692	0.94313	1.74387	1.19187	0.835263	1.24031	2.73865	0.821456	1.13398	1.18237	1.2646	0.507708	0.961389	1.42774	1.35348	0.985592	0.948035	2.3045	1.17925	1.35736	1.25267	0.979736	0.92304	1.16969	1.11334	1.91832	1.47589	1.56151	1.6588	2.1413	1.47432	1.86696	1.78491	0.773695	0.943368	1.3247	1.42538	1.67032	0.694278	1.4137	1.50309	1.06336	1.0421	1.48473
ENSG00000218180.2	0	0	0	0	0	0	0	0.0267955	0	0	0.0293916	0	0	0	0	0	0	0.0283275	0.0677031	0.0340742	0	0	0.0404769	0	0.029191	0	0.0270491	0	0	0	0	0	0.0322973	0	0.0323875	0.0873021	0	0	0.0514235	0	0.0352053	0	0.0221028	0	0.0186178	0.0242228	0	0	0
ENSG00000200389.1	0	0	0	0	0	0.353667	0	0	0	0.201393	0	0	0	0	0	0	0	0	0	0	0	0	0	0	0	0.252349	0.397216	0	0.210395	0	0.278409	0	0	0	0	0	0	0	0.38279	0	0.271253	0	0	0	0.148952	0.191289	0	0	0.441811
ENSG00000234770.1	0.0810784	0	0	0	0	0.056222	0	0.182357	0	0	0.259702	0	0	0	0	0	0.0476044	0.0338671	0	0	0	0	0	0.0463286	0.197745	0.0389178	0	0	0	0.20224	0.126109	0.438189	0.37663	0	0.283995	0	0	0.158289	0	0	0.1227	0.0310085	0	0.0389041	0.0222732	0.0852144	0	0	0.0365071
ENSG00000179774.8	0.101706	0.191631	0.0236309	0.04192	0.0849833	0.0844093	0.0529292	0.24073	0.0998984	0.119882	0.216589	0	0.0695534	0.183033	0.101569	0.13965	0.117396	0.017216	0.0815789	0.0811702	0.135255	0.0512186	0.567867	0.220246	0.245636	0.169121	0.0646501	0.0933628	0.184233	0.511882	0.167502	0.473666	0.668441	0.101876	0.22025	0.0180483	0.288346	0.174966	0.150354	0.261677	0.163036	0.0620139	0.141186	0.0775948	0.0880147	0.0721095	0.112472	0	0.12521
ENSG00000230010.1	0	0.0107814	0	0	0	0	0.015573	0.0375497	0.0198896	0	0.0207333	0.0193915	0.013731	0	0.0152003	0	0	0.0100249	0	0	0	0	0.0143635	0.0137553	0.0103324	0	0.00956969	0	0.00948079	0	0.0506822	0.0248365	0.0114399	0.0202946	0.100105	0	0.055946	0.00978928	0	0	0	0	0	0.01153	0	0	0.0269244	0	0
ENSG00000184741.5	0	0	0	0	0	0	0	0	0	0	0	0	0	0	0	0	0	0	0	0	0	0	0	0	0	0	0	0	0	0	0	0	0	0	0	0	0	0	0	0	0	0	0	0	0	0	0	0	0
ENSG00000228089.1	0	0	0	0	0	0	0	0	0	0	0	0	0	0	0.087819	0	0	0.0584114	0	0	0	0	0	0	0.060173	0	0	0	0	0	0	0	0	0	0	0.0611937	0	0	0.105158	0	0	0.105124	0	0	0.0760512	0	0	0	0
ENSG00000212535.1	0	0	0	0	0	0	0	0.390732	0.218787	0	0.227435	0	0	0.338922	0	0	0	0.578723	0	0.260963	0	0	0	0	0	0.250204	0.210407	0	0.208581	0	0.276063	0	0.248318	0	0	0.427632	0	0.214908	0	0	0	0	0.173872	0	0.147641	0	0	0	0
ENSG00000266184.1	0	0	0	0	0	0	0	0	0	0.0251095	0	0	0	0	0	0	0	0	0	0.0334471	0	0	0.0397336	0.0380653	0	0	0	0	0	0.0351418	0	0	0	0	0	0.0577114	0	0.0538096	0	0	0.0345576	0	0	0	0.0182733	0	0	0	0.0299775
ENSG00000274555.1	0	0	0.421658	0	0	0	0	0	0.796512	0.28999	0.5967	0.564503	0	0	1.08712	0.762482	0	0.799327	0.377354	0	0.365828	0	0	0	0.326953	0.360715	0.771096	0	0.552528	0	0	0	0.358095	0	0.358991	1.02508	0	0	0.537615	0	0.691374	0	0	0	0.57037	0	0	0	0.340555
ENSG00000233516.1	0	0	0	0	0	0	0	0	0	0	0	0	0	0	0	0	0	0	0	0	0	0	0	0	0.0347597	0	0	0.0375227	0	0	0	0.0418836	0	0	0	0	0	0	0	0	0	0	0	0	0	0	0	0	0
ENSG00000218472.2	0	0	0	0	0	0	0	0	0.0671841	0	0	0	0	0	0	0	0	0.0674864	0	0	0	0	0.095882	0	0	0	0	0.0749699	0	0	0	0.0835588	0	0.133951	0	0	0	0	0	0	0.237536	0.0618503	0	0	0.0445599	0.0578199	0	0	0
ENSG00000236740.5	0.380167	0.114925	0.0951368	0.148185	0.0781387	0.127123	0.196202	0.196286	0	0.261461	0.0956891	0.292048	0.0108527	0.110715	0.181179	0.0222443	0.0222643	0.0157993	0.0095912	0.0563274	0.338026	0.606068	0	0.125349	0.132879	0.0538447	0.211196	0.182578	0.0660594	0.0100296	0.0500339	0.0293696	0.00904032	0	0	0	0	0.0901906	0.300689	0.116621	0.211329	0.0499819	0.457262	0.018166	0.0956149	0.0855819	0.307995	0.0698479	0.0338795
ENSG00000243721.1	0	0	0.14246	0	0	0.250151	0.160175	0	0.104468	0.18413	0.160223	0.101925	0.0727696	0.0850452	0	0.145948	0.146073	0.154668	0	0.184465	0.0622882	0.155179	0.0760509	0.142285	0.208559	0.176668	0.194104	0.171262	0.236755	0.193318	0.0681287	0.410103	0	0.156988	0.119526	0.211919	0.0751577	0.0521826	0.351764	0.19435	0.460419	0.0962712	0.160244	0.120108	0.135973	0.133076	0.327424	0	0.0575537
ENSG00000233003.4	0	0.0112201	0	0.0254891	0	0	0	0	0	0	0	0.0201781	0	0	0	0	0	0	0	0	0	0	0	0	0	0.0239076	0	0	0	0	0	0	0	0	0.0237795	0	0	0	0.019035	0.0132817	0	0.00954573	0.00812924	0	0	0	0.0280137	0	0
ENSG00000220773.1	0	0.0308597	0.0393473	0.0695107	0.139579	0.0477138	0	0.105685	0.028578	0	0.0875756	0.159643	0.382064	0.0904537	0	0	0	0	0.034708	0.0682554	0	0.0429983	0	0	0.0585721	0	0	0	0.0538176	0.139948	0	0.0704585	0	0.0291581	0	0	0	0.0555413	0.0521091	0	0.0704936	0.0262811	0.0444585	0	0.0188689	0.0724277	0.0386449	0.0638772	0
ENSG00000186951.15	1.70429	1.97215	1.10314	1.35875	1.45547	2.03515	1.68685	1.85402	1.59337	1.34553	1.80445	1.05285	1.36927	1.58036	1.96464	1.7915	0.573237	1.86914	1.72496	1.65074	1.79284	1.31908	1.0214	1.17945	2.19621	1.17892	1.45256	1.752	1.70131	0.598665	1.10958	1.26146	1.48463	1.57914	2.93476	1.25768	1.90302	1.62665	1.74156	1.83902	1.50341	1.95941	1.68119	1.10481	1.87689	1.77948	1.86097	1.1604	1.62134
ENSG00000101425.11	0.294821	0.234691	0.339146	0.107767	0.0453355	0.276605	0.0759674	0.298533	0.174898	0.714633	0.135319	0.213307	0.5016	0.242456	0.287663	0.214652	0.0318204	0.058045	0.161701	0.0748995	0.319014	0.484702	0.0763932	0.0968293	0.0642945	0.139849	0.152538	0.14931	0.0673315	0.0114999	0.0231747	0.119698	0.0410247	0.0229572	0	0.105903	0.0319382	0.289262	0.16525	0.122388	0.420442	0.0571939	0.0141195	0.0104477	0.17144	0.300889	0.195394	0.127598	0.122461
ENSG00000269419.1	0	0.216576	0	0	0	0	0	0.192003	0	0	0	0	0	0	0	0	0	0	0	0	0	0	0.282209	0	0	0	0	0	0	0	0	0.247899	0	0.205331	0	0.211501	0	0	0	0	0.248016	0	0	0	0	0	0	0	0.217173
ENSG00000239923.3	0	0	0	0	0	0	0	0	0.0868577	0	0	0.16476	0	0	0	0	0	0	0	0	0	0	0.342969	0	0.174431	0	0	0	0	0	0	0.208197	0.192004	0	0.0994643	0.0913587	0	0	0.155854	0	0.107904	0	0	0	0	0.0748217	0.224555	0	0
ENSG00000204947.7	0.873955	0.511035	0.84438	0.813464	0.898889	1.03427	1.12765	0.958319	0.905353	1.04625	0.807561	1.15989	0.868765	0.914016	0.991435	0.794413	0.331848	0.408906	1.56637	0.917333	0.655255	0.619886	0.435789	0.69807	1.1356	0.899455	0.991932	0.396887	0.995159	1.20962	1.02262	1.28334	1.12622	1.95725	0.664325	0.732899	0.563838	1.00498	0.297809	0.744572	1.06528	1.06868	1.25136	0.599989	0.71713	0.792782	0.635319	0.901758	0.7583
ENSG00000259377.1	0	0	0	0	0	0	0	0	0	0	0.172438	0	0	0	0	0.119425	0	0.0434564	0	0	0	0.0649242	0.0619566	0	0	0	0.041505	0	0	0	0.0554745	0	0	0	0.0496476	0	0	0	0	0	0	0	0.0339461	0	0	0	0	0	0
ENSG00000262899.1	0	0	0	0	0	0	0	0	0	0	0	0	0	0	0	0	0	0	0	0	0	0	0	0	0	0	0	0	0	0	0	0	0	0	0	0	0	0	0	0	0	0	0	0	0	0	0	0	0
ENSG00000254314.1	0	0	0	0	0	0	0	0.0743744	0	0	0.0413007	0	0	0.0635564	0	0	0	0	0	0.0478495	0	0	0.263929	0.0544192	0	0	0	0	0	0	0.0999475	0.0494052	0.364573	0.423383	0.947858	0	0.110136	0.0388853	0	0	0.0972224	0	0	0.0900327	0.0772174	0	0.20311	0	0
ENSG00000263909.1	0	0	0	0	0	0	0	0	0.228608	0	0	0	0	0	0	0	0	0	0	0	0	0	0	0.306834	0	0	0	0	0	0	0.288209	0	0	0	0	0	0	0.224568	0	0	0	0	0	0	0.154437	0	0.302177	0	0
ENSG00000170100.12	0.474391	0.645777	0.556295	0.531204	0.567485	0.828007	0.716066	0.902027	0.645961	0.679405	0.740458	0.672074	0.908867	0.724221	0.922475	0.557267	0.371646	0.432837	0.490363	0.58274	0.554074	0.500965	1.13065	1.00184	0.623857	0.632017	0.471548	0.469298	0.775967	1.15197	1.55758	0.964782	1.55216	1.65028	1.69652	0.48027	0.851478	0.832058	0.530231	0.907402	0.732634	0.738899	0.519198	0.957009	0.733589	0.973477	0.422909	0.615894	0.470937
ENSG00000121335.11	1.64258	0.0304339	4.32113	0.685631	0.104505	0	0.206928	0.0530734	0.0281834	0.0996592	0.0863904	0	0.019474	0	0	0	0	0.296203	0.0172164	0.0340555	0.300766	0.162627	0.0203691	0	0.292443	0.0485439	0.0135804	0	0.292627	0	0	0.0176912	0	0	0	0.044287	0.0201253	0.0276507	0.0513953	0	0.96386	0.0387044	0.309365	0	0	0.0121555	0.0381132	0.123375	0.0153424
ENSG00000233531.1	0	0	0	0	0	0	0	0	0	0	0	0	0	0	0	0	0	0	0	0	0	0	0	0.885629	0	0	0	0	0	0	0	0.106768	0	0	0	0	0	0	0	0	0	0	0	0	0	0	0	0	0
ENSG00000273964.1	0	0	0	0	0	0	0	0	0	0	0	0	0	0	0	0	0	0	0	0	0	0	0	0	0	0	0	0	0	0	0	0	0	0	0	0	0	0	0	0	0	0	0	0	0	0	0	0	0
ENSG00000251219.1	0	0	0	0	0	0	0	0	0	0	0	0	0	0	0	0	0	0	0	0	0	0	0	0	0	0	0	0	0	0	0	0	0	0	0	0	0	0	0	0	0	0	0	0	0	0	0	0	0
ENSG00000253747.1	0	0	0	0	0	0	0	0	0	0	0	0	0	0	0	0	0	0	0	0	0	0	0	0.272316	0	0	0	0	0	0	0	0	0	0	0	0	0	0	0	0	0	0	0	0	0	0	0	0	0
ENSG00000257343.1	0	0	0	0	0	0	0	0	0	0	0	0	0	0	0	0	0	0	0.0614095	0	0	0	0	0	0	0	0	0	0	0	0	0	0	0	0	0	0	0	0	0	0	0	0	0	0	0	0	0	0
ENSG00000249337.2	0	0	0	0	0	0	0	0	0	0	0	0	0	0	0	0	0	0	0	0	0	0	0	0	0	0	0	0	0	0	0	0.0415024	0.0381003	0	0	0	0.0928261	0	0	0	0	0	0	0	0	0	0.0449696	0	0
ENSG00000261496.1	0.149961	0.354338	0.33702	0	0.155416	0.293845	0.166833	0.36426	0.138558	0.204485	0.65285	0.33575	0.245106	0.407107	0.660945	0	0.0671923	0.0321065	0.0765974	0.421204	0.109647	0.474617	2.20687	0.37153	0.28732	0.142247	0.161093	0.170342	0.315804	2.586	1.42633	1.91074	2.26767	2.24765	2.87546	0.0501859	1.97053	0.337633	0.0294047	0.0804594	0.433426	0.399503	0.0618488	0.0905025	0.339515	0.498902	0.0643273	0.383098	0.0850186
ENSG00000121064.11	3.67497	3.82931	3.61511	4.16345	4.14084	4.01844	3.36979	4.44216	3.52842	6.60926	4.01031	3.96221	4.88771	4.46227	4.24429	3.32083	2.26991	2.64329	3.38808	3.67797	3.54717	4.18858	3.96378	3.77167	3.9131	4.07152	3.96008	3.57582	3.12101	3.83126	4.20784	4.31062	4.69586	4.86529	4.65331	3.44026	4.13677	4.40126	3.53378	3.61158	4.65149	3.58851	3.45121	2.33288	5.02224	4.59289	3.52455	4.20876	4.72211
ENSG00000211798.3	0.0692033	0.120187	0	0.136415	0	0.0943131	0	0.106148	0.11155	0.0516236	0.059233	0.304611	0.0777608	0.17632	0.166936	0	0	0.359134	0.0689051	1.26986	0	0	0.158188	0.1518	0.169756	0	0.0545567	0.0634678	0	0	0.271487	0.070771	0	0	0	0	0	0.306337	0	0	0.1383	0.151603	0.0446574	0	0.179188	0.229459	0.0766194	0	0.335029
ENSG00000281386.1	0.113768	0.0513958	0.065405	0	0	0	0	0	0	0.0432276	0	0	0	0.148657	0	0	0	0.138998	0	0	0	0	0	0	0	0.0549308	0	0.0531807	0.045272	0	0.0610402	0	0	0	0	0	0	0.0919867	0	0	0.0593541	0.0438163	0	0	0	0	0	0	0.101313
[truncated: 59,098 more rows]
[truncated: 133 more columns]
