# Supplementary material for: An EGFR/HER2-targeted conjugate sensitizes gemcitabine-sensitive and resistant pancreatic cancer through different SMAD4-mediated mechanisms
Source: Nat Commun. 2022 Sep 20;13:5506. doi: 10.1038/s41467-022-33037-x (PMC9489697; doi:10.1038/s41467-022-33037-x)
Supplement: Supplementary file 7 — Supplementary Data 3 [file 41467_2022_33037_MOESM7_ESM.xlsx]

## Sheet: sheet 1
Proteomic profiles of BxPC3-Mut and BxPC3-WT cells with treatments of control, gemcitabine, DTLL and both drugs
PG.Genes	PG. Protein Accessions ID	PG. Protein Descriptions	BxPC3-Mut_Control vs BxPC3-WT_Control		BxPC3-Mut cells						BxPC3-WT cells						BxPC3-Mut cells				BxPC3-WT cells
					Gem vs Control		DTLL vs Control		DTLL+Gem vs Control		Gem vs Control		DTLL vs Control		DTLL+Gem vs Control
			fold change	p-value	fold change	p-value	fold change	p-value	fold change	p-value	fold change	p-value	fold change	p-value	fold change	p-value	Control	Gem	DTLL	DTLL+Gem	Control	Gem	DTLL	DTLL+Gem
ACTG1	P63261	Actin, cytoplasmic 2	0.962163	0.18877	1.05171	0.278907	1.02262	0.411223	1.06443	0.0689891	0.967511	0.780937	1.03924	0.131928	1.04913	0.120339	7.72565e+07	8.12515e+07	7.90043e+07	8.2234e+07	8.02946e+07	7.76859e+07	8.34451e+07	8.42391e+07
H4C1	P62805	Histone H4	0.542451	0.00873995	1.07176	0.64803	1.83613	0.00303087	1.5788	0.00244107	0.742426	0.067071	1.21358	0.0772428	0.978524	0.860287	3.35758e+07	3.59852e+07	6.16496e+07	5.30094e+07	6.18964e+07	4.59535e+07	7.5116e+07	6.05672e+07
H2AC11	P0C0S8	Histone H2A type 1	0.914108	0.459092	0.687307	0.0612055	1.05162	0.756599	1.22614	0.499668	0.771731	0.00203823	1.00743	0.905091	0.878042	0.112744	3.06709e+06	2.10803e+06	3.22543e+06	3.76066e+06	3.35528e+06	2.58937e+06	3.38021e+06	2.94607e+06
H2BC12	O60814	Histone H2B type 1-K	0.962801	0.70021	0.718478	0.0358268	1.16955	0.106179	0.812561	0.133382	0.872564	0.0753423	0.902268	0.135555	0.951817	0.384268	4.72918e+06	3.39781e+06	5.53102e+06	3.84275e+06	4.9119e+06	4.28594e+06	4.43185e+06	4.67523e+06
EEF1A1	P68104	Elongation factor 1-alpha 1	0.792626	0.00241714	1.13677	0.0287729	1.29045	0.000937822	1.37997	0.00800473	0.971635	0.435411	1.02781	0.195774	0.958549	0.138841	4.51288e+07	5.1301e+07	5.82362e+07	6.22764e+07	5.69358e+07	5.53208e+07	5.85191e+07	5.45757e+07
PKM	P14618	Pyruvate kinase PKM	1.12343	0.0043235	0.998742	0.952853	0.880055	0.019291	0.861278	0.0058935	0.959909	0.00110025	0.950572	0.00018849	0.940264	0.00235621	5.64276e+07	5.63566e+07	4.96594e+07	4.85998e+07	5.02278e+07	4.82141e+07	4.77451e+07	4.72273e+07
GAPDH	P04406	Glyceraldehyde-3-phosphate dehydrogenase	1.08171	0.0005647	0.972833	0.108719	0.919838	0.0114198	0.935879	0.0717158	0.982324	0.0641482	0.939035	0.016008	0.964631	0.0928523	5.0459e+07	4.90881e+07	4.6414e+07	4.72235e+07	4.66476e+07	4.58231e+07	4.38038e+07	4.49977e+07
HIST2H3A	Q71DI3	Histone H3.2	0.602805	0.0045028	0.981794	0.932773	1.71548	0.00880334	1.20276	0.0781508	0.795315	0.0634534	1.09414	0.430278	1.01854	0.864893	1.51278e+07	1.48524e+07	2.59515e+07	1.81951e+07	2.50957e+07	1.9959e+07	2.74582e+07	2.55609e+07
KRT7	P08729	Keratin, type II cytoskeletal 7	0.780576	0.000403348	0.895762	0.0110118	0.768685	0.000788471	0.757514	0.000318661	1.0698	0.104828	1.00167	0.933588	1.02366	0.302991	2.57388e+07	2.30558e+07	1.9785e+07	1.94975e+07	3.29741e+07	3.52756e+07	3.30291e+07	3.37542e+07
ACTA2	P62736	Actin, aortic smooth muscle	1.01321	0.851383	1.1224	0.0885447	0.99153	0.856529	1.12265	0.06666	1.11565	0.155578	1.14978	0.173376	1.05081	0.385823	2.76795e+07	3.10675e+07	2.7445e+07	3.10745e+07	2.73185e+07	3.0478e+07	3.14103e+07	2.87065e+07
KRT19	P08727	Keratin, type I cytoskeletal 19	1.28808	0.00084961	0.761372	0.000811888	0.625219	0.000151204	0.573233	0.000129714	1.07557	0.147301	0.910234	0.0137758	0.982702	0.336585	2.60444e+07	1.98295e+07	1.62835e+07	1.49295e+07	2.02196e+07	2.17476e+07	1.84046e+07	1.98699e+07
ENO1	P06733	Alpha-enolase	1.22575	0.00197538	0.907222	0.0435087	0.842081	0.00827208	0.766328	0.00181333	0.960933	0.303486	0.935564	0.0299893	0.975318	0.325089	2.33666e+07	2.11987e+07	1.96766e+07	1.79065e+07	1.90632e+07	1.83184e+07	1.78348e+07	1.85926e+07
KRT17	Q04695	Keratin, type I cytoskeletal 17	1.0536	0.147279	0.866282	0.00491957	0.751626	0.00034084	0.730356	0.00377022	1.05526	0.220053	0.986757	0.623342	1.06985	0.0517691	2.55882e+07	2.21666e+07	1.92328e+07	1.86885e+07	2.42865e+07	2.56286e+07	2.39648e+07	2.5983e+07
KRT78	Q8N1N4	Keratin, type II cytoskeletal 78	1.21229	0.145817	0.566205	0.219053	0.395273	0.0510275	0.385655	0.0479372	0.93652	0.421598	0.433791	0.0129238	0.658877	0.0162499	2.75737e+07	1.56123e+07	1.08991e+07	1.06339e+07	2.27451e+07	2.13013e+07	9.86664e+06	1.49863e+07
ALDOA	P04075	Fructose-bisphosphate aldolase A	1.09691	0.00946127	0.919482	0.0118339	0.810681	0.00044253	0.781006	9.38549e-05	0.936601	0.214332	0.874567	0.00914882	0.93849	0.101812	2.27021e+07	2.08742e+07	1.84042e+07	1.77305e+07	2.06964e+07	1.93843e+07	1.81004e+07	1.94234e+07
KRT5	P13647	Keratin, type II cytoskeletal 5	1.19219	0.000116577	0.846178	0.00186506	0.790231	0.0031505	0.760404	0.000961646	1.06626	0.139371	0.968392	0.0449313	0.996057	0.832177	2.19779e+07	1.85972e+07	1.73676e+07	1.6712e+07	1.84349e+07	1.96564e+07	1.78522e+07	1.83622e+07
S100A2	A0A590UJ49	Protein S100	0.965047	0.0705821	1.00119	0.963665	1.07233	0.068262	0.990689	0.841637	0.98326	0.546611	0.893421	1.55723e-05	0.931147	0.117571	1.92288e+07	1.92517e+07	2.06195e+07	1.90498e+07	1.99252e+07	1.95917e+07	1.78016e+07	1.85533e+07
HSPA8	P11142	Heat shock cognate 71 kDa protein	0.897256	0.00714709	1.09883	0.00102464	1.01102	0.709347	0.982872	0.48793	0.983858	0.582294	0.891326	0.00479537	0.925349	0.0283854	1.66837e+07	1.83325e+07	1.68675e+07	1.63979e+07	1.85941e+07	1.8294e+07	1.65735e+07	1.72061e+07
YWHAZ	P63104	14-3-3 protein zeta/delta	1.09567	0.0286506	1.01601	0.64608	1.02915	0.671451	1.06814	0.169351	1.00857	0.815911	1.13329	0.013942	1.11813	0.00761602	1.63696e+07	1.66317e+07	1.68468e+07	1.7485e+07	1.49403e+07	1.50683e+07	1.69317e+07	1.67052e+07
RAPH1	C9K0J5	Ras association (RalGDS/AF-6) and pleckstrin homology domains 1, isoform CRA_b	0.596045	0.00585752	1.02885	0.847026	1.75076	0.00905269	1.55642	0.00663094	0.780913	0.0681283	1.25595	0.0195066	1.01432	0.894488	6.86294e+06	7.06094e+06	1.20154e+07	1.06816e+07	1.15141e+07	8.99153e+06	1.44612e+07	1.1679e+07
TUBB4B	P68371	Tubulin beta-4B chain	1.0408	0.198253	1.05959	0.214784	0.915839	0.0232425	0.95044	0.247506	0.963036	0.580712	0.950413	0.182078	0.927131	0.0108513	1.52079e+07	1.61142e+07	1.3928e+07	1.44542e+07	1.46117e+07	1.40716e+07	1.38871e+07	1.3547e+07
HSP90AB1	P08238	Heat shock protein HSP 90-beta	1.00306	0.961853	0.973208	0.666829	0.936849	0.321689	0.934635	0.271227	1.03541	0.465831	0.922188	0.0817184	0.94345	0.198939	1.55591e+07	1.51423e+07	1.45766e+07	1.45421e+07	1.55116e+07	1.60608e+07	1.43046e+07	1.46344e+07
PRDX1	Q06830	Peroxiredoxin-1	1.22187	0.000187742	0.931709	0.193608	0.859884	0.00633136	0.923589	0.00625021	0.971375	0.133222	1.08084	0.0326422	1.07847	0.00240146	1.26124e+07	1.17511e+07	1.08452e+07	1.16487e+07	1.03222e+07	1.00268e+07	1.11567e+07	1.11322e+07
LDHA	P00338	L-lactate dehydrogenase A chain	1.15129	0.0459223	1.0996	0.164139	0.815702	0.0498416	1.07266	0.278036	1.0503	0.460788	0.864688	0.0869866	1.04037	0.340202	1.31134e+07	1.44195e+07	1.06966e+07	1.40662e+07	1.13902e+07	1.19631e+07	9.84899e+06	1.18501e+07
KRT8	P05787	Keratin, type II cytoskeletal 8	1.33406	0.000121172	0.857919	0.00134569	0.622864	0.000160858	0.623605	5.66236e-05	1.07144	0.069642	0.989646	0.327918	1.0617	0.0292818	1.8488e+07	1.58612e+07	1.15155e+07	1.15292e+07	1.38584e+07	1.48485e+07	1.37149e+07	1.47134e+07
TUBA1B	P68363	Tubulin alpha-1B chain	1.05215	0.180831	1.09251	0.0478391	0.916657	0.0501325	0.941294	0.295452	0.947477	0.101285	0.900864	0.000102089	0.938737	0.0020795	1.86815e+07	2.04096e+07	1.71245e+07	1.75848e+07	1.77555e+07	1.68229e+07	1.59953e+07	1.66677e+07
KRT6A	P02538	Keratin, type II cytoskeletal 6A	0.958861	0.0533442	0.984379	0.524413	0.890768	0.0202899	0.866153	0.00110988	1.01696	0.543492	0.909363	0.0196742	0.90679	0.0125363	1.46939e+07	1.44644e+07	1.30888e+07	1.27272e+07	1.53243e+07	1.55842e+07	1.39354e+07	1.38959e+07
HSP90AA1	P07900	Heat shock protein HSP 90-alpha	1.10646	0.00887282	0.93352	0.582025	0.872541	0.0295044	0.733239	0.0353851	1.04664	0.0932012	0.826783	0.160742	1.00044	0.976242	1.42266e+07	1.32808e+07	1.24133e+07	1.04315e+07	1.28578e+07	1.34574e+07	1.06306e+07	1.28634e+07
ACTBL2	Q562R1	Beta-actin-like protein 2	1.05364	0.729657	1.04697	0.829602	1.10543	0.662176	1.07271	0.746457	1.01419	0.738322	1.19647	0.268663	1.02774	0.504866	1.91087e+07	2.00061e+07	2.11234e+07	2.0498e+07	1.81359e+07	1.83933e+07	2.16992e+07	1.8639e+07
PPIA	P62937	Peptidyl-prolyl cis-trans isomerase A	1.12093	0.0463203	0.884228	0.0183892	0.833078	0.0195879	0.759144	0.000783674	0.901217	0.0962092	0.909125	0.152879	0.928428	0.164549	1.6716e+07	1.47807e+07	1.39257e+07	1.26898e+07	1.49126e+07	1.34395e+07	1.35575e+07	1.38453e+07
ANXA2	P07355	Annexin A2	1.07067	0.252491	0.949463	0.254393	0.892346	0.0755181	1.03963	0.505242	1.01555	0.797012	1.16304	0.118576	1.07214	0.233744	1.31862e+07	1.25199e+07	1.17667e+07	1.37089e+07	1.23159e+07	1.25074e+07	1.43239e+07	1.32043e+07
RDX	A0A2R8Y5S7	Radixin	1.02623	0.581523	1.12623	0.0279615	1.16349	0.0138734	1.19868	0.00859342	0.970866	0.321541	1.02784	0.300132	1.05614	0.207739	1.24919e+07	1.40688e+07	1.45342e+07	1.49738e+07	1.21726e+07	1.1818e+07	1.25115e+07	1.2856e+07
PLEC	Q15149	Plectin	1.01542	0.741346	1.01392	0.695822	0.879821	0.0188369	0.946004	0.162945	1.09689	0.222864	1.0098	0.799111	1.03431	0.37249	5.00007e+06	5.06965e+06	4.39917e+06	4.73009e+06	4.92415e+06	5.40124e+06	4.97242e+06	5.0931e+06
HSPB1	P04792	Heat shock protein beta-1	1.5581	0.00114489	0.732279	0.00251856	0.735855	0.00502024	0.656625	0.000853678	1.02425	0.68745	1.10339	0.0904478	1.18631	0.0337416	1.74016e+07	1.27428e+07	1.28051e+07	1.14263e+07	1.11685e+07	1.14393e+07	1.23232e+07	1.32493e+07
GSTP1	P09211	Glutathione S-transferase P	1.13697	0.000189402	0.939349	0.00540074	0.955293	0.148714	0.933417	0.00111412	0.979621	0.358813	1.02574	0.393451	1.05647	0.291408	1.2307e+07	1.15606e+07	1.17568e+07	1.14876e+07	1.08243e+07	1.06038e+07	1.11029e+07	1.14355e+07
LDHB	A0A5F9ZHM4	L-lactate dehydrogenase B chain	1.11132	0.015717	1.11965	0.0083682	0.976738	0.44883	0.984681	0.693161	1.0318	0.499762	1.01744	0.65442	1.00057	0.988664	3.57541e+06	4.00321e+06	3.49223e+06	3.52063e+06	3.21727e+06	3.31959e+06	3.27339e+06	3.21912e+06
HNRNPA2B1	P22626	Heterogeneous nuclear ribonucleoproteins A2/B1	1.23204	0.000161372	0.816127	0.000517092	0.852376	0.0025296	0.748791	0.00142445	0.962868	0.149303	0.979087	0.227865	1.02485	0.116284	1.41283e+07	1.15305e+07	1.20427e+07	1.05792e+07	1.14675e+07	1.10417e+07	1.12277e+07	1.17524e+07
EEF2	P13639	Elongation factor 2	0.752492	3.47443e-05	1.23868	0.00124186	1.26819	0.00219054	1.3752	0.00113252	1.01134	0.660997	1.00362	0.765442	0.954707	0.114227	5.99342e+06	7.4239e+06	7.6008e+06	8.24217e+06	7.96476e+06	8.05505e+06	7.99356e+06	7.60401e+06
H1-4	P10412	Histone H1.4	0.525075	0.0310746	0.623717	0.0117056	1.98122	0.00600884	1.31648	0.0126007	0.651382	0.0944346	1.34048	0.0789838	0.95527	0.812444	2.55484e+06	1.5935e+06	5.0617e+06	3.36339e+06	4.86567e+06	3.16941e+06	6.52236e+06	4.64803e+06
NCL	P19338	Nucleolin	1.0041	0.898917	0.999613	0.989976	1.09472	0.15337	0.915777	0.241816	1.03466	0.447092	0.941632	0.0483404	0.980851	0.574908	7.37193e+06	7.36908e+06	8.07018e+06	6.75105e+06	7.34181e+06	7.59626e+06	6.91328e+06	7.20122e+06
HNRNPC	G3V4C1	Heterogeneous nuclear ribonucleoproteins C1/C2	1.1461	0.0210054	0.861269	0.015844	0.920124	0.272422	0.778991	0.0083427	1.01522	0.671117	0.959205	0.0514081	0.971691	0.300965	2.89573e+06	2.494e+06	2.66443e+06	2.25575e+06	2.52659e+06	2.56505e+06	2.42351e+06	2.45506e+06
HSPA1B	A0A0G2JIW1	Heat shock 70 kDa protein 1B	1.1826	0.00351202	0.90763	0.069943	0.806441	0.021088	0.810636	0.00130509	1.0132	0.752072	0.957595	0.016913	0.996979	0.881089	1.16781e+07	1.05994e+07	9.41772e+06	9.4667e+06	9.87498e+06	1.00054e+07	9.45623e+06	9.84515e+06
SFN	P31947	14-3-3 protein sigma	1.3573	0.000452183	1.04918	0.232211	0.880628	0.0247583	0.965794	0.523552	1.02122	0.54182	1.22934	0.0073335	1.20066	0.00207896	1.11208e+07	1.16677e+07	9.79327e+06	1.07404e+07	8.19333e+06	8.3672e+06	1.00724e+07	9.8374e+06
RAN	B5MDF5	GTP-binding nuclear protein Ran	0.892227	0.00104836	1.12094	0.0146484	1.12897	0.0239151	1.15012	0.00362619	0.99743	0.908223	0.994343	0.532687	0.969801	0.199191	8.29324e+06	9.29624e+06	9.36284e+06	9.53818e+06	9.29499e+06	9.2711e+06	9.24241e+06	9.01429e+06
ANXA5	P08758	Annexin A5	1.07692	0.116133	1.09224	0.0429735	1.02589	0.516952	1.01048	0.715228	0.979115	0.624343	0.964343	0.292668	0.995647	0.937114	1.04301e+07	1.13921e+07	1.07001e+07	1.05394e+07	9.68513e+06	9.48286e+06	9.33979e+06	9.64297e+06
SLC25A6	P12236	ADP/ATP translocase 3	0.913042	0.110529	1.08898	0.170232	0.983623	0.797042	1.13083	0.180804	1.13713	0.0594231	1.04968	0.141705	1.01565	0.698717	7.13832e+06	7.77346e+06	7.02142e+06	8.07226e+06	7.81817e+06	8.89025e+06	8.20655e+06	7.94053e+06
DES	P17661	Desmin	1.20624	0.00497229	0.836012	0.006222	0.651657	0.00127012	0.622875	0.00015263	0.966332	0.255222	0.879121	0.0147407	0.986133	0.646573	1.06988e+07	8.94435e+06	6.97197e+06	6.66404e+06	8.86954e+06	8.57092e+06	7.7974e+06	8.74654e+06
MAN2C1	B4DH23	Alpha-mannosidase 2C1	0.414293	0.0508867	0.100633	0.154805	2.23628	0.0750699	0.0140038	0.126005	0.967245	0.426036	0.467628	0.116211	0.962646	0.480659	3.7063e+06	372976	8.28833e+06	51902.1	8.94608e+06	8.65305e+06	4.18344e+06	8.61191e+06
HSP90B1	P14625	Endoplasmin	1.10132	0.0278973	1.00193	0.904364	0.847668	0.010723	0.904686	0.037588	1.06824	0.176383	1.05392	0.110407	1.07458	0.0621278	8.98483e+06	9.00221e+06	7.61615e+06	8.12845e+06	8.15822e+06	8.7149e+06	8.59808e+06	8.76667e+06
KRT6B	P04259	Keratin, type II cytoskeletal 6B	1.15427	0.00842446	0.955558	0.300933	0.805181	0.0030716	0.892545	0.0430116	1.07954	0.017391	0.790765	0.158422	0.981105	0.240495	9.08926e+06	8.68532e+06	7.31851e+06	8.11257e+06	7.87449e+06	8.50079e+06	6.22687e+06	7.7257e+06
KRT18	P05783	Keratin, type I cytoskeletal 18	1.06557	0.156493	1.0054	0.903458	0.859384	0.0228472	0.815456	0.00340241	1.01598	0.782046	0.91881	0.0442524	0.933735	0.0970762	6.61985e+06	6.65561e+06	5.689e+06	5.3982e+06	6.21251e+06	6.31178e+06	5.70811e+06	5.80084e+06
MIF	P14174	Macrophage migration inhibitory factor	1.17114	0.0514562	0.911831	0.02365	0.949688	0.280767	0.882579	0.0441036	0.975105	0.76276	0.973112	0.688256	1.03658	0.655715	1.01053e+07	9.21433e+06	9.59688e+06	8.91873e+06	8.62859e+06	8.41378e+06	8.39659e+06	8.94426e+06
TPI1	P60174	Triosephosphate isomerase	1.41825	0.000249725	0.911459	0.015021	0.883409	0.00612874	0.946257	0.434214	1.00616	0.928364	0.955138	0.699187	1.22095	0.0279175	1.07114e+07	9.76297e+06	9.46252e+06	1.01357e+07	7.55251e+06	7.599e+06	7.21369e+06	9.22124e+06
ATP5F1A	P25705	ATP synthase subunit alpha, mitochondrial	1.06169	0.0559451	0.946244	0.167828	0.901215	0.0437117	0.855567	0.0250793	1.06919	0.0672905	1.00994	0.446519	1.04833	0.0170403	8.27349e+06	7.82874e+06	7.4562e+06	7.07853e+06	7.79279e+06	8.33194e+06	7.87027e+06	8.16944e+06
RPS9	P46781	40S ribosomal protein S9	0.775058	3.05804e-05	1.15398	0.0156062	1.46773	1.70143e-05	1.49195	2.86396e-06	0.932442	0.121575	1.03848	0.0451645	1.04524	0.0112478	3.39268e+06	3.91508e+06	4.97954e+06	5.0617e+06	4.37732e+06	4.0816e+06	4.54574e+06	4.57536e+06
RPS18	P62269	40S ribosomal protein S18	0.922838	0.0780745	1.07467	0.0225366	1.31182	0.00225571	1.34897	0.00139553	0.970821	0.558073	1.03435	0.29841	1.01685	0.633632	6.52599e+06	7.01329e+06	8.56091e+06	8.80338e+06	7.07165e+06	6.8653e+06	7.31454e+06	7.1908e+06
EIF4A1	P60842	Eukaryotic initiation factor 4A-I	0.761345	0.000150784	1.21511	0.000459951	1.34151	0.00390887	1.40566	6.23275e-05	0.993741	0.868926	0.955057	0.041518	0.963579	0.0561874	5.96037e+06	7.24249e+06	7.9959e+06	8.37825e+06	7.82873e+06	7.77973e+06	7.47688e+06	7.5436e+06
PRDX4	Q13162	Peroxiredoxin-4	1.23228	0.0648994	0.943943	0.254619	1.05004	0.771674	0.951965	0.328783	1.20232	0.0662308	1.02002	0.807745	1.04908	0.590563	154153	145511	161866	146748	125095	150405	127600	131235
PDIA3	P30101	Protein disulfide-isomerase A3	1.17818	0.00297583	0.932388	0.0536581	0.831846	0.00476203	0.817403	0.00430974	1.0353	0.414834	1.0319	0.0522169	1.08718	0.00117972	5.58716e+06	5.2094e+06	4.64766e+06	4.56696e+06	4.74218e+06	4.90957e+06	4.89347e+06	5.15562e+06
LMNA	P02545	Prelamin-A/C	1.36983	0.0038405	0.943057	0.298636	0.892083	0.0890822	0.946353	0.330386	1.03915	0.0472956	0.946993	0.141577	0.999177	0.96635	1.077e+07	1.01567e+07	9.60774e+06	1.01922e+07	7.86229e+06	8.1701e+06	7.44553e+06	7.85581e+06
METTL26	A0A087WYU2	Methyltransferase-like 26	1.10283	0.137906	0.839024	0.0226418	0.921716	0.236085	0.838374	0.00513623	0.971047	0.715495	1.00995	0.867144	0.957635	0.512511	52106.7	43718.7	48027.6	43684.9	47248.2	45880.3	47718.3	45246.6
ANXA1	P04083	Annexin A1	0.936033	0.00804974	1.09341	0.0199996	0.990744	0.529745	1.0323	0.155478	0.973311	0.17147	1.07421	0.0648575	1.0631	0.0195638	6.28428e+06	6.87128e+06	6.22611e+06	6.48724e+06	6.71374e+06	6.53455e+06	7.21198e+06	7.13738e+06
LCP1	P13796	Plastin-2	1.01666	0.571302	1.06454	0.360825	0.940569	0.2484	0.984424	0.7065	1.01529	0.704259	0.997381	0.865864	1.02086	0.34406	7.23084e+06	7.69749e+06	6.80111e+06	7.11822e+06	7.11235e+06	7.22113e+06	7.09373e+06	7.26069e+06
RPS25	P62851	40S ribosomal protein S25	0.830766	0.000476818	1.08813	0.0509274	1.38976	0.000291043	1.34448	6.91031e-05	0.957602	0.115878	0.987629	0.445341	0.980176	0.571411	5.57618e+06	6.06761e+06	7.74954e+06	7.49705e+06	6.7121e+06	6.42752e+06	6.62906e+06	6.57904e+06
PLS3	P13797	Plastin-3	1.10643	0.0885864	1.05094	0.265163	0.946113	0.279825	0.926776	0.116148	0.980749	0.593622	0.981526	0.533578	1.0158	0.657599	7.75327e+06	8.14824e+06	7.33547e+06	7.18554e+06	7.00744e+06	6.87254e+06	6.87799e+06	7.11818e+06
HSPE1	P61604	10 kDa heat shock protein, mitochondrial	1.20231	0.0176191	0.879823	0.00589435	0.951393	0.275148	0.791544	0.0109676	1.05408	0.362557	1.01541	0.779607	1.08882	0.261114	7.65364e+06	6.73385e+06	7.28161e+06	6.05819e+06	6.36577e+06	6.71004e+06	6.46389e+06	6.9312e+06
RPS13	P62277	40S ribosomal protein S13	0.789506	0.000295313	1.27971	0.00627604	1.53783	0.000510841	1.60545	0.00282764	1.00573	0.830003	1.05688	0.152155	1.05766	0.0585452	2.36513e+06	3.02667e+06	3.63715e+06	3.7971e+06	2.9957e+06	3.01287e+06	3.16611e+06	3.16845e+06
ATP5F1B	P06576	ATP synthase subunit beta, mitochondrial	1.15479	0.00399184	0.891351	0.00205739	0.772931	0.00158463	0.759902	0.000164745	1.0916	0.0972766	0.999116	0.971142	1.05816	0.0660328	7.46377e+06	6.65284e+06	5.76899e+06	5.67174e+06	6.4633e+06	7.05537e+06	6.45759e+06	6.83918e+06
RPL27A	P46776	60S ribosomal protein L27a	0.905503	0.14993	1.1215	0.163053	1.51158	0.00162928	1.37573	0.00373993	0.971486	0.453746	1.05834	0.17577	1.05878	0.144376	5.27521e+06	5.91613e+06	7.97387e+06	7.25724e+06	5.82572e+06	5.65961e+06	6.16557e+06	6.16818e+06
H1-5	P16401	Histone H1.5	0.439669	0.0058304	1.03699	0.825142	1.73639	0.0133919	1.7744	0.00480661	0.728182	0.0869605	1.2684	0.0592653	0.936126	0.673255	1.93541e+06	2.00699e+06	3.36063e+06	3.4342e+06	4.40197e+06	3.20544e+06	5.58346e+06	4.1208e+06
ACTN4	O43707	Alpha-actinin-4	1.03315	0.386052	1.06044	0.133697	0.992751	0.843338	0.985435	0.727615	1.02378	0.545868	1.03482	0.181646	1.04231	0.236082	6.04176e+06	6.40695e+06	5.99796e+06	5.95376e+06	5.84791e+06	5.98699e+06	6.05155e+06	6.09535e+06
NME2	P22392-2	Isoform 3 of Nucleoside diphosphate kinase B	1.06474	0.0733762	1.03997	0.0105549	1.00825	0.793572	1.01521	0.678368	1.03267	0.399274	1.00281	0.934921	0.975779	0.601019	6.52674e+06	6.78758e+06	6.58059e+06	6.62601e+06	6.12988e+06	6.33015e+06	6.14712e+06	5.9814e+06
MDH2	P40926	Malate dehydrogenase, mitochondrial	1.22844	0.000821033	0.874163	0.00658795	0.820463	0.00268442	0.818991	0.000344582	1.06131	0.248647	1.00038	0.991482	1.04172	0.289514	7.86066e+06	6.8715e+06	6.44938e+06	6.43781e+06	6.39892e+06	6.79123e+06	6.40138e+06	6.66591e+06
HSPA5	P11021	Endoplasmic reticulum chaperone BiP	1.09671	0.00977169	1.01053	0.405257	0.861914	0.00671471	0.858934	0.00670451	1.08826	0.121107	1.04021	0.108181	1.10763	0.0194877	6.49796e+06	6.56637e+06	5.60068e+06	5.58131e+06	5.92494e+06	6.44785e+06	6.16319e+06	6.56265e+06
KRT13	P13646	Keratin, type I cytoskeletal 13	1.09658	0.0298699	0.724777	0.00036027	0.536376	0.000206624	0.516753	3.66642e-05	1.04482	0.350278	1.09239	0.00495625	1.10243	0.0161439	6.26337e+06	4.53955e+06	3.35952e+06	3.23662e+06	5.71176e+06	5.96777e+06	6.23946e+06	6.29683e+06
ACTN1	P12814	Alpha-actinin-1	1.05104	0.00831654	1.05266	0.11785	1.06333	0.0019008	1.05755	0.174442	1.06402	0.121347	1.10052	0.0301586	1.10929	0.0119391	6.06478e+06	6.38413e+06	6.44888e+06	6.4138e+06	5.77026e+06	6.13967e+06	6.35028e+06	6.40092e+06
ALG13	Q9NP73-2	Isoform 2 of Putative bifunctional UDP-N-acetylglucosamine transferase and deubiquitinase ALG13	1.08266	0.0408074	0.858742	0.00964106	0.750645	0.000376129	0.75214	0.000695316	1.05597	0.135708	0.965639	0.113732	0.990411	0.628159	6.57467e+06	5.64595e+06	4.93525e+06	4.94508e+06	6.07273e+06	6.41259e+06	5.86406e+06	6.0145e+06
RPL7	P18124	60S ribosomal protein L7	0.852929	0.00135323	1.35538	0.00029911	1.62272	2.6079e-05	1.66295	0.000151158	1.01255	0.273306	1.13593	0.000539742	1.10666	0.0159559	4.39822e+06	5.96126e+06	7.13709e+06	7.31401e+06	5.15661e+06	5.22133e+06	5.85752e+06	5.70663e+06
CAP1	Q01518	Adenylyl cyclase-associated protein 1	1.01993	0.420541	1.03976	0.300007	1.03552	0.434153	1.00821	0.771394	0.976947	0.278706	1.01262	0.518467	1.05813	0.012958	4.54825e+06	4.72908e+06	4.70979e+06	4.58558e+06	4.45938e+06	4.35658e+06	4.51566e+06	4.71862e+06
PPIB	P23284	Peptidyl-prolyl cis-trans isomerase B	0.95072	0.10781	1.06185	0.0112622	1.00378	0.931307	1.07642	0.20053	1.05658	0.0984566	1.06543	0.0614211	1.05505	0.0897155	3.45314e+06	3.66672e+06	3.46619e+06	3.71704e+06	3.63214e+06	3.83765e+06	3.86979e+06	3.83209e+06
MSN	P26038	Moesin	0.998938	0.964235	1.14324	0.00484176	1.00829	0.822706	1.07088	0.0281979	1.00451	0.839476	1.00629	0.647714	1.01822	0.347627	4.04189e+06	4.62087e+06	4.07538e+06	4.32837e+06	4.04619e+06	4.06443e+06	4.07163e+06	4.11993e+06
RPS15A	P62244	40S ribosomal protein S15a	0.768853	6.75939e-05	1.20511	0.00715506	1.47375	0.000683143	1.53434	0.00123351	0.988454	0.748878	1.03744	0.0514446	1.01029	0.636101	2.68801e+06	3.23934e+06	3.96146e+06	4.12434e+06	3.49613e+06	3.45577e+06	3.62702e+06	3.53211e+06
RPS3	P23396	40S ribosomal protein S3	0.867616	0.00214945	1.12881	0.000615399	1.35821	1.28027e-05	1.36022	0.000669373	1.00054	0.985585	1.05573	0.0409367	1.0131	0.526158	4.19093e+06	4.73075e+06	5.69215e+06	5.70059e+06	4.8304e+06	4.833e+06	5.09959e+06	4.89367e+06
HNRNPK	P61978-2	Isoform 2 of Heterogeneous nuclear ribonucleoprotein K	1.22511	0.00188642	0.886268	0.0148445	0.935537	0.12015	0.920794	0.250712	1.02482	0.615285	1.04977	0.337799	1.0989	0.0107665	8.72716e+06	7.73459e+06	8.16458e+06	8.03591e+06	7.12356e+06	7.3004e+06	7.47813e+06	7.82809e+06
RPL6	Q02878	60S ribosomal protein L6	0.804299	0.00369162	1.36347	0.000771217	1.61194	0.000722398	1.68629	0.000450093	0.926043	0.0748608	1.13188	0.0432604	1.09997	0.0263183	4.04273e+06	5.51212e+06	6.51663e+06	6.81722e+06	5.0264e+06	4.65466e+06	5.68929e+06	5.52886e+06
PGK1	P00558	Phosphoglycerate kinase 1	1.23155	0.00250473	0.874192	0.0329621	0.776355	0.00343833	0.783992	0.0018932	0.984394	0.783426	0.959163	0.00183243	0.994864	0.862168	5.9203e+06	5.17548e+06	4.59626e+06	4.64147e+06	4.80721e+06	4.73219e+06	4.6109e+06	4.78252e+06
AHCY	P23526	Adenosylhomocysteinase	0.960107	0.184203	1.16227	0.00418015	1.078	0.0687113	1.168	0.0091938	1.04521	0.0644052	1.03124	0.139498	1.05019	0.0275845	3.9877e+06	4.6348e+06	4.29875e+06	4.65765e+06	4.15339e+06	4.34115e+06	4.28316e+06	4.36186e+06
FSCN1	Q16658	Fascin	1.23004	0.00378552	1.06118	0.078945	1.05183	0.209657	1.11543	0.0122025	0.980964	0.797961	1.16868	0.100325	1.12091	0.0212388	4.83171e+06	5.12729e+06	5.08211e+06	5.38941e+06	3.9281e+06	3.85332e+06	4.59071e+06	4.40306e+06
RPS16	P62249	40S ribosomal protein S16	0.75315	0.00184842	1.26255	0.00217755	1.48561	0.00357688	1.66792	0.000194695	0.966143	0.508565	1.08388	0.122036	1.03835	0.323971	3.42761e+06	4.32753e+06	5.09209e+06	5.71697e+06	4.55103e+06	4.39695e+06	4.93277e+06	4.72555e+06
RPL18	G3V203	60S ribosomal protein L18	0.696914	0.00270558	1.48733	0.00292831	1.8087	0.00143671	1.85649	0.000126743	0.956842	0.236058	1.15529	0.00397169	1.17077	0.00580982	3.07292e+06	4.57045e+06	5.558e+06	5.70485e+06	4.40932e+06	4.21903e+06	5.09406e+06	5.16232e+06
SERPINB5	P36952	Serpin B5	1.0313	0.490955	0.941348	0.238283	1.0118	0.828827	0.907219	0.0827635	0.965646	0.430445	1.00454	0.847889	1.06155	0.122851	5.27179e+06	4.96258e+06	5.334e+06	4.78266e+06	5.11179e+06	4.93618e+06	5.135e+06	5.42643e+06
RPL8	P62917	60S ribosomal protein L8	0.960882	0.82567	1.17798	0.419782	1.3646	0.0948793	1.58791	0.0406358	1.0037	0.981043	1.26185	0.143222	1.20165	0.301545	80120.9	94380.5	109333	127225	83382.6	83691.2	105217	100197
TKT	P29401	Transketolase	1.00538	0.852691	1.00822	0.771722	0.939766	0.196916	0.96931	0.356641	1.00948	0.722957	1.0461	0.052735	1.02139	0.300048	4.64779e+06	4.68602e+06	4.36784e+06	4.50515e+06	4.62291e+06	4.66674e+06	4.83604e+06	4.72178e+06
CFL1	E9PK25	Cofilin-1	1.0759	0.120529	0.901983	0.0322156	0.923144	0.157786	0.860406	0.00141691	0.956889	0.336046	0.965756	0.414939	0.972538	0.566896	5.94452e+06	5.36185e+06	5.48765e+06	5.1147e+06	5.52514e+06	5.28695e+06	5.33594e+06	5.37341e+06
EEF1D	E9PRY8	Elongation factor 1-delta	0.983003	0.545428	1.06353	0.174771	1.26193	0.00728977	1.14106	0.00435263	1.01812	0.466458	0.952968	0.0318087	1.00305	0.855199	4.93425e+06	5.24774e+06	6.2267e+06	5.63029e+06	5.01957e+06	5.11055e+06	4.78349e+06	5.0349e+06
CLIC1	O00299	Chloride intracellular channel protein 1	1.11293	0.0460219	0.997089	0.952939	0.889617	0.0790584	0.90224	0.0422153	0.997332	0.963409	0.959748	0.505945	1.0468	0.0639188	5.1828e+06	5.16772e+06	4.61071e+06	4.67613e+06	4.6569e+06	4.64448e+06	4.46945e+06	4.87484e+06
TUBB	P07437	Tubulin beta chain	1.05704	0.447809	1.01934	0.795985	0.881592	0.168571	0.821482	0.0504427	0.942814	0.225486	0.859457	0.0100878	0.888661	0.0124818	5.90123e+06	6.01533e+06	5.20248e+06	4.84776e+06	5.58278e+06	5.26352e+06	4.79816e+06	4.9612e+06
RPL12	P30050	60S ribosomal protein L12	0.833694	0.00011449	1.20791	0.000500107	1.53429	0.000125919	1.52745	1.68847e-05	0.991141	0.768422	1.06206	0.00302408	1.01476	0.523556	1.94313e+06	2.34712e+06	2.98132e+06	2.96803e+06	2.33075e+06	2.3101e+06	2.47539e+06	2.36515e+06
HSPD1	P10809	60 kDa heat shock protein, mitochondrial	1.10601	0.00210944	1.03416	0.270159	0.936674	0.0532924	0.905255	0.0532062	1.06994	0.25634	0.985691	0.493244	1.01048	0.495844	4.21438e+06	4.35835e+06	3.9475e+06	3.81509e+06	3.81044e+06	4.07692e+06	3.75591e+06	3.85039e+06
PRDX6	P30041	Peroxiredoxin-6	1.22672	0.00290439	0.969284	0.56567	0.993062	0.831956	1.02674	0.674283	1.02933	0.410634	1.04539	0.13638	1.11119	0.021121	5.14218e+06	4.98423e+06	5.1065e+06	5.27968e+06	4.19181e+06	4.31477e+06	4.38206e+06	4.65789e+06
RPL27	P61353	60S ribosomal protein L27	0.698112	0.00192681	1.37344	0.00470982	1.84069	6.29683e-05	1.70289	0.00112474	0.934204	0.192355	1.04031	0.295399	1.04929	0.346545	3.07557e+06	4.22412e+06	5.66117e+06	5.23735e+06	4.40556e+06	4.11569e+06	4.58317e+06	4.6227e+06
RPL22	P35268	60S ribosomal protein L22	0.751979	0.00126828	1.14796	0.0255152	1.46433	0.000514345	1.43191	0.000339823	0.953918	0.0809177	0.938281	0.030677	0.903512	0.0266844	3.59034e+06	4.12156e+06	5.25743e+06	5.14105e+06	4.77452e+06	4.5545e+06	4.47984e+06	4.31384e+06
RPS20	P60866	40S ribosomal protein S20	0.853918	3.779e-05	1.12666	0.0609437	1.36379	0.00553138	1.34237	7.50198e-05	0.972463	0.247806	1.02095	0.339074	1.00081	0.966045	1.73713e+06	1.95716e+06	2.36908e+06	2.33187e+06	2.0343e+06	1.97828e+06	2.07693e+06	2.03596e+06
RPS14	A0A2R8Y811	40S ribosomal protein S14 (Fragment)	0.929646	0.205483	0.983226	0.926897	1.30504	0.00455089	0.888704	0.112312	0.952078	0.528527	0.815117	0.0982376	1.01639	0.779214	3.84147e+06	3.77703e+06	5.01328e+06	3.41393e+06	4.13218e+06	3.93416e+06	3.36821e+06	4.19992e+06
PFN1	P07737	Profilin-1	1.30383	0.0077145	0.871115	0.00200667	0.911115	0.23436	0.856922	0.0074152	1.00409	0.958829	1.05621	0.575086	1.05345	0.623832	6.07029e+06	5.28792e+06	5.53073e+06	5.20177e+06	4.65572e+06	4.67477e+06	4.91742e+06	4.90458e+06
RPL13	P26373	60S ribosomal protein L13	0.784656	0.00851579	1.51713	0.000209885	1.86824	3.81101e-06	1.966	3.20523e-06	0.925234	0.397048	1.03039	0.718179	1.15646	0.0272942	1.96922e+06	2.98755e+06	3.67897e+06	3.87148e+06	2.50965e+06	2.32202e+06	2.58592e+06	2.9023e+06
FLNB	O75369	Filamin-B	0.985957	0.460007	1.09825	0.0211922	1.03113	0.165095	0.983749	0.639622	1.01917	0.427234	1.03012	0.0404915	1.10237	0.00225913	2.1388e+06	2.34893e+06	2.20538e+06	2.10404e+06	2.16926e+06	2.21085e+06	2.23461e+06	2.39134e+06
RPL26	P61254	60S ribosomal protein L26	0.64544	0.000400554	1.38622	0.00133923	1.99468	6.39052e-05	1.88211	0.000540939	0.93239	0.189006	1.06221	0.115286	1.03993	0.297355	1.66063e+06	2.302e+06	3.31243e+06	3.12549e+06	2.57287e+06	2.39892e+06	2.73294e+06	2.6756e+06
MYH9	P35579	Myosin-9	0.860424	0.0126239	1.20654	0.00848312	1.05209	0.408412	1.15308	0.0783194	1.02289	0.665124	0.977997	0.513043	0.974328	0.217876	3.3516e+06	4.04383e+06	3.52618e+06	3.86466e+06	3.89529e+06	3.98448e+06	3.80959e+06	3.79529e+06
RPL36	Q9Y3U8	60S ribosomal protein L36	0.833705	1.00118e-05	1.23752	4.95755e-05	1.58712	0.000101884	1.52029	3.0113e-05	0.978683	0.595297	1.05535	0.0118378	1.06387	0.116134	1.94912e+06	2.41208e+06	3.09349e+06	2.96324e+06	2.3379e+06	2.28807e+06	2.46731e+06	2.48722e+06
HNRNPU	Q00839	Heterogeneous nuclear ribonucleoprotein U	1.11089	0.0313303	0.965338	0.285984	1.02239	0.491463	0.998322	0.963693	1.08846	0.164556	1.09551	0.0271323	1.08651	0.0678438	4.26803e+06	4.12009e+06	4.36358e+06	4.26087e+06	3.84199e+06	4.18185e+06	4.20894e+06	4.17437e+06
RPL4	P36578	60S ribosomal protein L4	0.825737	0.0221066	1.21727	0.0179812	1.63091	9.58245e-05	1.40302	0.00297121	0.969663	0.673819	0.98353	0.709328	1.06697	0.186571	3.47547e+06	4.23059e+06	5.66819e+06	4.87616e+06	4.20893e+06	4.08125e+06	4.13961e+06	4.49081e+06
NPM1	P06748	Nucleophosmin	1.21685	0.00239353	0.972392	0.429702	1.06289	0.0712364	1.07403	0.129019	1.05412	0.101136	1.13298	0.00813601	1.04772	0.0882466	5.17532e+06	5.03244e+06	5.5008e+06	5.55845e+06	4.25305e+06	4.48323e+06	4.81862e+06	4.45601e+06
BLOC1S2	J3QRU7	Biogenesis of lysosome-related organelles complex 1 subunit 2 (Fragment)	1.13827	0.0190097	1.08598	0.125444	0.980069	0.595548	0.971319	0.425995	1.00572	0.876918	0.736728	0.133771	0.983221	0.725262	5.25932e+06	5.71152e+06	5.1545e+06	5.10848e+06	4.62044e+06	4.64686e+06	3.40401e+06	4.54291e+06
RPL15	P61313	60S ribosomal protein L15	0.96288	0.371413	1.05084	0.747755	1.46125	0.000212659	1.00944	0.909911	1.03584	0.318419	0.859678	0.269755	1.13037	0.0406613	3.23765e+06	3.40224e+06	4.73102e+06	3.2682e+06	3.36246e+06	3.48298e+06	2.89063e+06	3.80083e+06
RPS6	P62753	40S ribosomal protein S6	0.780182	0.0132045	1.2745	0.0106514	1.66038	0.000493411	1.71848	0.000301271	1.02691	0.594959	1.13457	0.0315808	1.02741	0.584962	1.78378e+06	2.27342e+06	2.96175e+06	3.06539e+06	2.28636e+06	2.34788e+06	2.59405e+06	2.34903e+06
PTGES3	Q15185	Prostaglandin E synthase 3	1.01124	0.792293	1.00941	0.812796	1.14304	0.031093	1.05734	0.23908	0.978386	0.542383	1.00472	0.889635	1.05466	0.242713	1.62843e+06	1.64376e+06	1.86136e+06	1.7218e+06	1.61033e+06	1.57552e+06	1.61792e+06	1.69835e+06
KRT4	P19013	Keratin, type II cytoskeletal 4	0.878807	0.00119355	0.777156	0.00315457	0.717079	0.00173546	0.693125	0.000151854	1.0398	0.111489	1.00353	0.832957	1.07552	0.0215807	3.25149e+06	2.52692e+06	2.33158e+06	2.25369e+06	3.69989e+06	3.84716e+06	3.71294e+06	3.97931e+06
EEF1G	P26641	Elongation factor 1-gamma	0.833901	0.00490685	1.27661	0.00201296	1.28953	0.00905878	1.35761	0.00209738	1.04526	0.257905	0.953919	0.0740619	0.95409	0.0997973	3.69484e+06	4.71685e+06	4.76462e+06	5.01614e+06	4.43079e+06	4.63135e+06	4.22661e+06	4.22737e+06
HSP90AA5P	Q58FG0	Putative heat shock protein HSP 90-alpha A5	0.668702	0.385339	1.20648	0.750896	1.2556	0.6474	1.49734	0.387223	0.962112	0.741044	0.806524	0.0307428	0.937856	0.38768	2.39963e+06	2.8951e+06	3.01298e+06	3.59307e+06	3.5885e+06	3.45253e+06	2.89421e+06	3.36549e+06
YWHAB	P31946-2	Isoform Short of 14-3-3 protein beta/alpha	1.21085	0.0123925	1.01324	0.798719	0.943773	0.459102	0.90065	0.450127	1.0022	0.948216	0.85038	0.117776	1.12746	0.010997	4.39647e+06	4.45467e+06	4.14927e+06	3.95968e+06	3.63089e+06	3.63889e+06	3.08763e+06	4.09369e+06
RPS3A	P61247	40S ribosomal protein S3a	0.901353	0.0121921	1.14396	0.00131536	1.31042	0.000272294	1.33583	1.25688e-05	1.00659	0.894254	1.02359	0.434302	0.967401	0.472285	1.99391e+06	2.28095e+06	2.61286e+06	2.66353e+06	2.21213e+06	2.2267e+06	2.26431e+06	2.14001e+06
TPM4	A0A2R8YHD2	Tropomyosin alpha-4 chain (Fragment)	0.957248	0.267812	0.868782	0.0231836	0.845018	0.0214673	0.765135	0.00435818	1.05066	0.467146	0.911476	0.0121693	0.975211	0.380763	3.88685e+06	3.37682e+06	3.28446e+06	2.97396e+06	4.06044e+06	4.26613e+06	3.70099e+06	3.95978e+06
DOCK11	A6NIW2	Dedicator of cytokinesis protein 11	1.11641	0.621487	1.05637	0.565995	0.92166	0.405131	0.868651	0.607121	1.09157	0.750224	0.83992	0.549312	0.780703	0.473608	317720	335630	292830	275987	284591	310652	239034	222181
HNRNPA1	P09651	Heterogeneous nuclear ribonucleoprotein A1	0.955789	0.111903	0.978687	0.655227	1.1618	0.0180099	1.01491	0.807942	0.937816	0.271764	0.985149	0.11402	1.00585	0.720912	4.24308e+06	4.15265e+06	4.92959e+06	4.30633e+06	4.43935e+06	4.16329e+06	4.37342e+06	4.46534e+06
S100P	P25815	Protein S100-P	1.02955	0.884965	0.751968	0.252006	0.813441	0.402075	0.635117	0.128463	0.991747	0.768595	1.11592	0.0374581	1.24544	0.297983	3.93347e+06	2.95784e+06	3.19964e+06	2.49821e+06	3.82056e+06	3.78902e+06	4.26343e+06	4.75826e+06
GSTO1	P78417	Glutathione S-transferase omega-1	1.07863	0.069352	0.950939	0.190502	0.925968	0.192454	0.862744	0.0129085	0.97871	0.651302	0.950136	0.000428319	0.983819	0.531628	4.1142e+06	3.91235e+06	3.80961e+06	3.5495e+06	3.81428e+06	3.73308e+06	3.62409e+06	3.75256e+06
RPS4X	P62701	40S ribosomal protein S4, X isoform	0.852583	0.00803102	1.07633	0.148217	1.46461	0.00414988	1.29449	0.00651118	0.984473	0.64598	0.981695	0.504683	1.04296	0.247574	2.55483e+06	2.74984e+06	3.74181e+06	3.3072e+06	2.99657e+06	2.95004e+06	2.94172e+06	3.12531e+06
RPS26	P62854	40S ribosomal protein S26	0.88695	0.00745179	1.09142	0.0457664	1.33052	0.000519367	1.23289	0.00175105	0.998494	0.95099	1.03725	0.0573503	0.991335	0.536268	1.57371e+06	1.71758e+06	2.09385e+06	1.94022e+06	1.7743e+06	1.77162e+06	1.8404e+06	1.75892e+06
VCP	P55072	Transitional endoplasmic reticulum ATPase	1.18716	0.00411678	0.895192	0.00138289	0.884035	0.072561	0.854423	0.00222601	1.006	0.907963	0.977201	0.558646	1.05562	0.173997	4.37032e+06	3.91227e+06	3.86351e+06	3.7341e+06	3.68133e+06	3.70343e+06	3.5974e+06	3.8861e+06
S100A6	P06703	Protein S100-A6	0.909924	0.439346	0.854102	0.0102609	1.03223	0.78395	0.842749	0.0049922	1.14332	0.591005	1.09396	0.568176	1.01486	0.928958	2.90269e+06	2.47919e+06	2.99625e+06	2.44624e+06	3.19004e+06	3.64723e+06	3.48976e+06	3.23745e+06
S100A11	P31949	Protein S100-A11	1.30711	0.0189723	0.755197	0.00613667	0.687979	0.0305294	0.688495	0.00277546	1.01629	0.855261	1.06861	0.290082	1.09468	0.343448	4.72754e+06	3.57022e+06	3.25245e+06	3.25488e+06	3.61678e+06	3.6757e+06	3.86492e+06	3.95922e+06
RPL23	P62829	60S ribosomal protein L23	0.840465	0.0011141	1.21763	0.00268046	1.67092	0.000669816	1.57281	0.000912091	0.9789	0.598561	1.05641	0.0804547	1.00012	0.997741	1.96469e+06	2.39226e+06	3.28284e+06	3.09008e+06	2.33762e+06	2.2883e+06	2.46949e+06	2.3379e+06
SRSF2	J3KP15	Serine/arginine-rich-splicing factor 2 (Fragment)	1.37276	0.0274672	0.99891	0.964696	0.969322	0.794227	0.807656	0.10732	1.12341	0.541107	1.15723	0.430529	1.32317	0.162127	1.87018e+06	1.86815e+06	1.81281e+06	1.51047e+06	1.36236e+06	1.53049e+06	1.57657e+06	1.80263e+06
SYNCRIP	O60506	Heterogeneous nuclear ribonucleoprotein Q	1.06737	0.168211	0.962104	0.461736	1.18059	0.0385341	1.08589	0.219965	1.01906	0.715615	1.06965	0.0143975	1.06679	0.14599	2.93182e+06	2.82072e+06	3.46128e+06	3.18365e+06	2.74676e+06	2.79912e+06	2.93809e+06	2.93021e+06
RPL17	A0A087WXM6	60S ribosomal protein L17 (Fragment)	0.728233	0.000583687	1.20999	0.0156792	1.82974	3.20783e-05	1.56217	0.000231977	0.912844	0.139704	0.922096	0.0325647	0.917532	0.127313	1.82595e+06	2.20939e+06	3.34101e+06	2.85244e+06	2.50737e+06	2.28884e+06	2.31204e+06	2.3006e+06
CCT3	P49368	T-complex protein 1 subunit gamma	1.05413	0.0230653	1.09323	0.176252	0.948867	0.116427	1.02581	0.333397	1.01095	0.818193	1.03898	0.169089	0.967058	0.00951394	3.91681e+06	4.28199e+06	3.71653e+06	4.0179e+06	3.71567e+06	3.75634e+06	3.8605e+06	3.59327e+06
G6PD	P11413	Glucose-6-phosphate 1-dehydrogenase	1.10577	0.0324773	0.985295	0.686927	0.875902	0.00336575	0.933165	0.105614	0.980284	0.569923	1.0212	0.487581	1.01961	0.487423	3.70824e+06	3.65371e+06	3.24806e+06	3.4604e+06	3.35354e+06	3.28742e+06	3.42462e+06	3.4193e+06
TAF1	P21675	Transcription initiation factor TFIID subunit 1	1.10261	0.639512	1.25966	0.123126	0.667675	0.0519033	0.733853	0.0940345	0.868966	0.443719	0.908113	0.583311	1.68165	0.315056	1.53287e+06	1.9309e+06	1.02346e+06	1.1249e+06	1.39023e+06	1.20806e+06	1.26248e+06	2.33787e+06
PABPC1	P11940	Polyadenylate-binding protein 1	0.95327	0.346771	1.08968	0.00545608	1.58799	0.000200627	1.37947	0.00424689	1.02473	0.648293	1.18571	0.0129829	1.22209	0.0210884	2.75601e+06	3.00317e+06	4.3765e+06	3.80182e+06	2.89111e+06	2.96261e+06	3.42801e+06	3.5332e+06
RPL29	A0A3B3ITT5	60S ribosomal protein L29	0.990042	0.977341	1.44705	0.273782	1.54643	0.166487	1.41318	0.297224	1.12871	0.724214	1.37204	0.278646	1.28669	0.462115	1.91099e+06	2.76529e+06	2.9552e+06	2.70056e+06	1.93021e+06	2.17864e+06	2.64832e+06	2.48358e+06
NONO	Q15233	Non-POU domain-containing octamer-binding protein	0.923857	0.03614	1.04515	0.252415	0.969588	0.49837	0.952585	0.170725	1.0338	0.213234	0.912613	0.0467237	0.920713	0.0266421	1.02542e+06	1.07172e+06	994233	976797	1.10993e+06	1.14744e+06	1.01294e+06	1.02193e+06
HMGA1	P17096	High mobility group protein HMG-I/HMG-Y	0.995839	0.936126	1.16228	0.0289438	1.27943	0.00880263	1.30166	0.0070943	1.0056	0.733973	1.11527	0.0375078	1.06703	0.0902942	1.78626e+06	2.07614e+06	2.2854e+06	2.32511e+06	1.79373e+06	1.80377e+06	2.00048e+06	1.91396e+06
EEF1B2	P24534	Elongation factor 1-beta	1.12709	0.176731	0.952279	0.455391	1.14149	0.282505	1.0436	0.509182	1.06568	0.364826	1.06783	0.255739	1.08854	0.290577	1.41738e+06	1.34974e+06	1.61793e+06	1.47918e+06	1.25755e+06	1.34014e+06	1.34285e+06	1.36889e+06
RPS8	P62241	40S ribosomal protein S8	0.822797	0.00426128	1.18409	0.00832535	1.45822	0.00173687	1.30466	0.000980263	0.966608	0.392103	1.04873	0.217684	1.08301	0.01352	2.62182e+06	3.10447e+06	3.82318e+06	3.42059e+06	3.18647e+06	3.08007e+06	3.34176e+06	3.45097e+06
GANAB	Q14697	Neutral alpha-glucosidase AB	1.00498	0.872017	1.01174	0.736479	0.896203	0.0181821	0.940317	0.0457366	1.10722	0.068892	1.04373	0.0990554	0.996439	0.89555	3.11741e+06	3.154e+06	2.79383e+06	2.93135e+06	3.10195e+06	3.43455e+06	3.23759e+06	3.0909e+06
TPM3	P06753-2	Isoform 2 of Tropomyosin alpha-3 chain	1.10573	0.139232	1.02465	0.549534	0.954813	0.490619	0.903842	0.119437	1.03373	0.549593	0.995599	0.923144	0.97954	0.645901	3.73968e+06	3.83187e+06	3.57069e+06	3.38008e+06	3.38209e+06	3.49617e+06	3.3672e+06	3.31289e+06
SERPINH1	P50454	Serpin H1	0.996575	0.900584	0.997863	0.96065	0.868408	0.0104182	0.872253	0.030432	1.07902	0.0515798	0.995577	0.220744	1.00732	0.577741	2.36572e+06	2.36066e+06	2.05441e+06	2.0635e+06	2.37385e+06	2.56143e+06	2.36335e+06	2.39122e+06
EZR	E7EQR4	Ezrin	1.05698	0.0654536	1.11868	0.00124971	1.29246	0.0024164	1.21451	0.000324949	0.997133	0.932709	1.11295	0.022067	1.13797	0.0080679	2.59386e+06	2.9017e+06	3.35245e+06	3.15028e+06	2.45402e+06	2.44698e+06	2.73121e+06	2.79259e+06
RAC1	P63000-2	Isoform B of Ras-related C3 botulinum toxin substrate 1	0.888505	0.0252676	1.14962	0.0268659	1.04923	0.586134	1.38516	0.0522183	1.06752	0.197482	1.0763	0.0920937	0.962295	0.381931	1.51117e+06	1.73727e+06	1.58557e+06	2.09322e+06	1.7008e+06	1.81564e+06	1.83058e+06	1.63667e+06
PRDX5	P30044	Peroxiredoxin-5, mitochondrial	1.48377	0.00256245	0.803087	0.00623721	0.79495	0.0344361	0.756812	0.0132198	1.00235	0.972033	1.16588	0.0256987	1.12481	0.259919	4.80277e+06	3.85704e+06	3.81796e+06	3.63479e+06	3.23686e+06	3.24448e+06	3.77378e+06	3.64086e+06
RPL11	P62913	60S ribosomal protein L11	0.791508	0.00163609	1.26971	0.000481507	1.62246	9.07159e-06	1.60459	0.000327379	0.981885	0.563302	1.01039	0.70422	0.960719	0.264887	1.81051e+06	2.29882e+06	2.93747e+06	2.90511e+06	2.28741e+06	2.24598e+06	2.31117e+06	2.19756e+06
RPS2	P15880	40S ribosomal protein S2	0.821328	0.00492012	1.11918	0.0414901	1.52942	0.000231949	1.38032	0.000134267	0.983635	0.747463	1.02758	0.401034	1.0414	0.239811	2.67825e+06	2.99744e+06	4.09617e+06	3.69685e+06	3.26088e+06	3.20752e+06	3.35083e+06	3.39587e+06
RPS27A	P62979	Ubiquitin-40S ribosomal protein S27a	1.05438	0.231304	0.938865	0.225298	0.901956	0.0596333	0.868976	0.113027	0.981451	0.344149	0.889506	0.00249926	0.894865	0.00169299	3.92132e+06	3.68159e+06	3.53685e+06	3.40753e+06	3.71906e+06	3.65008e+06	3.30813e+06	3.32806e+06
EFTUD2	Q15029	116 kDa U5 small nuclear ribonucleoprotein component	0.830106	0.0134508	1.12295	0.0820152	1.13767	0.0646626	1.17093	0.0232664	1.06593	0.0631992	0.841726	0.112101	0.942999	0.22961	2.59705e+06	2.91635e+06	2.95458e+06	3.04095e+06	3.12857e+06	3.33485e+06	2.6334e+06	2.95024e+06
RPSA	A0A0C4DG17	40S ribosomal protein SA	1.0183	0.478978	1.0085	0.708272	1.22488	0.0107062	1.16019	0.00137099	1.07888	0.243963	1.02131	0.334548	1.05279	0.0511681	3.13687e+06	3.16353e+06	3.84231e+06	3.63937e+06	3.08049e+06	3.32348e+06	3.14615e+06	3.24311e+06
FAU	P62861	40S ribosomal protein S30	0.847028	0.04527	1.17136	0.123377	1.33324	0.123803	1.34093	0.0824818	0.873539	0.0336735	1.02929	0.402483	0.9953	0.920863	2.59303e+06	3.03738e+06	3.45713e+06	3.47707e+06	3.06133e+06	2.67419e+06	3.15099e+06	3.04694e+06
RPS5	M0R0F0	40S ribosomal protein S5 (Fragment)	0.828072	0.0101397	1.16513	0.0538222	1.53902	0.0039637	1.46141	0.00160891	1.05274	0.30253	1.05851	0.101904	1.00732	0.891503	515616	600761	793542	753529	622670	655513	659104	627227
PDIA4	A0A499FI48	Protein disulfide-isomerase	1.10206	0.0243722	1.04879	0.241444	0.813213	0.00265604	0.915888	0.0399925	1.13506	0.00424875	1.09055	0.12424	1.05475	0.0511979	3.18535e+06	3.34077e+06	2.59037e+06	2.91742e+06	2.89035e+06	3.28072e+06	3.15207e+06	3.04859e+06
CCT4	P50991	T-complex protein 1 subunit delta	1.06057	0.121926	1.06674	0.160766	0.948422	0.187912	1.05861	0.292401	1.0069	0.789808	1.01171	0.683674	0.979109	0.347615	2.01471e+06	2.14917e+06	1.91079e+06	2.1328e+06	1.89965e+06	1.91276e+06	1.92189e+06	1.85996e+06
AHNAK	Q09666	Neuroblast differentiation-associated protein AHNAK	1.32948	0.000108403	0.84964	0.00402858	0.905453	0.0194507	0.8214	0.0141532	0.954193	0.318679	0.994727	0.81473	1.03153	0.367407	4.18188e+06	3.55309e+06	3.7865e+06	3.435e+06	3.14549e+06	3.00141e+06	3.12891e+06	3.24468e+06
SRSF1	J3KTL2	Serine/arginine-rich-splicing factor 1	1.15787	0.0184973	0.908976	0.0366357	1.05837	0.282135	0.911313	0.0776387	1.02384	0.469765	0.995348	0.876226	1.03523	0.565474	3.75709e+06	3.41511e+06	3.97639e+06	3.42389e+06	3.24483e+06	3.32217e+06	3.22973e+06	3.35915e+06
SRSF6	A0A590UJK4	Serine/arginine-rich-splicing factor 6	1.0125	0.649247	0.953503	0.098726	1.10599	0.0548944	1.00006	0.99812	1.04799	0.113641	1.07262	0.0467834	1.14359	0.00245168	2.81342e+06	2.6826e+06	3.1116e+06	2.81359e+06	2.77868e+06	2.91203e+06	2.98047e+06	3.17766e+06
YWHAE	P62258	14-3-3 protein epsilon	1.12022	0.0882153	0.957306	0.439796	1.02017	0.732294	0.959062	0.459953	0.993461	0.832515	1.00686	0.732154	1.11145	0.00969272	3.33889e+06	3.19633e+06	3.40622e+06	3.2022e+06	2.98055e+06	2.96107e+06	3.001e+06	3.31272e+06
AGR2	O95994	Anterior gradient protein 2 homolog	1.44414	0.000215593	0.801686	0.00122483	0.728135	0.000494526	0.746442	0.00419029	0.950001	0.448706	1.2103	0.0041358	1.16724	0.00384938	3.95918e+06	3.17402e+06	2.88282e+06	2.9553e+06	2.74155e+06	2.60447e+06	3.3181e+06	3.20006e+06
RPL19	J3KTE4	Ribosomal protein L19	0.414832	0.000764684	1.14272	0.35833	3.00893	0.000216406	1.28726	0.0727979	0.922604	0.481027	0.7848	0.310383	1.08196	0.203439	680735	777886	2.04828e+06	876283	1.64099e+06	1.51398e+06	1.28785e+06	1.77548e+06
TSPO	B1AH87	Putative peripheral benzodiazepine receptor-related protein (Fragment)	1.94975	0.235007	0.343471	0.107852	0.757233	0.568935	0.221284	0.0659583	1.24106	0.647194	0.939819	0.888641	1.73347	0.456198	484377	166369	366786	107185	248430	308316	233479	430646
EIF6	P56537	Eukaryotic translation initiation factor 6	0.994911	0.893827	1.04764	0.234449	1.60502	0.00200084	1.34824	0.00844431	1.05227	0.263934	1.07345	0.0181409	1.14835	0.00439437	2.79553e+06	2.92872e+06	4.4869e+06	3.76905e+06	2.80983e+06	2.95671e+06	3.01622e+06	3.22667e+06
PARK7	Q99497	Protein/nucleic acid deglycase DJ-1	1.27039	0.00121439	0.933883	0.0293792	0.922114	0.35641	0.870753	0.0114482	1.0024	0.975322	1.10151	0.0418098	1.07564	0.377684	1.97024e+06	1.83998e+06	1.81679e+06	1.7156e+06	1.55089e+06	1.55462e+06	1.70833e+06	1.6682e+06
TUBA4A	P68366	Tubulin alpha-4A chain	0.676782	3.3774e-05	1.05124	0.253733	1.03949	0.304152	0.973038	0.459033	0.938612	0.0341916	0.912749	1.18794e-06	0.950435	0.0232968	1.7607e+06	1.85093e+06	1.83022e+06	1.71323e+06	2.60158e+06	2.44188e+06	2.37459e+06	2.47263e+06
ARF3	P61204	ADP-ribosylation factor 3	0.951985	0.136734	1.04866	0.120642	0.857327	0.000950459	0.916279	0.273212	0.986181	0.678696	0.957209	0.29456	0.919517	0.0934681	2.85936e+06	2.99849e+06	2.4514e+06	2.61997e+06	3.00357e+06	2.96207e+06	2.87505e+06	2.76184e+06
MYL6	J3KND3	Myosin light polypeptide 6	1.12973	0.169	0.88205	0.266637	0.876128	0.229777	0.728745	0.00351922	1.03865	0.615706	0.90281	0.317435	1.02112	0.827628	3.02624e+06	2.66929e+06	2.65137e+06	2.20536e+06	2.67873e+06	2.78226e+06	2.41839e+06	2.73531e+06
ALDH1A3	P47895	Aldehyde dehydrogenase family 1 member A3	0.890618	0.00117749	1.0261	0.594912	1.08767	0.0178189	1.18432	0.000246075	1.01101	0.705497	1.12372	0.00231421	1.12159	0.000370691	2.30802e+06	2.36826e+06	2.51037e+06	2.73343e+06	2.59148e+06	2.62001e+06	2.9121e+06	2.90657e+06
TRIM6-TRIM34	B2RNG4	TRIM6-TRIM34 readthrough	1.00198	0.959559	1.09178	0.0233791	0.980094	0.192251	0.966306	0.575873	0.976182	0.698296	0.9021	0.0499159	0.918881	0.11769	3.1134e+06	3.39915e+06	3.05142e+06	3.0085e+06	3.10725e+06	3.03325e+06	2.80306e+06	2.8552e+06
UHRF1BP1	H7C1J4	Chromosome 6 open reading frame 107, isoform CRA_b	1.38281	0.0527561	0.686458	0.0358	0.974488	0.835956	0.862306	0.247653	0.907119	0.224414	1.40555	0.0893044	1.05816	0.22128	3.3754e+06	2.31707e+06	3.28929e+06	2.91063e+06	2.44096e+06	2.21424e+06	3.4309e+06	2.58293e+06
RPS19	P39019	40S ribosomal protein S19	0.837292	0.000229464	1.07627	0.0795027	1.3867	0.000188858	1.36917	0.00246684	0.919293	0.0959758	1.03234	0.0412802	0.989957	0.767313	2.56466e+06	2.76026e+06	3.5564e+06	3.51146e+06	3.06304e+06	2.81583e+06	3.16211e+06	3.03228e+06
STIP1	P31948	Stress-induced-phosphoprotein 1	1.14031	0.00513185	0.954052	0.0876003	1.00692	0.875357	0.922996	0.040024	0.952287	0.282295	0.933225	0.0555051	1.00793	0.840933	3.36524e+06	3.21062e+06	3.38852e+06	3.1061e+06	2.95116e+06	2.81035e+06	2.75409e+06	2.97457e+06
RPS11	P62280	40S ribosomal protein S11	0.825128	0.000494787	1.20693	0.000477686	1.43281	0.000168442	1.55107	0.00039892	0.987435	0.588167	1.13432	0.0494237	0.996929	0.896283	1.25874e+06	1.5192e+06	1.80352e+06	1.95238e+06	1.52551e+06	1.50634e+06	1.73042e+06	1.52082e+06
CCT8	P50990	T-complex protein 1 subunit theta	1.05901	0.0694319	1.07847	0.130176	0.933874	0.0921699	0.997287	0.937613	0.965007	0.254404	0.943946	0.0130612	0.986104	0.338848	3.17293e+06	3.4219e+06	2.96312e+06	3.16432e+06	2.99613e+06	2.89129e+06	2.82819e+06	2.9545e+06
RACK1	P63244	Receptor of activated protein C kinase 1	0.879588	0.0102735	1.0893	0.019819	1.32391	0.00288693	1.36597	0.00297476	1.04304	0.38267	1.06794	0.0937179	1.01944	0.53352	2.54063e+06	2.7675e+06	3.36357e+06	3.47043e+06	2.88843e+06	3.01274e+06	3.08467e+06	2.94457e+06
RPL31	P62899	60S ribosomal protein L31	0.837562	0.00246024	1.16673	0.0132283	1.67589	0.000186527	1.67478	0.00401887	1.03668	0.510065	0.862745	0.309034	0.988367	0.578922	765916	893614	1.28359e+06	1.28274e+06	914459	948000	788945	903821
PA2G4	Q9UQ80	Proliferation-associated protein 2G4	1.03858	0.541349	1.04106	0.470459	1.184	0.0328851	1.08032	0.223817	0.982823	0.748715	0.93223	0.123903	0.962826	0.233897	1.64462e+06	1.71215e+06	1.94723e+06	1.77671e+06	1.58352e+06	1.55632e+06	1.47621e+06	1.52466e+06
RPL3	P39023	60S ribosomal protein L3	0.898791	0.00457101	1.20622	0.000264185	1.41079	7.62564e-05	1.42005	0.00128318	0.984627	0.565803	1.04587	0.139491	1.03852	0.0615082	979389	1.18136e+06	1.38171e+06	1.39078e+06	1.08967e+06	1.07292e+06	1.13966e+06	1.13165e+06
PSME1	Q06323	Proteasome activator complex subunit 1	1.10829	0.0163088	1.0176	0.440934	0.904425	0.00860995	0.92748	0.0259442	1.02523	0.266339	1.12802	0.0017707	1.15097	0.0131298	1.54918e+06	1.57645e+06	1.40112e+06	1.43684e+06	1.39781e+06	1.43308e+06	1.57676e+06	1.60884e+06
YWHAG	P61981	14-3-3 protein gamma	0.99566	0.876623	1.02295	0.455558	1.08345	0.0447475	1.03848	0.308665	0.95089	0.0888122	1.00379	0.834074	1.04923	0.0379031	3.72393e+06	3.8094e+06	4.0347e+06	3.86722e+06	3.74016e+06	3.55648e+06	3.75435e+06	3.92427e+06
PHGDH	A0A286YF22	D-3-phosphoglycerate dehydrogenase	1.34165	0.000616798	1.06746	0.0777255	0.940717	0.154264	0.946708	0.0815511	1.00446	0.883047	1.15306	0.00184202	1.20039	0.00184226	2.34528e+06	2.50348e+06	2.20624e+06	2.2203e+06	1.74806e+06	1.75586e+06	2.01563e+06	2.09835e+06
H2AZ1	P0C0S5	Histone H2A.Z	0.944779	0.0816089	1.00813	0.857754	1.06425	0.041082	1.08067	0.269415	0.994055	0.916811	1.01858	0.345534	1.01829	0.706304	2.31382e+06	2.33265e+06	2.46249e+06	2.50047e+06	2.44906e+06	2.4345e+06	2.49456e+06	2.49387e+06
MACF1	H3BPE1	Microtubule-actin cross-linking factor 1, isoforms 1/2/3/5	1.0262	0.21331	0.964349	0.0594972	0.770859	6.46744e-05	0.782878	0.00550545	1.00521	0.818481	0.910786	0.03173	0.920295	0.0428114	188826	182095	145558	147828	184005	184963	167589	169339
PCNA	P12004	Proliferating cell nuclear antigen	1.0138	0.749966	1.11337	0.0148472	0.870238	0.0184006	0.701056	0.000970133	1.00827	0.881316	0.747271	0.00129543	0.79443	0.00315726	1.55244e+06	1.72843e+06	1.35099e+06	1.08835e+06	1.53131e+06	1.54397e+06	1.1443e+06	1.21652e+06
CALR	P27797	Calreticulin	1.18558	0.00508553	0.933968	0.101567	0.789645	0.00171613	0.811745	0.00562778	1.05081	0.150241	1.0286	0.00290462	1.0413	0.213462	3.02432e+06	2.82462e+06	2.38814e+06	2.45498e+06	2.55091e+06	2.68053e+06	2.62387e+06	2.65627e+06
RPL10A	P62906	60S ribosomal protein L10a	0.717555	0.000199685	1.36621	0.00563127	1.66482	0.00170207	1.81711	9.37965e-05	0.970058	0.560365	1.09008	0.00472276	0.986542	0.707773	1.02648e+06	1.40238e+06	1.7089e+06	1.86522e+06	1.43052e+06	1.38769e+06	1.55938e+06	1.41127e+06
MYLK	Q15746	Myosin light chain kinase, smooth muscle	0.680848	0.409787	1.47623	0.437728	0.878808	0.865918	1.36267	0.518136	0.795568	0.205463	0.469146	0.108757	0.58308	0.206783	288755	426268	253760	393478	424110	337409	198970	247290
FABP5	Q01469	Fatty acid-binding protein 5	0.808892	0.0632472	0.966213	0.105629	0.955917	0.66195	0.892423	0.00349734	0.94509	0.56349	1.03272	0.69109	0.969163	0.773998	2.11727e+06	2.04573e+06	2.02393e+06	1.8895e+06	2.61749e+06	2.47376e+06	2.70314e+06	2.53677e+06
RPL14	E7EPB3	60S ribosomal protein L14	0.652576	0.0177101	1.69238	0.00230434	1.86565	0.00405788	2.13798	0.000572597	0.939664	0.608159	1.49723	0.00460655	1.34588	0.0353026	1.2043e+06	2.03813e+06	2.24681e+06	2.57477e+06	1.84545e+06	1.73411e+06	2.76307e+06	2.48375e+06
PRDX2	P32119	Peroxiredoxin-2	1.21031	0.00165163	0.901841	0.00690499	0.815805	0.00376394	0.863799	0.00184765	0.97972	0.583581	1.01807	0.52493	1.02043	0.683567	1.9719e+06	1.77834e+06	1.60868e+06	1.70332e+06	1.62925e+06	1.59621e+06	1.65869e+06	1.66253e+06
RPLP2	P05387	60S acidic ribosomal protein P2	0.993865	0.91577	0.98253	0.663139	1.27822	0.0838399	1.17878	0.0174728	0.975905	0.70561	1.0726	0.244987	1.06656	0.600258	1.75803e+06	1.72732e+06	2.24715e+06	2.07234e+06	1.76888e+06	1.72626e+06	1.89731e+06	1.88661e+06
CRIP1	P50238	Cysteine-rich protein 1	1.00422	0.929347	0.888009	0.0307161	1.11629	0.0597234	0.85072	0.143265	0.780195	0.0139434	0.990282	0.856013	0.975942	0.636167	1.23262e+06	1.09458e+06	1.37596e+06	1.04861e+06	1.22744e+06	957639	1.21551e+06	1.19791e+06
DDX5	J3KTA4	Probable ATP-dependent RNA helicase DDX5	0.883079	0.0138954	0.873549	0.00169115	1.10368	0.0434743	0.925535	0.0300143	1.0436	0.339422	0.973237	0.370317	0.989407	0.73819	2.1793e+06	1.90373e+06	2.40525e+06	2.01702e+06	2.46784e+06	2.57544e+06	2.4018e+06	2.4417e+06
TAGLN2	P37802	Transgelin-2	1.19031	0.00298398	0.870116	5.97713e-05	0.94045	0.411846	0.770711	0.000809744	0.929404	0.478259	1.05297	0.173584	1.15595	0.163444	3.16113e+06	2.75055e+06	2.97288e+06	2.43631e+06	2.65572e+06	2.46824e+06	2.79641e+06	3.06989e+06
FLNA	P21333	Filamin-A	1.1144	0.0519268	1.0767	0.19547	1.11098	0.139266	1.00857	0.90408	1.07981	0.188032	1.01176	0.726084	1.05925	0.0273996	3.02101e+06	3.25273e+06	3.35628e+06	3.0469e+06	2.71088e+06	2.92724e+06	2.74277e+06	2.8715e+06
RPL7A	P62424	60S ribosomal protein L7a	0.710305	0.00503501	1.48596	0.000765013	1.9303	5.88489e-05	1.83432	0.000258801	0.905121	0.187425	1.15403	0.03711	1.15189	0.0344044	1.29604e+06	1.92585e+06	2.50173e+06	2.37734e+06	1.82462e+06	1.6515e+06	2.10567e+06	2.10176e+06
DDX39B	Q13838	Spliceosome RNA helicase DDX39B	1.05166	0.319553	1.07953	0.144854	1.02538	0.67796	1.1956	0.0397653	1.0791	0.0286514	1.05096	0.029052	1.00381	0.878629	2.4785e+06	2.6756e+06	2.54141e+06	2.96329e+06	2.35674e+06	2.54315e+06	2.47683e+06	2.36573e+06
RAB11B	Q15907	Ras-related protein Rab-11B	0.949174	0.176243	1.05908	0.237443	0.942936	0.22046	1.09339	0.227496	1.13567	0.027283	1.02715	0.0955946	1.00668	0.765023	2.35335e+06	2.49239e+06	2.21906e+06	2.57314e+06	2.47937e+06	2.81575e+06	2.54668e+06	2.49593e+06
CCT2	P78371	T-complex protein 1 subunit beta	1.02984	0.243406	1.03929	0.154707	1.03659	0.146767	1.02837	0.570479	0.984962	0.697808	0.90294	0.000591453	0.980276	0.24034	1.92725e+06	2.00298e+06	1.99776e+06	1.98192e+06	1.87141e+06	1.84326e+06	1.68977e+06	1.83449e+06
SLC25A5	P05141	ADP/ATP translocase 2	0.871069	0.138726	1.15832	0.162439	0.992935	0.935663	1.20781	0.0845504	1.13602	0.11087	1.07651	0.0325494	1.01174	0.660439	2.13321e+06	2.47094e+06	2.11814e+06	2.57651e+06	2.44896e+06	2.78206e+06	2.63633e+06	2.47771e+06
EIF5A	P63241	Eukaryotic translation initiation factor 5A-1	1.0166	0.783232	1.02136	0.717845	1.02182	0.773171	0.912467	0.237923	1.00153	0.919757	0.908979	0.0104546	0.885373	0.00220772	2.71409e+06	2.77207e+06	2.77332e+06	2.47652e+06	2.66978e+06	2.67386e+06	2.42677e+06	2.36375e+06
CTSD	A0A1B0GVD5	Cathepsin D	1.42443	0.000526613	0.676959	0.00127918	0.592838	0.000463473	0.584591	0.000165425	1.08209	0.246621	0.909889	0.117499	0.997149	0.898859	3.76098e+06	2.54603e+06	2.22965e+06	2.19864e+06	2.64035e+06	2.8571e+06	2.40242e+06	2.63282e+06
HSPA9	P38646	Stress-70 protein, mitochondrial	1.12916	0.0203601	0.914361	0.00269207	0.834377	0.00714715	0.783169	0.000440429	1.08313	0.145826	0.945976	0.174713	0.995544	0.921623	3.10253e+06	2.83683e+06	2.58868e+06	2.4298e+06	2.74765e+06	2.97607e+06	2.59921e+06	2.7354e+06
HNRNPD	Q14103	Heterogeneous nuclear ribonucleoprotein D0	1.12999	0.0026594	0.919145	0.0897194	0.945236	0.0469521	0.895477	0.00165966	1.03546	0.352236	0.956445	0.0277025	1.03857	0.162451	2.15316e+06	1.97907e+06	2.03524e+06	1.92811e+06	1.90547e+06	1.97303e+06	1.82247e+06	1.97897e+06
SORL1	Q92673	Sortilin-related receptor	1.02361	0.888312	1.38753	0.00292254	1.27369	0.0115583	1.1995	0.0771726	0.98437	0.942761	1.36237	0.0762988	1.43349	0.0740423	2.05607e+06	2.85286e+06	2.61879e+06	2.46625e+06	2.00865e+06	1.97725e+06	2.73652e+06	2.87937e+06
HIST3H2BB	Q8N257	Histone H2B type 3-B	1.11499	0.433768	0.915636	0.49839	0.989221	0.914794	1.10985	0.387989	0.836733	0.130454	1.16531	0.435544	0.911717	0.400302	2.74513e+06	2.51354e+06	2.71554e+06	3.04668e+06	2.46201e+06	2.06005e+06	2.86901e+06	2.24466e+06
SLC24A5	Q71RS6	Sodium/potassium/calcium exchanger 5	0.850594	5.23003e-06	1.17719	0.000326958	1.48328	0.000183323	1.40776	0.00016404	0.971689	0.316184	0.997149	0.835839	1.02224	0.538894	1.2e+06	1.41263e+06	1.77993e+06	1.68931e+06	1.41078e+06	1.37084e+06	1.40676e+06	1.44216e+06
RPL35	P42766	60S ribosomal protein L35	0.605655	0.00196596	1.71614	0.000198661	2.06657	6.89035e-05	2.23393	0.000533743	0.924066	0.344972	1.16858	0.0324023	1.13573	0.108362	1.1141e+06	1.91196e+06	2.30238e+06	2.48883e+06	1.8395e+06	1.69982e+06	2.1496e+06	2.08919e+06
TUFM	P49411	Elongation factor Tu, mitochondrial	1.11304	0.011708	0.95172	0.27712	0.858282	0.00710908	0.92501	0.1285	1.05526	0.0287998	1.037	0.160282	1.06575	0.0183981	2.67143e+06	2.54245e+06	2.29284e+06	2.4711e+06	2.40013e+06	2.53276e+06	2.48892e+06	2.55793e+06
RPLP0	P05388	60S acidic ribosomal protein P0	0.864569	0.0241817	1.19504	0.00666234	1.44464	0.000337977	1.38002	0.000450077	0.980921	0.603189	1.00625	0.861197	0.96962	0.393671	1.65933e+06	1.98297e+06	2.39713e+06	2.28991e+06	1.91926e+06	1.88264e+06	1.93125e+06	1.86095e+06
PCBP2	F8VZX2	Poly(rC)-binding protein 2	1.04469	0.078675	0.974276	0.32081	1.08482	0.0455818	1.17173	0.0031388	0.983564	0.421928	1.07064	0.166714	0.984111	0.386048	2.45076e+06	2.38772e+06	2.65862e+06	2.87163e+06	2.34593e+06	2.30737e+06	2.51164e+06	2.30865e+06
SERPINB4	P48594	Serpin B4	1.218	0.00639886	0.923881	0.0693892	0.803919	0.00293216	0.957695	0.334474	1.04014	0.303249	1.20306	0.00307644	1.19786	0.0119194	2.50101e+06	2.31064e+06	2.01061e+06	2.39521e+06	2.05338e+06	2.13579e+06	2.47034e+06	2.45965e+06
RAD23A	P54725	UV excision repair protein RAD23 homolog A	1.0615	0.0472778	0.958463	0.271473	1.07526	0.119977	0.799246	0.221964	0.882458	0.225134	0.966147	0.239111	0.874055	0.349782	477750	457905	513705	381839	450068	397166	434832	393385
PFKL	P17858	ATP-dependent 6-phosphofructokinase, liver type	1.065	0.124037	1.01157	0.587096	0.938891	0.201086	0.927848	0.0377865	1.03881	0.288158	1.03103	0.413997	1.00632	0.895658	2.41192e+06	2.43983e+06	2.26453e+06	2.23789e+06	2.26471e+06	2.35261e+06	2.33499e+06	2.27902e+06
RPS28	P62857	40S ribosomal protein S28	0.904213	0.177078	0.980911	0.807808	1.46075	0.00339322	1.14365	0.181751	0.902471	0.217148	1.01032	0.846643	1.02709	0.640535	2.2095e+06	2.16732e+06	3.22753e+06	2.5269e+06	2.44356e+06	2.20524e+06	2.46879e+06	2.50976e+06
S100A10	P60903	Protein S100-A10	1.0231	0.650639	1.03021	0.60126	0.909583	0.155141	0.971803	0.657524	1.07225	0.0504257	1.0395	0.0981818	1.03804	0.372679	2.446e+06	2.51989e+06	2.22484e+06	2.37703e+06	2.39077e+06	2.5635e+06	2.4852e+06	2.48171e+06
PRDX3	P30048	Thioredoxin-dependent peroxide reductase, mitochondrial	1.33217	0.001336	0.976819	0.52807	0.841568	0.0179042	0.808527	0.00281195	1.10792	0.111395	1.09717	0.125033	1.04219	0.328822	3.12368e+06	3.05127e+06	2.62879e+06	2.52558e+06	2.34481e+06	2.59785e+06	2.57265e+06	2.44373e+06
CALM1	A0A590UK56	Calmodulin-1	1.25366	0.0043322	0.977586	0.693745	0.83518	0.0469618	0.807757	0.0310204	1.02116	0.374858	0.992803	0.736435	1.03961	0.37232	1.53927e+06	1.50477e+06	1.28557e+06	1.24336e+06	1.22783e+06	1.25381e+06	1.21899e+06	1.27646e+06
HNRNPH1	G8JLB6	Heterogeneous nuclear ribonucleoprotein H	1.14109	0.0587914	0.882985	0.00855673	0.931819	0.155024	0.876168	0.0399609	1.06233	0.298891	1.07861	0.194841	1.05982	0.350916	3.04767e+06	2.69105e+06	2.83988e+06	2.67028e+06	2.67085e+06	2.83733e+06	2.88081e+06	2.83061e+06
DSP	P15924	Desmoplakin	0.829668	0.00444877	0.765122	0.00204917	0.768754	0.00324227	0.715445	0.00164443	0.993638	0.767285	0.796228	6.33632e-05	0.794789	0.000194078	2.26368e+06	1.73199e+06	1.74021e+06	1.61954e+06	2.72842e+06	2.71106e+06	2.17244e+06	2.16852e+06
SRSF3	P84103	Serine/arginine-rich splicing factor 3	0.998163	0.954995	0.963046	0.196749	1.15937	0.0849171	0.984651	0.751776	0.98122	0.726027	0.972369	0.415938	0.996857	0.920274	2.40371e+06	2.31488e+06	2.78679e+06	2.36682e+06	2.40813e+06	2.36291e+06	2.3416e+06	2.40057e+06
H2AFY	O75367	Core histone macro-H2A.1	0.954058	0.318704	1.06665	0.417898	1.04063	0.568239	1.15273	0.0261919	1.04705	0.207238	1.06761	0.00890229	0.973642	0.575622	1.06724e+06	1.13837e+06	1.1106e+06	1.23024e+06	1.11864e+06	1.17127e+06	1.19427e+06	1.08915e+06
MYL12A	J3QRS3	Myosin regulatory light chain 12A	0.976967	0.677116	1.04592	0.473386	0.984418	0.820057	0.868066	0.0723173	0.947154	0.216009	0.87472	0.00318213	0.932501	0.0377431	2.51378e+06	2.62921e+06	2.47461e+06	2.18213e+06	2.57304e+06	2.43707e+06	2.25069e+06	2.39937e+06
RPL10	P27635	60S ribosomal protein L10	0.829324	6.2144e-05	1.24683	0.000240532	1.52957	2.60903e-06	1.49129	0.0001612	0.913218	0.0185625	1.0153	0.595438	1.03098	0.0776281	958176	1.19469e+06	1.4656e+06	1.42891e+06	1.15537e+06	1.0551e+06	1.17305e+06	1.19117e+06
FEN1	P39748	Flap endonuclease 1	0.887474	0.0116751	1.27413	0.00478594	0.938432	0.242988	1.04346	0.379931	1.00484	0.887581	0.867765	0.0106938	0.840373	0.0118484	884790	1.12733e+06	830316	923243	996976	1.0018e+06	865141	837832
TCP1	P17987	T-complex protein 1 subunit alpha	1.05009	0.0465637	1.02347	0.68136	0.989426	0.663992	1.03767	0.368265	1.02665	0.395634	0.983815	0.589104	0.980263	0.146474	2.44132e+06	2.49862e+06	2.41551e+06	2.5333e+06	2.32487e+06	2.38682e+06	2.28724e+06	2.27898e+06
RPL34	P49207	60S ribosomal protein L34	0.529762	0.0021718	1.7957	0.000542254	2.16425	0.000501457	2.37135	0.000343024	0.897564	0.316895	1.24983	0.013126	1.18174	0.055941	513858	922733	1.11212e+06	1.21854e+06	969978	870617	1.21231e+06	1.14626e+06
DLST	P36957	Dihydrolipoyllysine-residue succinyltransferase component of 2-oxoglutarate dehydrogenase complex, mitochondrial	1.14185	0.00205707	0.93841	0.0503234	0.855272	0.0282448	0.886077	0.0396421	1.05621	0.0271347	1.03088	0.129568	1.05236	0.0130655	1.48771e+06	1.39609e+06	1.2724e+06	1.31823e+06	1.3029e+06	1.37614e+06	1.34313e+06	1.37112e+06
CCT7	Q99832	T-complex protein 1 subunit eta	1.00276	0.897541	1.17979	0.000317608	0.990857	0.71337	1.04021	0.04807	1.00385	0.849762	0.958016	0.0652869	0.953969	0.0361975	1.46733e+06	1.73115e+06	1.45392e+06	1.52634e+06	1.4633e+06	1.46894e+06	1.40186e+06	1.39594e+06
ANXA11	P50995	Annexin A11	1.23184	0.00387766	0.912658	0.0116785	0.948923	0.175348	0.882078	0.0316162	1.00804	0.828572	1.11997	0.0181522	1.11145	0.0292352	2.38576e+06	2.17738e+06	2.2639e+06	2.10443e+06	1.93675e+06	1.95233e+06	2.16909e+06	2.15259e+06
TGM2	P21980	Protein-glutamine gamma-glutamyltransferase 2	0.261756	2.90675e-06	1.24363	0.0223572	1.04582	0.203144	1.13154	0.0117861	0.995416	0.905703	0.987704	0.55963	1.06723	0.0846602	667877	830593	698477	755728	2.55152e+06	2.53982e+06	2.52015e+06	2.72305e+06
PEBP1	P30086	Phosphatidylethanolamine-binding protein 1	1.13588	0.000115299	0.92954	0.013102	0.91364	0.161071	0.850261	0.00387775	1.00831	0.811387	0.968417	0.0650505	1.08204	0.127189	1.88365e+06	1.75093e+06	1.72098e+06	1.60159e+06	1.65832e+06	1.6721e+06	1.60595e+06	1.79436e+06
BZW1	Q7L1Q6	Basic leucine zipper and W2 domain-containing protein 1	0.827559	0.0249943	1.01827	0.63993	1.04197	0.581208	1.19379	0.0826775	1.03137	0.579486	0.869501	0.045856	0.887782	0.0679547	597580	608497	622660	713382	722100	744750	627866	641067
GPI	A0A2U3TZU2	Glucose-6-phosphate isomerase	1.05467	0.144546	1.06127	0.123906	0.815014	0.0156055	0.918507	0.0913091	0.979577	0.301453	0.99495	0.818142	0.945671	0.234068	1.60615e+06	1.70455e+06	1.30903e+06	1.47526e+06	1.52289e+06	1.49179e+06	1.5152e+06	1.44015e+06
CLTC	A0A087WVQ6	Clathrin heavy chain	1.13037	0.0239389	0.99215	0.897325	0.893333	0.094232	0.968352	0.526872	1.10968	0.31723	1.07245	0.00281624	1.12287	0.00397914	2.18141e+06	2.16429e+06	1.94873e+06	2.11237e+06	1.92982e+06	2.14149e+06	2.06963e+06	2.16693e+06
LGALS3	P17931	Galectin-3	1.20196	0.0051925	0.909179	0.0030807	0.918751	0.264326	0.935347	0.0221031	1.00246	0.962996	1.01684	0.726365	0.984943	0.857251	2.63204e+06	2.39299e+06	2.41819e+06	2.46187e+06	2.18978e+06	2.19518e+06	2.22665e+06	2.15681e+06
AKR1C1	Q04828	Aldo-keto reductase family 1 member C1	1.40137	0.000226392	0.858073	0.0406394	0.768728	0.00149846	0.835885	0.00484532	0.956565	0.186769	1.04162	0.0374611	1.09805	0.00965453	1.82275e+06	1.56405e+06	1.4012e+06	1.52361e+06	1.30069e+06	1.2442e+06	1.35483e+06	1.42823e+06
RPL5	P46777	60S ribosomal protein L5	0.881145	0.0124542	1.21871	0.000107982	1.47547	0.000122526	1.42496	0.00195746	1.01048	0.802646	1.01017	0.722341	1.01075	0.765478	1.31272e+06	1.59983e+06	1.93689e+06	1.87057e+06	1.48979e+06	1.5054e+06	1.50494e+06	1.50581e+06
VDAC2	P45880-2	Isoform 2 of Voltage-dependent anion-selective channel protein 2	0.8332	0.0783978	1.08943	0.410095	1.13409	0.28175	1.19681	0.113883	1.08645	0.0269258	1.03004	0.358799	1.01845	0.528967	1.60402e+06	1.74747e+06	1.81911e+06	1.91972e+06	1.92514e+06	2.09157e+06	1.98297e+06	1.96066e+06
RPL30	P62888	60S ribosomal protein L30	0.804109	0.000479327	1.31531	0.0122231	1.67579	2.78579e-05	1.74152	0.000348209	0.941662	0.0566376	1.09556	0.0264936	1.05792	0.0632404	2.15416e+06	2.8334e+06	3.60992e+06	3.75151e+06	2.67894e+06	2.52266e+06	2.93494e+06	2.8341e+06
RPS10-NUDT3	A0A1W2PQS6	RPS10-NUDT3 readthrough	0.746554	0.00515101	1.17648	0.13004	1.4786	0.00222582	1.40717	0.0283534	1.01766	0.774761	0.991512	0.793293	0.980572	0.778083	579608	681898	857010	815606	776378	790091	769788	761294
SET	Q01105	Protein SET	1.12997	0.000560409	1.01132	0.488894	1.03656	0.0511884	1.01482	0.55484	1.04349	0.000761862	1.08123	0.0187937	1.10781	0.0062507	2.25048e+06	2.27595e+06	2.33275e+06	2.28383e+06	1.99163e+06	2.07824e+06	2.15341e+06	2.20635e+06
SERBP1	Q8NC51-3	Isoform 3 of Plasminogen activator inhibitor 1 RNA-binding protein	0.858255	0.00428874	1.13054	0.01341	1.27323	0.00405536	1.22415	0.00221094	0.951625	0.185959	0.888345	0.0397645	0.891327	0.0365076	1.82705e+06	2.06555e+06	2.32624e+06	2.23658e+06	2.12879e+06	2.02581e+06	1.8911e+06	1.89745e+06
MEX3D	Q86XN8	RNA-binding protein MEX3D	0.410245	0.076942	1.75516	0.252038	3.93378	0.00067781	1.37172	0.285256	0.830365	0.598134	0.77121	0.508129	0.607595	0.266804	694951	1.21975e+06	2.73378e+06	953276	1.69399e+06	1.40663e+06	1.30642e+06	1.02926e+06
CAPZA2	P47755	F-actin-capping protein subunit alpha-2	1.08798	0.142167	0.939041	0.234892	0.859641	0.0359164	0.914603	0.139847	1.02774	0.316569	1.00451	0.751133	1.1041	0.0510705	2.31676e+06	2.17553e+06	1.99158e+06	2.11891e+06	2.12941e+06	2.18848e+06	2.139e+06	2.35109e+06
TXNDC17	Q9BRA2	Thioredoxin domain-containing protein 17	1.11885	0.349768	1.0643	0.266588	0.964311	0.666757	0.95735	0.704578	1.08333	0.513185	1.12144	0.386396	1.18584	0.24772	548197	583444	528632	524816	489963	530792	549466	581017
RPL13A	P40429	60S ribosomal protein L13a	0.86173	0.00208819	1.21428	0.00273685	1.51993	1.05587e-05	1.50379	1.02858e-05	0.952526	0.206631	1.027	0.339434	1.07292	0.0372866	1.65681e+06	2.01182e+06	2.51823e+06	2.49149e+06	1.92265e+06	1.83138e+06	1.97457e+06	2.06285e+06
GSN	P06396-2	Isoform 2 of Gelsolin	1.34958	0.000169181	0.897612	0.00137161	0.733984	0.000174127	0.735469	0.000523003	0.927824	0.0702183	0.978884	0.394645	1.01072	0.696672	1.4374e+06	1.29023e+06	1.05503e+06	1.05717e+06	1.06507e+06	988197	1.04258e+06	1.07649e+06
P4HB	P07237	Protein disulfide-isomerase	1.21368	0.00231239	1.06291	0.148889	0.809555	0.0107349	0.878858	0.032301	1.0958	0.0193998	1.15008	0.185171	1.07446	0.0290142	2.19753e+06	2.33578e+06	1.77902e+06	1.93132e+06	1.81063e+06	1.98409e+06	2.08237e+06	1.94545e+06
PLEC	Q15149-4	Isoform 4 of Plectin	0.823584	0.00948659	1.18923	0.0256347	1.12096	0.121167	1.32857	0.00755447	1.03345	0.59781	1.08322	0.309884	0.964028	0.297019	770377	916158	863559	1.0235e+06	935396	966680	1.01324e+06	901748
MT-CO2	P00403	Cytochrome c oxidase subunit 2	0.92963	0.295512	0.98976	0.874901	0.870096	0.174969	1.18909	0.119291	1.15096	0.0064651	1.17024	0.00478092	1.07663	0.131008	1.40096e+06	1.38661e+06	1.21897e+06	1.66586e+06	1.507e+06	1.73451e+06	1.76356e+06	1.62248e+06
TAF15	Q92804	TATA-binding protein-associated factor 2N	1.09168	0.0362708	0.944158	0.0554421	1.14446	0.0718567	1.04813	0.0970238	0.989178	0.813275	1.06976	0.23647	1.10118	0.19999	2.08109e+06	1.96488e+06	2.38173e+06	2.18126e+06	1.90633e+06	1.8857e+06	2.03931e+06	2.09922e+06
AKR1B10	O60218	Aldo-keto reductase family 1 member B10	1.23263	0.00219914	0.834457	0.0284873	0.772219	0.00137718	0.840328	0.00510406	1.02397	0.0905924	1.20663	0.00294998	1.22411	0.00148054	1.79895e+06	1.50115e+06	1.38919e+06	1.51171e+06	1.45944e+06	1.49443e+06	1.761e+06	1.78652e+06
RPL38	P63173	60S ribosomal protein L38	0.763351	0.00114105	1.27702	0.00576235	1.73227	1.6918e-05	1.67157	0.00159434	0.848725	0.00934837	1.06006	0.172667	0.987903	0.664538	1.50144e+06	1.91737e+06	2.6009e+06	2.50976e+06	1.9669e+06	1.66936e+06	2.08504e+06	1.94311e+06
EEF1A2	A0A2U3TZH3	Elongation factor 1-alpha	0.808113	0.0892495	1.38442	0.0987712	1.37098	0.246416	1.41797	0.099005	0.749516	0.276348	0.594891	0.00986906	1.16604	0.483968	1.4793e+06	2.04796e+06	2.0281e+06	2.0976e+06	1.83056e+06	1.37203e+06	1.08898e+06	2.1345e+06
RPN1	P04843	Dolichyl-diphosphooligosaccharide--protein glycosyltransferase subunit 1	0.803757	0.102784	1.14508	0.335925	1.0039	0.975325	1.14241	0.253891	1.10345	0.223067	0.990799	0.844705	0.883425	0.108562	1.16921e+06	1.33884e+06	1.17377e+06	1.33571e+06	1.45468e+06	1.60517e+06	1.4413e+06	1.2851e+06
CTPS2	Q9NRF8	CTP synthase 2	1.02072	0.609915	1.0425	0.30235	0.92737	0.296004	1.03146	0.403356	1.14418	0.184293	1.0714	0.0618183	1.0303	0.219114	76202.1	79440.4	70667.5	78599.2	74655.3	85419.2	79985.8	76917.1
SHMT2	P34897	Serine hydroxymethyltransferase, mitochondrial	1.04574	0.221255	0.980075	0.464005	0.826056	0.000458699	0.855037	0.00077688	1.0502	0.217901	0.984478	0.639789	0.982619	0.614307	1.40147e+06	1.37354e+06	1.15769e+06	1.19831e+06	1.34017e+06	1.40745e+06	1.31936e+06	1.31687e+06
IMPDH2	H0Y4R1	Inosine-5'-monophosphate dehydrogenase 2 (Fragment)	1.08796	0.0156528	1.00166	0.916929	1.23433	0.000180825	1.20966	0.00626133	0.944756	0.234287	0.917226	0.0174	0.969446	0.291138	1.80237e+06	1.80537e+06	2.22473e+06	2.18025e+06	1.65665e+06	1.56513e+06	1.51952e+06	1.60603e+06
CAPNS1	A0A0C4DGQ5	Calpain small subunit 1	1.22467	0.0732529	1.00591	0.929277	0.822994	0.0520546	0.867371	0.123674	0.935212	0.511834	1.06536	0.378903	0.93009	0.351172	1.727e+06	1.73722e+06	1.42131e+06	1.49795e+06	1.41018e+06	1.31882e+06	1.50236e+06	1.3116e+06
TXN	P10599	Thioredoxin	1.28894	0.0501544	0.868706	0.0695275	0.784162	0.0846204	0.758528	0.0356221	1.0402	0.721484	1.05268	0.635895	1.05836	0.654341	2.68461e+06	2.33213e+06	2.10516e+06	2.03635e+06	2.0828e+06	2.16652e+06	2.19252e+06	2.20434e+06
ARPC4-TTLL3	F8WCF6	Actin-related protein 2/3 complex subunit 4	1.00795	0.68874	1.09092	0.0327726	1.00582	0.873995	1.1546	0.0690119	1.05509	0.309519	1.02178	0.141915	0.996161	0.823584	1.88223e+06	2.05336e+06	1.89319e+06	2.17323e+06	1.86739e+06	1.97028e+06	1.90806e+06	1.86022e+06
PYGB	P11216	Glycogen phosphorylase, brain form	1.01655	0.438063	1.23311	0.00167334	1.03571	0.538054	1.20632	0.0210776	1.00556	0.817563	0.995409	0.554302	0.950831	0.00195348	1.98161e+06	2.44353e+06	2.05238e+06	2.39045e+06	1.94936e+06	1.96019e+06	1.94041e+06	1.85351e+06
EPPK1	P58107	Epiplakin	1.19892	0.00152229	0.8567	0.00397272	0.710412	6.05598e-05	0.723087	0.000111704	1.0849	0.210746	1.07914	0.0673561	1.14471	0.0109483	2.12984e+06	1.82463e+06	1.51306e+06	1.54006e+06	1.77647e+06	1.92729e+06	1.91705e+06	2.03353e+06
RPL24	C9JNW5	60S ribosomal protein L24	0.479097	0.00133742	1.9812	0.00158847	2.3821	0.000726035	2.81351	0.000956589	0.891213	0.2507	1.21782	0.0215112	1.0799	0.398206	744151	1.47431e+06	1.77264e+06	2.09368e+06	1.55324e+06	1.38426e+06	1.89156e+06	1.67734e+06
TPD52L2	O43399	Tumor protein D54	1.06919	0.119677	1.02914	0.414268	1.13709	0.108763	1.03871	0.2635	0.983232	0.675217	1.06243	0.19871	1.10604	0.122002	2.03815e+06	2.09753e+06	2.31757e+06	2.11704e+06	1.90626e+06	1.87429e+06	2.02527e+06	2.10839e+06
GDI2	P50395	Rab GDP dissociation inhibitor beta	1.04749	0.0677909	1.0538	0.11187	1.01774	0.466145	1.0338	0.178068	1.00675	0.642784	1.04132	0.185804	1.05524	0.126533	1.23316e+06	1.29951e+06	1.25504e+06	1.27484e+06	1.17725e+06	1.1852e+06	1.2259e+06	1.24228e+06
UBE2N	P61088	Ubiquitin-conjugating enzyme E2 N	1.11169	0.0361452	1.04143	0.158197	1.05662	0.227423	1.08986	0.08576	1.04892	0.40417	1.08069	0.0847466	1.0813	0.362037	1.71943e+06	1.79066e+06	1.81678e+06	1.87395e+06	1.54669e+06	1.62234e+06	1.67149e+06	1.67244e+06
GSR	P00390	Glutathione reductase, mitochondrial	1.29868	0.000392174	0.887435	0.0118115	0.853628	0.00137806	0.927369	0.0418476	0.961836	0.350929	0.96868	0.433266	1.03619	0.351625	2.41354e+06	2.14186e+06	2.06027e+06	2.23825e+06	1.85846e+06	1.78753e+06	1.80025e+06	1.92572e+06
RPL23A	P62750	60S ribosomal protein L23a	0.878745	0.00377994	1.23246	0.000348835	1.50874	0.000197976	1.56032	5.52214e-05	0.946398	0.296578	0.928654	0.0713621	1.01916	0.458945	1.01495e+06	1.25089e+06	1.5313e+06	1.58365e+06	1.155e+06	1.09309e+06	1.0726e+06	1.17713e+06
TMEM189-UBE2V1	I3L0A0	HCG2044781	1.0411	0.215055	0.999123	0.980837	1.03747	0.253746	1.04149	0.157562	1.0098	0.734887	1.03526	0.209087	1.00978	0.857919	2.00866e+06	2.0069e+06	2.08392e+06	2.092e+06	1.92936e+06	1.94827e+06	1.99739e+06	1.94824e+06
MYH14	Q7Z406-6	Isoform 6 of Myosin-14	0.872631	0.0312265	1.19134	0.00979912	1.01063	0.838777	1.21533	0.0255013	1.02799	0.272467	1.0419	0.0791641	0.969048	0.404296	1.59692e+06	1.90247e+06	1.6139e+06	1.94079e+06	1.83001e+06	1.88122e+06	1.90669e+06	1.77336e+06
TARS1	P26639	Threonine--tRNA ligase 1, cytoplasmic	0.864378	0.00753513	1.11925	0.0124104	1.0632	0.152914	1.15957	0.0032091	0.956558	0.115074	1.05365	0.0715521	1.00038	0.986963	1.35932e+06	1.52143e+06	1.44524e+06	1.57623e+06	1.5726e+06	1.50429e+06	1.65697e+06	1.5732e+06
ILF2	Q12905	Interleukin enhancer-binding factor 2	0.957007	0.121522	1.10647	0.00702469	1.04127	0.404317	1.15735	0.0195722	1.0818	0.126322	1.04304	0.020701	0.968468	0.307419	1.67201e+06	1.85003e+06	1.74102e+06	1.93511e+06	1.74713e+06	1.89005e+06	1.82232e+06	1.69204e+06
ILF3	Q12906	Interleukin enhancer-binding factor 3	1.14352	0.00829973	0.925101	0.101071	0.906215	0.0448683	0.889686	0.0113752	1.05524	0.0116772	1.00809	0.537912	1.02253	0.379112	1.26264e+06	1.16807e+06	1.14422e+06	1.12335e+06	1.10417e+06	1.16516e+06	1.1131e+06	1.12905e+06
SPAG1	Q07617	Sperm-associated antigen 1	4.3255	0.132082	0.694024	0.650683	0.853163	0.850327	0.816959	0.806059	1.15095	0.0458085	4.10058	0.162738	3.34695	0.371142	1.00677e+06	698721	858937	822488	232752	267886	954418	779008
RNF13	C9J383	E3 ubiquitin-protein ligase RNF13 (Fragment)	1.1076	0.0049542	0.691369	9.81971e-05	1.0616	0.208388	0.796324	0.00157283	0.778503	0.0151753	1.0062	0.707361	0.950518	0.211475	2.05632e+06	1.42168e+06	2.18298e+06	1.6375e+06	1.85655e+06	1.44533e+06	1.86807e+06	1.76469e+06
PSMA7	O14818	Proteasome subunit alpha type-7	0.984412	0.581076	0.993681	0.78252	0.949712	0.172625	1.0112	0.785354	1.00931	0.784337	0.990863	0.708956	1.00085	0.968126	1.90338e+06	1.89135e+06	1.80766e+06	1.9247e+06	1.93352e+06	1.95151e+06	1.91585e+06	1.93516e+06
WDR1	O75083	WD repeat-containing protein 1	0.988051	0.25032	1.10535	3.3622e-06	1.1032	1.79944e-06	1.15567	0.0016214	0.970713	0.0926995	1.04528	0.00637284	1.01758	0.332412	1.78483e+06	1.97286e+06	1.96903e+06	2.06268e+06	1.80642e+06	1.75351e+06	1.88822e+06	1.83817e+06
CAPN1	P07384	Calpain-1 catalytic subunit	1.08739	0.129458	1.0026	0.954252	0.88957	0.10892	0.991539	0.88491	0.994255	0.887554	1.03865	0.100008	1.01578	0.401504	1.88318e+06	1.88808e+06	1.67522e+06	1.86725e+06	1.73184e+06	1.72189e+06	1.79878e+06	1.75916e+06
RAB7A	P51149	Ras-related protein Rab-7a	0.803766	0.0154844	1.1051	0.262748	1.13586	0.106333	1.35499	0.0301747	1.0871	0.0443597	1.04381	0.0684595	0.921987	0.0300492	1.54515e+06	1.70753e+06	1.75506e+06	2.09366e+06	1.92239e+06	2.08982e+06	2.00661e+06	1.77241e+06
RPS12	P25398	40S ribosomal protein S12	0.963863	0.626477	0.996647	0.93711	1.45572	0.0109411	1.1972	0.0154212	1.00841	0.92638	1.13479	0.0935693	1.12809	0.265748	1.72434e+06	1.71856e+06	2.51016e+06	2.06439e+06	1.78899e+06	1.80404e+06	2.03012e+06	2.01813e+06
AK2	F8W1A4	Adenylate kinase 2, mitochondrial	1.08889	0.0662002	0.984438	0.667066	0.941076	0.134902	0.878308	0.0271681	1.05661	0.35821	0.977587	0.277816	1.01236	0.742232	830275	817354	781352	729237	762495	805657	745406	771922
EIF2S1	P05198	Eukaryotic translation initiation factor 2 subunit 1	0.958643	0.309252	1.16666	0.00725435	1.21288	0.00208867	1.22859	0.0086367	0.973245	0.588743	0.967153	0.485629	0.977412	0.657101	595616	694881	722411	731766	621311	604688	600903	607277
DHX9	Q08211	ATP-dependent RNA helicase A	0.990162	0.802527	1.03275	0.170852	0.985989	0.622941	0.981685	0.571171	1.05341	0.200801	1.00338	0.928025	0.990201	0.819109	1.34377e+06	1.38778e+06	1.32494e+06	1.31915e+06	1.35712e+06	1.4296e+06	1.3617e+06	1.34382e+06
CPNE1	B0QZ18	Copine-1	1.19187	0.000993084	0.922919	0.0562258	0.937763	0.0434473	0.92472	0.209509	1.02243	0.601809	1.06072	0.000101612	1.10196	0.00219932	1.9619e+06	1.81067e+06	1.8398e+06	1.81421e+06	1.64606e+06	1.68297e+06	1.746e+06	1.81389e+06
RPL36A	J3KQN4	60S ribosomal protein L36a	0.887224	0.241073	1.21909	0.642373	1.8464	0.00256263	0.801457	0.461231	0.922768	0.727634	0.764031	0.434616	1.33975	0.0191444	1.02354e+06	1.24778e+06	1.88986e+06	820320	1.15364e+06	1.06454e+06	881416	1.54559e+06
ANXA3	P12429	Annexin A3	0.918728	0.0778447	1.07629	0.167632	1.1513	0.0182435	1.12797	0.02576	1.04694	0.308293	1.03876	0.0673386	1.09662	0.0494169	1.34226e+06	1.44465e+06	1.54534e+06	1.51403e+06	1.46099e+06	1.52956e+06	1.51762e+06	1.60216e+06
PSMB1	P20618	Proteasome subunit beta type-1	0.976763	0.380455	1.02179	0.398343	0.849062	0.00309139	0.933507	0.239611	1.04329	0.51219	0.93105	0.0377347	0.981135	0.52876	1.71529e+06	1.75266e+06	1.45639e+06	1.60123e+06	1.7561e+06	1.83212e+06	1.63501e+06	1.72297e+06
PDLIM1	O00151	PDZ and LIM domain protein 1	1.04846	0.319903	0.876577	0.0531834	1.06068	0.499724	0.903679	0.161249	0.94352	0.368013	1.07614	0.18165	1.11807	0.196954	1.67301e+06	1.46652e+06	1.77453e+06	1.51186e+06	1.59568e+06	1.50555e+06	1.71717e+06	1.78407e+06
TALDO1	P37837	Transaldolase	1.08786	0.0164437	0.994177	0.708222	0.863394	0.00244504	0.91028	0.0342553	1.07825	0.0456807	1.04081	0.130922	1.08125	0.0158431	1.79292e+06	1.78248e+06	1.548e+06	1.63206e+06	1.64811e+06	1.77708e+06	1.71538e+06	1.78202e+06
CSE1L	P55060	Exportin-2	0.998228	0.956211	1.15022	0.0141551	0.905858	0.194466	1.00211	0.969637	1.01794	0.735238	0.959159	0.265964	0.945219	0.0886953	1.15533e+06	1.32888e+06	1.04656e+06	1.15776e+06	1.15738e+06	1.17815e+06	1.11011e+06	1.09398e+06
ETFB	P38117	Electron transfer flavoprotein subunit beta	1.23793	0.0118498	0.92261	0.235089	0.812633	0.0118108	0.886749	0.103917	1.08911	0.131862	0.980485	0.673993	1.10239	0.0169831	1.50257e+06	1.38628e+06	1.22104e+06	1.3324e+06	1.21377e+06	1.32194e+06	1.19009e+06	1.33806e+06
CCT6A	P40227	T-complex protein 1 subunit zeta	1.07782	0.00783265	1.02125	0.40918	0.986694	0.591168	0.941382	0.0675839	1.01285	0.58975	0.902657	0.0155008	0.965913	0.197642	1.34235e+06	1.37088e+06	1.32449e+06	1.26366e+06	1.24544e+06	1.26144e+06	1.1242e+06	1.20298e+06
RHOC	P08134	Rho-related GTP-binding protein RhoC	0.871214	0.0199619	1.19691	0.0661822	1.09025	0.26339	1.40135	0.0418398	1.05436	0.510708	1.01968	0.522018	0.904514	0.0306926	1.43674e+06	1.71964e+06	1.5664e+06	2.01337e+06	1.64912e+06	1.73877e+06	1.68158e+06	1.49165e+06
HNRNPUL2	Q1KMD3	Heterogeneous nuclear ribonucleoprotein U-like protein 2	1.30983	0.000149768	0.814405	6.62864e-05	0.79464	0.00198078	0.742792	0.000793731	1.08222	0.0448409	0.992132	0.708756	1.09137	0.0242299	2.16529e+06	1.76342e+06	1.72063e+06	1.60836e+06	1.65311e+06	1.78902e+06	1.64011e+06	1.80415e+06
PRKDC	P78527	DNA-dependent protein kinase catalytic subunit	0.883175	0.0033412	1.22788	0.0350487	0.860072	0.216714	1.10922	0.18197	1.09437	0.111539	0.925017	0.0161386	0.907913	0.0239014	1.05112e+06	1.29064e+06	904036	1.16592e+06	1.19016e+06	1.30247e+06	1.10092e+06	1.08056e+06
ATP5PO	P48047	ATP synthase subunit O, mitochondrial	1.05092	0.185521	0.957948	0.269697	0.890955	0.05767	0.928541	0.153689	1.01004	0.622575	1.00748	0.744624	0.99447	0.782813	769416	737061	685515	714434	732137	739488	737615	728088
ATP1A1	P05023	Sodium/potassium-transporting ATPase subunit alpha-1	0.890403	0.0491659	1.08211	0.282374	0.778318	0.0348018	0.992395	0.937145	1.17298	0.119435	0.927916	0.0657896	0.851833	0.00516761	1.66859e+06	1.80559e+06	1.29869e+06	1.6559e+06	1.87397e+06	2.19812e+06	1.73889e+06	1.59631e+06
CTTN	Q14247	Src substrate cortactin	1.17116	0.00553616	0.904281	0.0855241	0.841474	0.0531039	0.825545	0.00214092	0.976424	0.537995	1.04535	0.104817	1.0824	0.130334	1.96397e+06	1.77598e+06	1.65263e+06	1.62135e+06	1.67694e+06	1.6374e+06	1.75299e+06	1.81511e+06
GOT2	P00505	Aspartate aminotransferase, mitochondrial	0.918357	0.00768847	1.15211	0.0265078	0.977076	0.743966	1.18091	0.132558	1.18221	0.0560705	1.07986	0.00254687	1.0551	0.0170199	1.01462e+06	1.16895e+06	991359	1.19817e+06	1.10482e+06	1.30613e+06	1.19305e+06	1.16569e+06
CALCOCO1	Q9P1Z2	Calcium-binding and coiled-coil domain-containing protein 1	1.80846	0.0711918	0.743877	0.302808	0.405899	0.0317428	0.447798	0.0440602	0.842895	0.104621	1.54254	0.123516	1.18997	0.0983575	10400.5	7736.7	4221.55	4657.32	5751.02	4847.51	8871.18	6843.55
TRIM4	H7C0Q6	E3 ubiquitin-protein ligase TRIM4 (Fragment)	0.501605	0.0319779	1.76909	0.0524452	2.03171	0.0537034	2.44746	0.0193226	0.938242	0.752914	0.926536	0.662121	0.745387	0.213708	1.18721e+06	2.10028e+06	2.41207e+06	2.90566e+06	2.36683e+06	2.22066e+06	2.19295e+06	1.7642e+06
CAPZB	B1AK87	F-actin-capping protein subunit beta	1.04265	0.215126	0.948988	0.153661	0.871014	0.00578425	0.908299	0.0789523	1.03516	0.343197	0.994716	0.877641	1.02382	0.322414	1.7906e+06	1.69926e+06	1.55964e+06	1.6264e+06	1.71736e+06	1.77774e+06	1.70829e+06	1.75828e+06
XRCC5	P13010	X-ray repair cross-complementing protein 5	1.05886	0.0793331	0.990594	0.845232	0.961199	0.0598275	0.996269	0.940348	1.07587	0.0330485	1.00496	0.828663	1.00492	0.867664	1.84555e+06	1.82819e+06	1.77394e+06	1.83866e+06	1.74296e+06	1.87519e+06	1.7516e+06	1.75153e+06
PTK2	E7ESA6	Focal adhesion kinase 1	1.01316	0.770659	0.866377	0.0443607	0.891654	0.0686182	0.972598	0.554244	0.974025	0.272336	1.15196	0.000985926	1.07442	0.0265475	401837	348142	358299	390825	396618	386316	456888	426135
PSMA1	P25786	Proteasome subunit alpha type-1	1.06877	0.027067	0.950047	0.219416	0.854916	0.00147465	0.883152	0.00337119	0.983849	0.574275	0.926585	0.00666509	0.975029	0.125749	1.48439e+06	1.41024e+06	1.26903e+06	1.31094e+06	1.38888e+06	1.36644e+06	1.28691e+06	1.35419e+06
NQO1	P15559	NAD(P)H dehydrogenase [quinone] 1	1.02736	0.292618	1.04869	0.268104	0.941362	0.242623	1.03744	0.567685	0.990962	0.66107	1.10445	4.64895e-05	1.0679	0.0380143	1.00946e+06	1.05861e+06	950265	1.04725e+06	982572	973692	1.0852e+06	1.04928e+06
IDH1	O75874	Isocitrate dehydrogenase [NADP] cytoplasmic	1.39981	0.000109562	0.78167	0.000262567	0.656281	0.000171716	0.685903	0.000196619	1.00941	0.864847	1.12376	0.00328968	1.12493	0.0303011	1.52035e+06	1.18841e+06	997778	1.04281e+06	1.08611e+06	1.09634e+06	1.22053e+06	1.22179e+06
TXNDC5	Q8NBS9	Thioredoxin domain-containing protein 5	1.17107	0.0618803	1.00047	0.993704	0.806118	0.0370055	0.854393	0.13573	1.07259	0.416922	0.885265	0.252008	1.16548	0.0208582	1.2061e+06	1.20668e+06	972263	1.03049e+06	1.02992e+06	1.10468e+06	911753	1.20035e+06
PSMA4	P25789	Proteasome subunit alpha type-4	1.04563	0.0533631	1.00435	0.640113	0.879869	0.000251982	0.926559	0.0551345	1.06684	0.0444119	0.977024	0.231451	1.02258	0.512878	1.7658e+06	1.77348e+06	1.55368e+06	1.63612e+06	1.68875e+06	1.80163e+06	1.64995e+06	1.72689e+06
PHB2	Q99623	Prohibitin-2	0.962183	0.465964	1.10867	0.0769899	1.00493	0.903629	1.13207	0.0732238	1.15213	0.037898	1.12444	0.090998	1.10011	0.084974	1.11063e+06	1.23132e+06	1.11611e+06	1.25732e+06	1.15428e+06	1.32988e+06	1.29792e+06	1.26984e+06
HNRNPM	P52272	Heterogeneous nuclear ribonucleoprotein M	1.24482	0.00178571	0.892494	0.0262203	0.802294	0.00227237	0.779874	0.00211709	1.02911	0.471642	0.983611	0.5443	0.998865	0.973278	2.06283e+06	1.84106e+06	1.65499e+06	1.60875e+06	1.65713e+06	1.70536e+06	1.62997e+06	1.65524e+06
VCL	P18206	Vinculin	1.0259	0.306932	1.03389	0.303667	1.02226	0.0664868	1.00961	0.214937	0.966032	0.237173	1.04763	0.0966603	1.04958	0.108299	1.61227e+06	1.66691e+06	1.64816e+06	1.62777e+06	1.57157e+06	1.51819e+06	1.64642e+06	1.64949e+06
DDX21	Q9NR30	Nucleolar RNA helicase 2	0.602916	0.000156164	1.30655	0.00151708	2.13534	0.000184642	2.30844	0.000172933	1.05339	0.256773	1.16007	0.00612568	1.07827	0.149175	703717	919439	1.50267e+06	1.62449e+06	1.16719e+06	1.2295e+06	1.35402e+06	1.25854e+06
CAV1	Q03135	Caveolin-1	0.733197	0.00201852	1.0024	0.970388	1.20126	0.1524	1.44532	0.0338525	1.19306	0.0633471	1.06175	0.407895	1.0117	0.764028	1.09245e+06	1.09508e+06	1.31232e+06	1.57895e+06	1.48998e+06	1.77764e+06	1.58199e+06	1.50742e+06
SFPQ	P23246	Splicing factor, proline- and glutamine-rich	1.04972	0.29951	1.01317	0.404287	1.11287	0.00154785	1.14602	0.00464556	1.05594	0.324618	1.21171	0.0180448	1.24321	0.00650709	1.58492e+06	1.60579e+06	1.76381e+06	1.81635e+06	1.50984e+06	1.59431e+06	1.8295e+06	1.87706e+06
PRKCSH	K7ELL7	Glucosidase 2 subunit beta	1.05963	0.113791	1.00995	0.736462	0.930326	0.162648	0.884278	0.0138576	1.07257	0.0513658	0.992622	0.783599	1.10554	0.0115429	1.25561e+06	1.2681e+06	1.16813e+06	1.11031e+06	1.18496e+06	1.27095e+06	1.17621e+06	1.31002e+06
CKMT1A	P12532	Creatine kinase U-type, mitochondrial	1.4289	1.34967e-05	0.88841	0.00429517	0.771764	0.000317581	0.734797	0.000300048	1.08808	0.0541069	1.00554	0.774976	1.04196	0.0520243	2.13954e+06	1.90079e+06	1.65122e+06	1.57213e+06	1.49734e+06	1.62922e+06	1.50564e+06	1.56017e+06
HSPA6	P17066	Heat shock 70 kDa protein 6	1.20203	0.00221421	0.795938	0.0029107	0.858543	0.0614888	0.796782	0.0310153	0.928116	0.230342	0.954285	0.342869	1.06519	0.123951	1.97515e+06	1.5721e+06	1.69575e+06	1.57376e+06	1.64318e+06	1.52506e+06	1.56806e+06	1.7503e+06
PHB	P35232	Prohibitin	1.09516	0.00301026	0.992778	0.661263	0.8829	0.000747078	0.864857	0.0122321	1.08878	0.0401973	0.979981	0.258505	1.01282	0.336244	1.78937e+06	1.77645e+06	1.57983e+06	1.54755e+06	1.63389e+06	1.77895e+06	1.60118e+06	1.65483e+06
RCC1	P18754	Regulator of chromosome condensation	0.97147	0.31501	1.04247	0.300658	1.09739	0.051018	1.12724	0.121935	0.982427	0.503022	0.945177	0.17563	0.884635	0.00783779	509576	531218	559204	574415	524541	515324	495784	464028
DHRS9	Q9BPW9	Dehydrogenase/reductase SDR family member 9	0.727826	0.00957432	1.1711	0.208892	1.0307	0.778948	1.34037	0.0380731	1.09582	0.177896	1.10249	0.0135154	0.97332	0.443845	986017	1.15472e+06	1.01628e+06	1.32163e+06	1.35474e+06	1.48456e+06	1.49359e+06	1.3186e+06
CTNND1	C9JZR2	Catenin delta-1	1.18728	0.00184198	0.865747	0.00178486	0.785253	0.000442108	0.734349	0.00063147	0.958751	0.233956	1.04145	0.112665	1.05796	0.0590993	1.74475e+06	1.51051e+06	1.37007e+06	1.28126e+06	1.46954e+06	1.40892e+06	1.53045e+06	1.55471e+06
PCBP1	Q15365	Poly(rC)-binding protein 1	1.07272	0.555744	0.752886	0.14083	1.12853	0.285732	0.643468	0.0232767	1.01388	0.788861	0.80573	0.190094	1.02768	0.529857	1.47446e+06	1.1101e+06	1.66398e+06	948770	1.37451e+06	1.39359e+06	1.10748e+06	1.41255e+06
RCC2	Q9P258	Protein RCC2	1.04799	0.200023	1.0109	0.626084	1.02047	0.562629	1.14484	0.00189916	1.03379	0.559187	1.09879	0.0601849	1.03878	0.432657	946529	956843	965908	1.08362e+06	903184	933704	992406	938213
HADHB	P55084	Trifunctional enzyme subunit beta, mitochondrial	1.10343	0.0719166	0.950035	0.181165	0.858387	0.0163523	0.91019	0.0755159	1.07295	0.226973	1.0423	0.206139	1.01267	0.752121	708781	673367	608409	645125	642342	689202	669514	650480
ESD	P10768	S-formylglutathione hydrolase	1.16818	0.0127341	0.953465	0.176133	0.897544	0.0299412	0.89237	0.0218016	1.03783	0.230169	1.05878	0.0806438	1.12005	0.00995772	849289	809767	762274	757880	727018	754521	769753	814295
HNRNPF	P52597	Heterogeneous nuclear ribonucleoprotein F	1.23037	0.000107657	0.796811	0.366827	0.898503	0.00703377	0.52068	0.0424026	0.985195	0.583627	0.590365	0.134423	0.976218	0.388185	940675	749540	845200	489791	764547	753229	451362	746365
PTBP1	P26599	Polypyrimidine tract-binding protein 1	1.06441	0.159752	0.910214	0.0213689	1.1292	0.0370632	1.07382	0.512494	0.966937	0.658187	0.979296	0.662955	0.962959	0.268579	1.54965e+06	1.41051e+06	1.74987e+06	1.66405e+06	1.45588e+06	1.40774e+06	1.42573e+06	1.40195e+06
FDXR	P22570	NADPH:adrenodoxin oxidoreductase, mitochondrial	1.16703	0.756109	1.2466	0.493978	1.09509	0.7865	1.00888	0.981521	1.08695	0.869869	1.45638	0.245829	1.49656	0.213556	1.02043e+06	1.27206e+06	1.11746e+06	1.02948e+06	874377	950405	1.27343e+06	1.30856e+06
U2AF2	P26368	Splicing factor U2AF 65 kDa subunit	0.97097	0.465617	0.983219	0.721721	1.00037	0.994317	1.04104	0.715008	1.04293	0.481495	0.963584	0.338286	0.941524	0.121039	1.02298e+06	1.00581e+06	1.02336e+06	1.06496e+06	1.05356e+06	1.09879e+06	1.0152e+06	991955
RAD23B	P54727	UV excision repair protein RAD23 homolog B	1.28384	0.00282368	0.855644	0.00622332	0.864056	0.0722825	0.788811	0.046154	1.01753	0.736502	0.949497	0.415291	1.00414	0.940367	1.09005e+06	932697	941868	859847	849057	863942	806176	852572
KHSRP	Q92945	Far upstream element-binding protein 2	1.18449	0.0255216	0.914694	0.0771312	0.955564	0.485142	0.902	0.18722	1.04768	0.349656	1.03782	0.39391	1.05745	0.277708	1.74245e+06	1.59381e+06	1.66502e+06	1.57169e+06	1.47106e+06	1.5412e+06	1.52669e+06	1.55558e+06
CPNE3	O75131	Copine-3	1.12193	0.0874023	0.971778	0.618887	0.856832	0.0250615	0.903883	0.153217	1.02482	0.44556	0.99021	0.790712	1.00172	0.966275	1.01541e+06	986749	870031	917807	905050	927514	896189	906609
EIF3C	Q99613	Eukaryotic translation initiation factor 3 subunit C	0.735516	0.000162485	0.982131	0.676774	1.44102	0.000971332	1.45018	1.59118e-05	0.942069	0.16865	0.965951	0.126644	0.986722	0.65246	1.12668e+06	1.10655e+06	1.62358e+06	1.63389e+06	1.53183e+06	1.44309e+06	1.47967e+06	1.51149e+06
SNRPD2	P62316	Small nuclear ribonucleoprotein Sm D2	1.00526	0.815074	1.00657	0.948261	1.01688	0.693291	0.876977	0.0626475	1.0096	0.845264	0.92806	0.173448	0.938319	0.0384938	833610	839086	847684	731056	829246	837207	769590	778097
FUBP1	Q96AE4	Far upstream element-binding protein 1	1.01156	0.626016	0.965507	0.350672	1.21503	0.0141292	1.09713	0.0574353	0.991331	0.783355	1.1491	0.00529967	1.10888	0.0516801	1.32158e+06	1.27599e+06	1.60576e+06	1.44994e+06	1.30648e+06	1.29515e+06	1.50127e+06	1.44874e+06
PNP	P00491	Purine nucleoside phosphorylase	0.877411	0.024819	1.26269	0.00300343	1.15453	0.0332936	1.28121	0.00311292	0.989998	0.750286	1.01042	0.587507	1.02051	0.30648	1.03012e+06	1.30072e+06	1.1893e+06	1.3198e+06	1.17404e+06	1.1623e+06	1.18628e+06	1.19812e+06
DDX50	Q9BQ39	ATP-dependent RNA helicase DDX50	0.695798	0.0022394	1.23292	0.0267644	1.78872	6.90923e-05	1.84717	0.00146407	1.04685	0.416323	1.14976	0.017933	1.08268	0.114811	246612	304052	441120	455535	354431	371037	407511	383736
RAB1B	Q9H0U4	Ras-related protein Rab-1B	0.959838	0.654232	1.03178	0.7394	0.985801	0.873687	1.20796	0.143678	1.05825	0.175868	1.07317	0.197935	1.05812	0.0790356	1.42246e+06	1.46768e+06	1.40227e+06	1.71827e+06	1.48198e+06	1.5683e+06	1.59042e+06	1.56811e+06
IQGAP1	P46940	Ras GTPase-activating-like protein IQGAP1	1.13564	0.0417413	1.0303	0.499481	0.939502	0.247154	0.986706	0.777389	1.07052	0.203923	1.00238	0.441184	0.985535	0.333761	1.58659e+06	1.63466e+06	1.4906e+06	1.5655e+06	1.39709e+06	1.49561e+06	1.40042e+06	1.37688e+06
SHROOM3	A0A2R8Y5P9	Protein Shroom3	0.799225	0.4755	0.971428	0.741569	0.843173	0.192337	0.78619	0.103695	0.722002	0.329906	1.07812	0.820144	0.701904	0.295079	1.66763e+06	1.61998e+06	1.4061e+06	1.31107e+06	2.08656e+06	1.5065e+06	2.24957e+06	1.46457e+06
RPL9	P32969	60S ribosomal protein L9	0.781809	0.00109699	1.20032	0.0131641	1.52096	2.813e-05	1.46083	0.000138223	0.98125	0.575251	0.944758	0.211703	0.937216	0.257211	1.11074e+06	1.33324e+06	1.68939e+06	1.62261e+06	1.42073e+06	1.39409e+06	1.34225e+06	1.33153e+06
ANXA4	P09525	Annexin A4	1.36784	0.000432171	0.921776	0.133218	0.812234	0.0019135	0.847952	0.0124353	1.02487	0.386456	1.11032	0.0115774	1.13567	0.0107336	1.25643e+06	1.15815e+06	1.02051e+06	1.06539e+06	918552	941397	1.01988e+06	1.04317e+06
MVP	Q14764	Major vault protein	1.35306	6.0354e-05	0.765134	0.000168412	0.67731	0.00091316	0.693883	0.000519208	0.98347	0.516281	1.09966	0.00994829	1.17806	0.0020897	1.74632e+06	1.33617e+06	1.1828e+06	1.21174e+06	1.29064e+06	1.2693e+06	1.41926e+06	1.52044e+06
LRRC59	Q96AG4	Leucine-rich repeat-containing protein 59	0.727121	0.0118501	1.24698	0.0714465	1.40271	0.0352373	1.76476	0.00285575	1.06589	0.147873	1.07019	0.0204649	0.931032	0.193011	899208	1.1213e+06	1.26132e+06	1.58688e+06	1.23667e+06	1.31815e+06	1.32347e+06	1.15138e+06
FUS	H3BPE7	RNA-binding protein FUS	1.05151	0.523922	1.29655	0.118285	1.15574	0.0806733	1.42909	0.223521	0.964579	0.585591	0.988849	0.91281	1.15218	0.0728446	1.04665e+06	1.35702e+06	1.20965e+06	1.49575e+06	995372	960115	984272	1.14685e+06
PSME2	A0A087X1Z3	Proteasome activator complex subunit 2	1.03987	0.454719	1.10042	0.0926277	0.9303	0.142682	0.969009	0.500387	1.00004	0.999052	1.06203	0.110612	1.04633	0.274216	1.35267e+06	1.4885e+06	1.25839e+06	1.31075e+06	1.3008e+06	1.30086e+06	1.38149e+06	1.36108e+06
ACTR3	P61158	Actin-related protein 3	1.05825	0.101385	1.04234	0.258022	1.00052	0.991032	0.979865	0.511775	1.0089	0.651573	0.980404	0.17504	1.0506	0.0116496	1.42796e+06	1.48843e+06	1.42871e+06	1.39921e+06	1.34936e+06	1.36138e+06	1.32292e+06	1.41764e+06
APMAP	Q9HDC9	Adipocyte plasma membrane-associated protein	0.882066	0.0609421	1.17279	0.214412	1.01471	0.849557	1.14327	0.0952531	1.09323	0.0909425	1.04304	0.0740644	0.948473	0.225848	1.18403e+06	1.38861e+06	1.20145e+06	1.35367e+06	1.34233e+06	1.46748e+06	1.40011e+06	1.27317e+06
RPL18A	Q02543	60S ribosomal protein L18a	0.783663	0.00141545	1.35552	0.00158745	1.69852	9.74158e-05	1.59976	0.00362283	0.962784	0.264058	1.11319	0.0175505	1.13514	0.000101574	913797	1.23867e+06	1.55211e+06	1.46186e+06	1.16606e+06	1.12266e+06	1.29805e+06	1.32364e+06
PGAM1	P18669	Phosphoglycerate mutase 1	1.21403	0.000210771	1.00349	0.929634	0.853076	0.0105317	0.924593	0.0332551	1.09429	0.0250716	0.693425	0.167254	1.05239	0.0655466	930349	933595	793659	860194	766330	838588	531392	806477
ALDOC	A8MVZ9	Fructose-bisphosphate aldolase	1.22734	0.00265482	0.932775	0.220225	0.838388	0.0214232	0.851103	0.0360156	1.02043	0.776055	0.933789	0.23244	1.01162	0.746102	1.95577e+06	1.82429e+06	1.63969e+06	1.66456e+06	1.5935e+06	1.62606e+06	1.48799e+06	1.61202e+06
PGD	P52209	6-phosphogluconate dehydrogenase, decarboxylating	0.961931	0.172572	1.08835	0.122954	0.921848	0.144719	0.974503	0.529903	1.02892	0.498786	1.06844	0.0633504	1.04622	0.194175	1.18067e+06	1.28498e+06	1.0884e+06	1.15057e+06	1.2274e+06	1.2629e+06	1.31141e+06	1.28412e+06
S100A14	Q9HCY8	Protein S100-A14	1.07631	0.187126	1.01946	0.699522	0.990182	0.830985	1.0638	0.238961	1.14275	0.0332408	1.04116	0.146725	1.02542	0.537211	1.47058e+06	1.49919e+06	1.45614e+06	1.5644e+06	1.36632e+06	1.56136e+06	1.42256e+06	1.40106e+06
DENND4A	H3BTW5	C-myc promoter-binding protein (Fragment)	1.39591	0.462075	1.11313	0.438613	0.954009	0.796546	0.956707	0.772141	1.19039	0.717668	1.20596	0.692603	1.58167	0.337801	667215	742700	636529	638329	477979	568980	576425	756007
NIPAL4	Q0D2K0	Magnesium transporter NIPA4	0.928135	0.848245	0.937428	0.908352	0.732756	0.51834	1.09375	0.82842	1.47745	0.509391	1.55349	0.10543	0.925152	0.839915	1.0336e+06	968929	757379	1.1305e+06	1.11364e+06	1.64534e+06	1.73002e+06	1.03028e+06
FAM49B	Q9NUQ9	Protein FAM49B	1.03802	0.173093	1.10875	0.0195287	1.05654	0.442183	1.18239	0.000699339	0.989731	0.703256	1.09325	0.0573628	1.02058	0.42241	1.39045e+06	1.54167e+06	1.46907e+06	1.64406e+06	1.33953e+06	1.32577e+06	1.46443e+06	1.3671e+06
ANXA10	Q9UJ72	Annexin A10	1.71085	0.0017908	0.829362	0.0349509	0.861026	0.162247	0.724461	0.00950787	0.976721	0.68474	0.994901	0.909975	1.01856	0.795871	2.57512e+06	2.1357e+06	2.21724e+06	1.86557e+06	1.50517e+06	1.47013e+06	1.4975e+06	1.53311e+06
HMGB1	P09429	High mobility group protein B1	1.0147	0.695036	1.00849	0.81585	0.929162	0.176139	0.950315	0.359617	0.928601	0.0419259	1.03113	0.343639	0.964665	0.225452	2.14789e+06	2.16611e+06	1.99574e+06	2.04117e+06	2.11677e+06	1.96564e+06	2.18267e+06	2.04197e+06
RALY	Q9UKM9	RNA-binding protein Raly	0.960527	0.00996624	1.10538	0.025931	1.08344	0.00463122	1.02638	0.673331	1.06278	0.00391374	0.990129	0.538996	0.997521	0.862364	551943	610105	597998	566505	574625	610700	568953	573200
TOP1	P11387	DNA topoisomerase 1	1.01179	0.759578	0.73852	0.00206467	1.14491	0.031596	0.787082	0.0028021	0.898691	0.0217098	1.13116	0.100718	0.866594	0.0149644	1.09798e+06	810883	1.25709e+06	864202	1.08519e+06	975252	1.22752e+06	940421
SRSF7	A0A0B4J1Z1	Serine/arginine-rich-splicing factor 7	1.03773	0.175375	1.00216	0.943932	1.19523	0.019981	1.06948	0.264318	1.05119	0.0888072	1.07628	0.0192234	1.14292	0.00328584	1.48311e+06	1.48632e+06	1.77266e+06	1.58615e+06	1.42919e+06	1.50235e+06	1.53821e+06	1.63344e+06
UBA1	P22314	Ubiquitin-like modifier-activating enzyme 1	1.08554	0.0327325	1.0153	0.493413	0.878256	0.00167353	0.895344	0.0417866	1.01202	0.805103	0.982001	0.487423	0.980052	0.492696	1.02666e+06	1.04237e+06	901672	919216	945758	957124	928736	926892
NUDC	Q9Y266	Nuclear migration protein nudC	1.01805	0.429162	1.1666	0.0457822	1.10496	0.0260535	1.25932	0.000371067	0.998074	0.931452	1.03116	0.656477	0.931018	0.0389018	701907	818847	775582	883926	689460	688132	710945	641899
VDAC1	P21796	Voltage-dependent anion-selective channel protein 1	0.830687	0.043935	1.10258	0.329647	0.998337	0.985858	0.993455	0.9427	1.10299	0.0636841	0.947482	0.217243	0.955664	0.191582	1.08218e+06	1.19319e+06	1.08038e+06	1.0751e+06	1.30276e+06	1.43693e+06	1.23434e+06	1.245e+06
WARS	P23381	Tryptophan--tRNA ligase, cytoplasmic	0.992081	0.844796	1.3425	0.00410666	1.12124	0.0187197	1.18326	0.0288653	1.07482	0.0370041	1.16288	0.00525792	1.19367	0.00229803	1.10778e+06	1.4872e+06	1.24209e+06	1.3108e+06	1.11663e+06	1.20018e+06	1.29851e+06	1.33288e+06
RPL39	P62891	60S ribosomal protein L39	0.854555	0.00386368	1.25933	0.00116687	1.48666	0.000755032	1.5083	0.00604126	0.905603	0.0537722	1.01883	0.455546	0.980896	0.617894	960185	1.20919e+06	1.42746e+06	1.44825e+06	1.12361e+06	1.01754e+06	1.14477e+06	1.10214e+06
SUB1	P53999	Activated RNA polymerase II transcriptional coactivator p15	1.18488	0.0534756	1.04592	0.528279	1.01714	0.79074	0.92824	0.417428	1.11981	0.024123	1.19631	0.20666	1.10917	0.0484807	1.55197e+06	1.62324e+06	1.57858e+06	1.4406e+06	1.30981e+06	1.46674e+06	1.56694e+06	1.4528e+06
RPL35A	P18077	60S ribosomal protein L35a	0.705569	0.0144272	1.35216	0.0206057	1.73327	0.000199398	1.60017	0.0014484	0.841126	0.108565	1.01748	0.864339	0.918585	0.329425	1.24743e+06	1.68673e+06	2.16214e+06	1.99611e+06	1.76798e+06	1.4871e+06	1.79889e+06	1.62404e+06
RBMX	P38159	RNA-binding motif protein, X chromosome	1.02857	0.2346	0.964581	0.0187475	1.07759	0.104464	0.967519	0.302445	1.03762	0.38659	1.04394	0.0758468	1.04504	0.175954	1.30217e+06	1.25605e+06	1.40321e+06	1.25987e+06	1.266e+06	1.31363e+06	1.32162e+06	1.32303e+06
SLC2A1	P11166	Solute carrier family 2, facilitated glucose transporter member 1	0.88854	0.163467	1.03633	0.729955	0.710827	0.0214267	0.85196	0.247536	1.12974	0.178311	0.954155	0.254517	0.864567	0.0204578	738182	764998	524720	628902	830781	938566	792693	718266
TPT1	P13693	Translationally-controlled tumor protein	0.815547	0.00706886	1.15141	0.0990475	1.42434	0.00470894	1.25265	0.00632547	0.972798	0.274109	1.01536	0.540618	1.03745	0.392223	988629	1.13832e+06	1.40814e+06	1.2384e+06	1.21223e+06	1.17925e+06	1.23085e+06	1.25763e+06
NAMPT	P43490	Nicotinamide phosphoribosyltransferase	0.844498	0.00383481	1.28695	0.000768125	1.24346	0.0111078	1.40383	0.00032872	0.989628	0.75066	1.11628	0.00246183	1.05956	0.166925	918048	1.18148e+06	1.14155e+06	1.28879e+06	1.08709e+06	1.07582e+06	1.2135e+06	1.15184e+06
CANX	P27824	Calnexin	0.83843	0.0642529	1.16227	0.28488	1.0479	0.642256	1.27816	0.0222777	1.11232	0.0861731	1.10258	5.5939e-06	0.953957	0.319617	738465	858294	773840	943873	880772	979704	971122	840218
GART	P22102	Trifunctional purine biosynthetic protein adenosine-3	0.918907	0.0361115	1.21754	0.00160716	1.03977	0.171069	1.0981	0.032594	0.985009	0.490168	0.952168	0.0354041	0.930726	0.0430266	525423	639725	546317	576967	571791	563219	544441	532181
GTF3C4	Q9UKN8	General transcription factor 3C polypeptide 4	0.543291	0.225979	0.622608	0.517427	0.657039	0.500708	0.318984	0.196512	0.970778	0.933382	0.554132	0.280013	0.617941	0.197395	1.35965e+06	846531	893346	433708	2.50263e+06	2.42949e+06	1.38678e+06	1.54648e+06
LAMP1	P11279	Lysosome-associated membrane glycoprotein 1	0.929779	0.123817	1.00412	0.911605	0.886799	0.0269177	1.03653	0.747956	1.1214	0.145594	1.02692	0.381003	1.0066	0.809101	1.22761e+06	1.23267e+06	1.08864e+06	1.27245e+06	1.32033e+06	1.48061e+06	1.35587e+06	1.32904e+06
G3BP1	Q13283	Ras GTPase-activating protein-binding protein 1	0.728755	0.0142886	1.00659	0.966735	1.064	0.65784	1.08323	0.500712	0.714325	0.00449687	0.826802	0.001116	0.724176	0.0106749	1.08052e+06	1.08764e+06	1.14967e+06	1.17045e+06	1.48269e+06	1.05912e+06	1.22589e+06	1.07373e+06
ATIC	P31939	Bifunctional purine biosynthesis protein PURH	1.02888	0.124779	1.03131	0.279871	0.925343	0.0568847	0.947557	0.232511	0.990656	0.58413	0.923006	0.00111865	0.956644	0.0322456	1.4614e+06	1.50715e+06	1.35229e+06	1.38476e+06	1.42037e+06	1.4071e+06	1.31101e+06	1.35879e+06
APEX1	P27695	DNA-(apurinic or apyrimidinic site) lyase	0.954352	0.0444776	1.0524	0.287681	1.01267	0.712817	1.11587	0.0902936	1.02469	0.522416	1.01517	0.520527	0.989716	0.629501	1.21137e+06	1.27485e+06	1.22673e+06	1.35174e+06	1.26932e+06	1.30066e+06	1.28857e+06	1.25626e+06
MTHFD1	P11586	C-1-tetrahydrofolate synthase, cytoplasmic	1.10362	0.00606583	1.07132	0.000469043	0.878095	0.000417054	0.917345	0.0261747	1.00542	0.789705	0.898715	0.00556153	0.920308	0.0266797	1.69787e+06	1.81897e+06	1.49089e+06	1.55753e+06	1.53846e+06	1.5468e+06	1.38264e+06	1.41586e+06
PRXL2A	Q9BRX8	Peroxiredoxin-like 2A	1.22655	0.0575631	0.890127	0.208727	0.769064	0.0576651	0.898991	0.230659	1.1258	0.0864656	1.08375	0.00578077	1.02341	0.354496	1.42743e+06	1.2706e+06	1.09779e+06	1.28325e+06	1.16378e+06	1.31019e+06	1.26125e+06	1.19102e+06
ARPC2	O15144	Actin-related protein 2/3 complex subunit 2	0.96701	0.117317	1.06937	0.132857	1.01119	0.519487	1.14052	0.0327153	1.02176	0.514656	1.01729	0.517733	0.993775	0.636926	1.14157e+06	1.22076e+06	1.15434e+06	1.30198e+06	1.18051e+06	1.2062e+06	1.20092e+06	1.17316e+06
SBDS	Q9Y3A5	Ribosome maturation protein SBDS	0.852849	0.00905921	1.07329	0.205943	1.31244	0.00324427	1.25963	0.00209602	0.9165	0.193744	0.90181	0.0127584	0.926867	0.0384336	545608	585594	716077	687265	639748	586329	576931	592961
AKR1B1	P15121	Aldo-keto reductase family 1 member B1	1.23466	0.00631451	1.16339	0.186612	0.729868	0.00183905	0.964749	0.537484	0.991256	0.837572	1.00798	0.737627	1.10076	0.0471151	1.15119e+06	1.33929e+06	840216	1.11061e+06	932390	924237	939834	1.02634e+06
	H3BNC9	Uncharacterized protein	0.887134	0.00162405	1.04685	0.0810223	1.38709	0.00289458	1.24797	0.00134044	0.952801	0.0160571	0.937178	0.0244962	0.949943	0.147353	1.13961e+06	1.19301e+06	1.58075e+06	1.42221e+06	1.2846e+06	1.22397e+06	1.2039e+06	1.2203e+06
FKBP4	Q02790	Peptidyl-prolyl cis-trans isomerase FKBP4	1.05082	0.0993295	1.10241	0.0525955	1.07515	0.0509077	1.07807	0.436232	1.01275	0.767495	0.953172	0.00625913	0.953891	0.165294	1.49895e+06	1.65246e+06	1.6116e+06	1.61598e+06	1.42646e+06	1.44464e+06	1.35966e+06	1.36068e+06
DDOST	A0A0C4DGS1	Dolichyl-diphosphooligosaccharide--protein glycosyltransferase 48 kDa subunit	0.743965	0.0344793	1.14929	0.29319	0.902567	0.45727	1.18149	0.180462	1.14066	0.15722	0.994659	0.772395	0.859963	0.0244415	915508	1.05218e+06	826307	1.08167e+06	1.23058e+06	1.40368e+06	1.22401e+06	1.05825e+06
SND1	Q7KZF4	Staphylococcal nuclease domain-containing protein 1	0.894247	0.000520242	1.05023	0.00757118	1.01026	0.729382	1.05407	0.0138036	1.0122	0.308118	0.91234	0.000317636	0.92722	0.0238473	1.22944e+06	1.29119e+06	1.24205e+06	1.29592e+06	1.37483e+06	1.39161e+06	1.25431e+06	1.27477e+06
CTNNA1	P35221	Catenin alpha-1	1.31371	0.000642593	0.904226	0.0281278	0.620093	0.000184642	0.65532	0.00018531	1.03994	0.533778	0.894276	0.00244502	0.897774	0.00566132	1.6913e+06	1.52932e+06	1.04876e+06	1.10834e+06	1.28742e+06	1.33884e+06	1.15131e+06	1.15581e+06
RTN4	Q9NQC3-2	Isoform B of Reticulon-4	0.929011	0.368839	1.12597	0.229702	1.02309	0.806194	1.24967	0.0380101	1.03649	0.380961	1.06223	0.167941	0.922291	0.0409224	1.12359e+06	1.26513e+06	1.14953e+06	1.40412e+06	1.20945e+06	1.25359e+06	1.28471e+06	1.11546e+06
FKBP1A	P62942	Peptidyl-prolyl cis-trans isomerase FKBP1A	1.08775	0.191098	0.998607	0.977087	1.07299	0.284224	0.928528	0.386748	0.944157	0.436731	1.0263	0.645398	1.09712	0.221472	1.15805e+06	1.15643e+06	1.24257e+06	1.07528e+06	1.06463e+06	1.00518e+06	1.09263e+06	1.16803e+06
PLP2	Q04941	Proteolipid protein 2	0.9803	0.690813	1.05456	0.404555	0.95867	0.721174	1.36306	0.143178	1.15421	0.263228	1.07908	0.376221	0.984599	0.703472	996420	1.05078e+06	955238	1.35818e+06	1.01644e+06	1.17319e+06	1.09682e+06	1.00079e+06
RAP2A	P10114	Ras-related protein Rap-2a	2.30773	0.00503105	0.935807	0.153265	0.843744	0.020446	0.808612	0.0544214	1.22083	0.727793	1.1628	0.644118	1.02178	0.949154	157413	147309	132817	127286	68211.4	83274.4	79316	69697
DDX3X	A0A0D9SF53	ATP-dependent RNA helicase DDX3X	0.826894	0.000139072	1.09637	0.0896135	1.04888	0.0682437	1.09659	0.0458227	0.93053	0.00911688	0.829367	7.28205e-06	0.832242	0.0018968	1.2181e+06	1.3355e+06	1.27765e+06	1.33576e+06	1.47311e+06	1.37077e+06	1.22175e+06	1.22598e+06
ATMIN	O43313	ATM interactor	1.01567	0.60799	1.1818	0.000579558	0.95646	0.464425	1.12806	0.0173324	0.964582	0.323856	1.02848	0.375307	1.0173	0.548108	1.10909e+06	1.31072e+06	1.0608e+06	1.25111e+06	1.09198e+06	1.0533e+06	1.12308e+06	1.11087e+06
EIF2S3	P41091	Eukaryotic translation initiation factor 2 subunit 3	0.91813	0.0140742	1.19804	0.00565682	1.05567	0.20111	1.22491	0.0016492	0.999722	0.992061	1.06361	0.318105	0.99275	0.78027	953944	1.14286e+06	1.00706e+06	1.16849e+06	1.03901e+06	1.03872e+06	1.1051e+06	1.03148e+06
RSL1D1	O76021	Ribosomal L1 domain-containing protein 1	0.797533	0.00192486	0.907804	0.0115281	1.62221	0.0020909	1.41586	0.000460603	0.935351	0.13414	1.05482	0.149017	1.03869	0.239845	297222	269819	482155	420824	372677	348583	393107	387095
RAP1B	P61224	Ras-related protein Rap-1b	0.855357	0.0752446	1.17698	0.134746	1.14628	0.258457	1.59822	0.125035	1.17423	0.0574945	1.0788	0.0747678	0.968497	0.26801	491709	578731	563636	785861	574859	675017	620157	556749
ALDH3A1	P30838	Aldehyde dehydrogenase, dimeric NADP-preferring	1.00495	0.898555	0.872385	0.0214647	0.893025	0.0216525	0.927418	0.126158	1.01558	0.627288	1.20682	0.00854063	1.18596	0.00117563	1.02619e+06	895229	916409	951703	1.02113e+06	1.03704e+06	1.23232e+06	1.21102e+06
NACA	E9PAV3	Nascent polypeptide-associated complex subunit alpha, muscle-specific form	0.803688	0.000847957	0.861687	0.00542508	1.30653	0.00652087	1.20924	0.00171975	0.939229	0.153218	0.915622	0.0038628	0.887168	0.0243437	1.38379e+06	1.19239e+06	1.80796e+06	1.67332e+06	1.7218e+06	1.61716e+06	1.57651e+06	1.52752e+06
PPA1	Q15181	Inorganic pyrophosphatase	1.0423	0.457751	1.03457	0.594474	1.14153	0.0843045	1.12286	0.0852375	0.973868	0.32754	0.966138	0.450011	1.0451	0.0662713	1.41317e+06	1.46201e+06	1.61318e+06	1.58679e+06	1.35581e+06	1.32038e+06	1.3099e+06	1.41696e+06
PPP1CA	P62136	Serine/threonine-protein phosphatase PP1-alpha catalytic subunit	0.981209	0.432529	1.02484	0.648609	0.963437	0.322804	1.07031	0.0278049	0.99088	0.725093	0.950471	0.112123	0.941806	0.0350892	1.24698e+06	1.27796e+06	1.20138e+06	1.33465e+06	1.27086e+06	1.25927e+06	1.20791e+06	1.1969e+06
MDH1	P40925	Malate dehydrogenase, cytoplasmic	1.24345	0.00393445	0.922709	0.0957432	0.791189	0.00120924	0.865137	0.00470673	1.00052	0.987677	1.10091	0.0566962	1.08797	0.0664754	1.48301e+06	1.36839e+06	1.17334e+06	1.28301e+06	1.19266e+06	1.19328e+06	1.31301e+06	1.29757e+06
ANP32A	P39687	Acidic leucine-rich nuclear phosphoprotein 32 family member A	1.21975	0.000904979	0.85447	0.00390876	0.881364	0.0209625	0.746827	0.000280037	1.00532	0.883595	0.971606	0.292943	1.04388	0.242364	1.18247e+06	1.01039e+06	1.04219e+06	883100	969438	974592	941912	1.01198e+06
RUVBL2	Q9Y230	RuvB-like 2	1.13641	0.0200434	0.989412	0.75869	0.94557	0.180226	0.956067	0.238712	1.04771	0.165826	0.960015	0.0225281	1.02499	0.139333	1.38368e+06	1.36903e+06	1.30837e+06	1.3229e+06	1.21759e+06	1.27568e+06	1.16891e+06	1.24802e+06
YARS	P54577	Tyrosine--tRNA ligase, cytoplasmic	1.04938	0.183492	1.09716	0.0283294	1.03183	0.338822	1.17459	0.0184458	1.04119	0.0359942	1.22527	0.0134473	1.12646	0.00237092	1.07164e+06	1.17576e+06	1.10575e+06	1.25874e+06	1.02122e+06	1.06328e+06	1.25127e+06	1.15037e+06
COX4I1	P13073	Cytochrome c oxidase subunit 4 isoform 1, mitochondrial	0.803434	0.0756799	0.963627	0.74556	0.883089	0.37361	1.05088	0.634723	1.17188	0.0384977	1.00123	0.974166	0.928878	0.134369	846666	815871	747682	889745	1.05381e+06	1.23494e+06	1.0551e+06	978861
ERO1A	Q96HE7	ERO1-like protein alpha	0.958791	0.292279	1.05756	0.145528	0.958428	0.241641	1.01882	0.584099	1.14669	0.100845	1.09032	0.0724834	1.0808	0.0715349	1.03489e+06	1.09446e+06	991869	1.05437e+06	1.07937e+06	1.23771e+06	1.17686e+06	1.16659e+06
APRT	P07741	Adenine phosphoribosyltransferase	1.19739	0.00160339	0.898111	0.0252244	0.926147	0.155436	0.923009	0.0508893	0.963052	0.18819	1.01985	0.210877	1.06531	0.0945163	1.49163e+06	1.33965e+06	1.38147e+06	1.37679e+06	1.24573e+06	1.1997e+06	1.27045e+06	1.32709e+06
UQCRC1	P31930	Cytochrome b-c1 complex subunit 1, mitochondrial	1.02142	0.423951	0.962606	0.246792	0.794327	0.000141176	0.839713	0.00168612	1.04962	0.651237	0.938671	0.035301	0.943286	0.149324	1.37795e+06	1.32642e+06	1.09454e+06	1.15708e+06	1.34905e+06	1.41599e+06	1.26631e+06	1.27254e+06
TFAP2A	P05549	Transcription factor AP-2-alpha	0.886395	0.0599079	1.65272	0.000289412	1.28973	0.01144	1.40931	0.00324276	1.0016	0.974259	0.500235	0.148793	1.06561	0.0612782	1.00985e+06	1.669e+06	1.30243e+06	1.42319e+06	1.13927e+06	1.1411e+06	569905	1.21403e+06
PSMB6	P28072	Proteasome subunit beta type-6	1.14419	0.0291568	0.943421	0.11695	0.81265	0.00215519	0.825599	0.000615164	1.02543	0.558934	0.994284	0.894617	1.0298	0.517317	1.36456e+06	1.28736e+06	1.10891e+06	1.12658e+06	1.1926e+06	1.22293e+06	1.18578e+06	1.22815e+06
WDR46	A0A0G2JJL1	WD repeat-containing protein 46 (Fragment)	0.746733	0.61713	0.973833	0.973481	1.06745	0.93531	2.20183	0.109495	0.852804	0.791263	1.40602	0.124162	1.53718	0.0426237	713806	695127	761950	1.57168e+06	955905	815200	1.34402e+06	1.4694e+06
CAPN2	P17655	Calpain-2 catalytic subunit	1.07276	0.0633627	1.06643	0.185439	1.02166	0.255957	1.06268	0.3881	1.02878	0.50077	0.960424	0.415492	1.01653	0.556085	1.27163e+06	1.35611e+06	1.29917e+06	1.35134e+06	1.18538e+06	1.21948e+06	1.13846e+06	1.20498e+06
ECHS1	P30084	Enoyl-CoA hydratase, mitochondrial	1.30791	0.0049082	0.884314	0.103881	0.87926	0.125231	0.778703	0.001628	1.11127	0.139315	0.938013	0.661449	1.13074	0.230575	1.19821e+06	1.05959e+06	1.05354e+06	933050	916124	1.01806e+06	859336	1.0359e+06
ADH5	P11766	Alcohol dehydrogenase class-3	1.21643	0.00368316	0.932117	0.11543	0.871065	0.0250813	0.907732	0.0825593	0.992962	0.788992	1.0465	0.14761	1.05728	0.145107	353199	329223	307660	320610	290358	288315	303860	306989
EIF3E	P60228	Eukaryotic translation initiation factor 3 subunit E	0.735772	0.00033431	1.02541	0.611281	1.5097	0.00590745	1.54867	0.00106412	0.989496	0.829604	0.802979	0.0495407	0.923754	0.0519159	798684	818976	1.20578e+06	1.2369e+06	1.08551e+06	1.0741e+06	871638	1.00274e+06
TCIRG1	Q13488	V-type proton ATPase 116 kDa subunit a isoform 3	1.04314	0.604106	1.06953	0.551129	0.739658	0.0372929	0.987057	0.934618	1.33644	0.0155155	1.03454	0.505078	1.07413	0.20112	115477	123506	85413.2	113982	110701	147945	114524	118906
RPS7	P62081	40S ribosomal protein S7	0.894982	0.0490606	1.11216	0.037605	1.26861	0.00300638	1.19739	0.160456	1.03801	0.187166	0.937795	0.421295	0.989876	0.708653	975263	1.08465e+06	1.23723e+06	1.16777e+06	1.0897e+06	1.13112e+06	1.02192e+06	1.07867e+06
SERPINB3	P29508	Serpin B3	1.2018	0.00307632	0.933063	0.11534	0.79824	0.0020307	0.958937	0.359785	1.06506	0.268892	1.16358	0.000348687	1.17388	0.00203829	1.0756e+06	1.0036e+06	858586	1.03143e+06	894992	953222	1.0414e+06	1.05061e+06
TUBA1C	F5H5D3	Tubulin alpha chain	1.05781	0.148453	1.12881	0.0177747	0.987767	0.799506	1.03505	0.518898	0.992843	0.810912	1.01884	0.663495	0.940536	0.275757	1.45399e+06	1.64128e+06	1.4362e+06	1.50495e+06	1.37453e+06	1.36469e+06	1.40043e+06	1.2928e+06
GATA2	A0A1D5RMQ8	Endothelial transcription factor GATA-2 (Fragment)	0.813638	0.674365	0.873902	0.858981	1.64645	0.269901	1.26629	0.631635	0.946422	0.601276	0.978834	0.779528	1.01327	0.842966	1.0128e+06	885088	1.66753e+06	1.28249e+06	1.24478e+06	1.17809e+06	1.21843e+06	1.2613e+06
HSPH1	Q92598	Heat shock protein 105 kDa	0.968873	0.154867	1.16661	0.00170863	1.10592	0.0241809	1.10734	0.0586178	0.994689	0.833798	0.884829	0.00201946	0.877923	0.00107344	1.28871e+06	1.50343e+06	1.42521e+06	1.42703e+06	1.33011e+06	1.32305e+06	1.17692e+06	1.16773e+06
GLO1	Q04760	Lactoylglutathione lyase	1.22185	0.0323208	0.845328	0.291039	0.829442	0.136097	0.526628	0.00106348	1.02624	0.679597	0.891698	0.52841	1.06352	0.471748	723280	611408	599918	380899	591956	607489	527846	629559
PPP2R1A	P30153	Serine/threonine-protein phosphatase 2A 65 kDa regulatory subunit A alpha isoform	1.01944	0.729482	1.01031	0.820038	1.01345	0.8032	0.997631	0.959477	1.00486	0.916947	0.983468	0.648935	1.01276	0.784654	1.07807e+06	1.08919e+06	1.09257e+06	1.07551e+06	1.05752e+06	1.06265e+06	1.04003e+06	1.07101e+06
PTMS	P20962	Parathymosin	2.38816	0.00403718	0.831101	0.00302223	0.825206	0.0223191	0.821938	0.0069317	1.5248	0.0886987	2.01684	0.0124853	1.91252	0.017933	1.41475e+06	1.1758e+06	1.16746e+06	1.16284e+06	592404	903298	1.19478e+06	1.13299e+06
PDCD6IP	Q8WUM4	Programmed cell death 6-interacting protein	1.0673	0.0611565	0.92259	0.149216	0.833741	0.00716032	0.811344	0.00194901	0.959922	0.023745	0.977875	0.0966845	1.00331	0.885772	959785	885487	800212	778716	899265	863224	879368	902242
CS	B4DJV2	Citrate synthase	0.940641	0.0012392	1.05624	0.00995427	0.975746	0.515106	1.03661	0.0790885	1.12648	0.0815082	1.08456	0.000257455	1.02727	0.334024	970118	1.02467e+06	946588	1.00563e+06	1.03134e+06	1.16178e+06	1.11854e+06	1.05946e+06
CPT2	P23786	Carnitine O-palmitoyltransferase 2, mitochondrial	1.15642	0.216292	1.06821	0.552182	0.813005	0.114468	0.924684	0.471489	1.09558	0.113922	1.0585	0.0307929	1.0128	0.69741	112127	119776	91160	103682	96960.7	106228	102633	98201.6
ANXA8L1	Q5VT79	Annexin A8-like protein 1	0.883136	0.0140903	0.9758	0.657091	0.877729	0.0193639	0.995183	0.892629	1.03158	0.454671	0.908915	0.00206215	0.935819	0.0282899	958332	935141	841156	953716	1.08515e+06	1.11941e+06	986306	1.0155e+06
EIF3J	O75822	Eukaryotic translation initiation factor 3 subunit J	0.95157	0.0702877	1.10236	0.0181869	1.37789	0.00108214	1.29516	0.000552671	0.98586	0.459353	1.03142	0.150185	1.07949	0.00707297	786766	867298	1.08408e+06	1.01899e+06	826808	815118	852783	892528
GLRX3	O76003	Glutaredoxin-3	1.07389	0.0662656	0.957798	0.33002	0.916174	0.0769639	0.849158	0.00614365	1.00773	0.848832	0.919857	0.0845841	1.03949	0.213896	1.32418e+06	1.2683e+06	1.21318e+06	1.12444e+06	1.23307e+06	1.2426e+06	1.13425e+06	1.28177e+06
NAP1L4	Q99733	Nucleosome assembly protein 1-like 4	1.04394	0.102949	1.04149	0.257032	0.948825	0.0235902	0.915647	0.0310395	0.977008	0.486906	0.919971	0.011966	0.985456	0.471258	834771	869409	792051	764355	799636	781250	735642	788005
ATAD3A	Q9NVI7-2	Isoform 2 of ATPase family AAA domain-containing protein 3A	0.858263	0.033743	1.12435	0.0635811	1.30625	0.00828247	1.40424	0.000795722	1.07485	0.0759795	1.02339	0.418891	1.00291	0.923031	612265	688399	799773	859770	713377	766775	730065	715452
MMAB	Q96EY8	Corrinoid adenosyltransferase	0.74599	0.50244	0.432408	0.260076	0.85576	0.544244	1.05971	0.727942	0.693512	0.41412	0.0147476	0.0386607	0.681163	0.393556	1.10664e+06	478522	947022	1.17272e+06	1.48346e+06	1.02879e+06	21877.4	1.01048e+06
XRCC6	P12956	X-ray repair cross-complementing protein 6	0.916299	0.0941723	1.15216	0.131698	1.05009	0.400394	1.18089	0.00843514	1.02073	0.585969	1.00152	0.962022	0.910355	0.230687	941022	1.0842e+06	988161	1.11124e+06	1.02698e+06	1.04827e+06	1.02854e+06	934918
COPB2	P35606	Coatomer subunit beta'	0.905125	0.0181644	1.0564	0.138198	0.969383	0.61659	1.03726	0.4659	1.07053	0.0863712	1.00734	0.264248	0.986468	0.579726	940973	994041	912163	976030	1.0396e+06	1.11292e+06	1.04723e+06	1.02554e+06
EIF3D	O15371	Eukaryotic translation initiation factor 3 subunit D	0.715772	0.000499248	1.15361	0.0256429	1.48948	0.00208653	1.49424	0.000116838	0.928518	0.0869862	0.97414	0.289576	0.866204	0.0920613	571804	659639	851688	854412	798863	741758	778204	691978
COPA	P53621	Coatomer subunit alpha	0.940031	0.13036	1.09316	0.0828141	0.947183	0.383024	1.09606	0.0566791	1.01947	0.468935	1.04794	0.0473229	1.05317	0.0529486	894520	977856	847274	980452	951586	970109	997204	1.00219e+06
FBL	P22087	rRNA 2'-O-methyltransferase fibrillarin	0.916096	0.123714	1.08203	0.0452267	1.41609	0.00059914	1.3935	0.00187364	1.06841	0.2351	1.01592	0.679204	1.04987	0.244219	888906	961823	1.25877e+06	1.23869e+06	970320	1.0367e+06	985770	1.01871e+06
U2AF1L5	P0DN76	Splicing factor U2AF 35 kDa subunit-like protein	1.06122	0.471538	0.992612	0.919475	1.1101	0.200207	0.949918	0.541035	1.02261	0.668658	0.96803	0.483562	1.06603	0.140087	268590	266605	298161	255138	253096	258817	245005	269809
MYH11	P35749	Myosin-11	0.916781	0.457799	1.19562	0.146254	0.897182	0.421372	1.11066	0.442274	0.969952	0.359524	0.992315	0.865511	0.902964	0.0726993	806439	964198	723522	895679	879641	853210	872881	794284
EIF4A3	P38919	Eukaryotic initiation factor 4A-III	0.864766	0.000134094	1.19766	0.00158541	1.15836	0.00863132	1.30087	0.000110216	1.07691	0.180576	0.992446	0.263725	0.989789	0.521504	902721	1.08116e+06	1.04568e+06	1.17432e+06	1.04389e+06	1.12417e+06	1.03601e+06	1.03323e+06
EIF3B	P55884	Eukaryotic translation initiation factor 3 subunit B	0.820594	0.0107865	1.1105	0.00153618	1.45313	4.99157e-06	1.36509	0.000418098	0.974688	0.562976	1.00059	0.989202	1.0143	0.744248	779564	865704	1.13281e+06	1.06418e+06	950000	925953	950558	963581
PRMT5	O14744	Protein arginine N-methyltransferase 5	0.985887	0.617981	1.11756	0.0056341	1.13232	0.137768	1.25767	0.0281538	1.05139	0.108432	1.0395	0.160852	1.01968	0.387726	888328	992760	1.00587e+06	1.11722e+06	901045	947346	936635	918781
H3-2	A0A590UJL8	H3.2 histone (putative) (Fragment)	0.783003	0.450929	1.08285	0.782773	1.28479	0.428452	1.65804	0.0506034	0.883732	0.687543	1.53057	0.0509628	0.870834	0.565358	828821	897492	1.06486e+06	1.37422e+06	1.05852e+06	935444	1.62013e+06	921791
BANF1	O75531	Barrier-to-autointegration factor	1.20049	0.0149243	0.985458	0.724786	0.87081	0.0546044	0.918585	0.126343	1.06282	0.272319	1.12066	0.0391429	1.14339	0.0625243	53020.1	52249.1	46170.5	48703.5	44165.6	46940	49494.8	50498.4
LMNB1	P20700	Lamin-B1	1.20949	0.00318733	0.958864	0.0228764	0.773299	6.82819e-05	0.807623	2.42055e-05	1.06822	0.261165	1.02446	0.506173	1.0383	0.348988	1.25715e+06	1.20544e+06	972156	1.01531e+06	1.03941e+06	1.11032e+06	1.06483e+06	1.07922e+06
EIF3A	Q14152	Eukaryotic translation initiation factor 3 subunit A	0.749873	0.00660216	1.00329	0.967842	1.49439	0.00285128	1.64638	0.011184	0.961492	0.0553548	1.03349	0.0525459	0.987844	0.422423	478453	480027	714996	787718	638046	613475	659415	630290
SPTAN1	Q13813	Spectrin alpha chain, non-erythrocytic 1	1.17732	5.66991e-05	0.876657	0.0129284	0.717093	0.00190378	0.726159	0.00244098	1.00986	0.78095	0.934812	0.0983386	0.951768	0.0301807	836577	733391	599904	607488	710580	717585	664258	676307
LASP1	Q14847	LIM and SH3 domain protein 1	1.2521	0.0178932	0.937166	0.0114366	0.869662	0.0255737	0.850232	0.0078429	0.928585	0.450614	1.1657	0.101197	1.13274	0.16807	1.07189e+06	1.00454e+06	932182	911355	856076	794939	997930	969711
RAB6A	P20340-2	Isoform 2 of Ras-related protein Rab-6A	0.883108	0.144072	1.21981	0.0479321	1.06969	0.562696	1.36024	0.0249407	1.13914	0.0514183	1.0952	0.0303261	0.993142	0.806223	646955	789163	692042	880014	732588	834524	802330	727564
COX7A2	D6RGV5	Cytochrome c oxidase subunit 7A2, mitochondrial (Fragment)	1.05764	0.245045	0.913592	0.0978887	0.888749	0.0637306	0.840683	0.0237645	1.0868	0.102651	1.07386	0.00954525	1.07989	0.00902426	1.42446e+06	1.30137e+06	1.26599e+06	1.19752e+06	1.34683e+06	1.46374e+06	1.44631e+06	1.45443e+06
PODXL	O00592	Podocalyxin	0.573929	0.00141968	1.27927	0.0861222	1.0135	0.925407	1.37935	0.0230441	1.18198	0.122597	1.27149	0.0460977	1.09496	0.189601	143558	183648	145495	198016	250131	295650	318038	273884
LAMP2	P13473-2	Isoform LAMP-2B of Lysosome-associated membrane glycoprotein 2	0.881966	0.0638301	0.950266	0.519343	0.897777	0.31809	0.950301	0.497653	0.984233	0.737878	1.05054	0.0547187	0.909165	0.0658687	944782	897794	848204	897827	1.07122e+06	1.05433e+06	1.12536e+06	973917
CDC42	P60953	Cell division control protein 42 homolog	0.898136	0.131808	1.05193	0.55228	0.9215	0.511641	1.30935	0.0281729	1.01466	0.812877	1.13611	0.212779	0.865152	0.00302858	447763	471013	412613	586280	498547	505857	566405	431319
SRM	P19623	Spermidine synthase	0.971191	0.29403	1.16579	0.031234	1.36304	0.000428863	1.40757	4.58453e-05	1.01844	0.577982	1.04181	0.241884	1.04641	0.176802	1.01049e+06	1.17803e+06	1.37734e+06	1.42234e+06	1.04047e+06	1.05965e+06	1.08397e+06	1.08875e+06
VDAC3	Q9Y277	Voltage-dependent anion-selective channel protein 3	0.846334	0.00707496	1.16362	0.128699	0.972726	0.836772	1.19916	0.0153508	1.16131	0.0136518	0.984979	0.492898	0.952423	0.373413	796686	927043	774957	955354	941338	1.09319e+06	927198	896552
GSPT1	P15170-2	Isoform 2 of Eukaryotic peptide chain release factor GTP-binding subunit ERF3A	0.886576	0.0718391	1.16961	0.010976	1.3388	0.00112481	1.25758	0.0028475	0.964999	0.497388	0.990938	0.850803	1.02694	0.608002	582713	681549	780139	732807	657262	634257	651306	674968
RPL28	P46779	60S ribosomal protein L28	0.653347	0.000613143	1.634	0.000671259	1.79231	0.00228368	2.1045	5.32519e-06	0.904774	0.186425	1.02578	0.744787	1.03982	0.431476	516125	843349	925054	1.08618e+06	789971	714745	810338	821431
ANP32B	Q92688	Acidic leucine-rich nuclear phosphoprotein 32 family member B	1.08753	0.012312	0.975796	0.450137	0.955935	0.110801	0.967517	0.358532	0.998294	0.925928	0.892697	0.229726	1.05178	0.0777422	1.5036e+06	1.46721e+06	1.43735e+06	1.45476e+06	1.38258e+06	1.38022e+06	1.23422e+06	1.45417e+06
GLUD1	P00367	Glutamate dehydrogenase 1, mitochondrial	1.06637	0.149835	1.01085	0.800543	0.977997	0.308699	0.94416	0.23149	1.04789	0.272394	1.03677	0.332179	1.07228	0.157227	1.0188e+06	1.02986e+06	996384	961911	955389	1.00114e+06	990520	1.02444e+06
SNRPB	P14678	Small nuclear ribonucleoprotein-associated proteins B and B'	1.04306	0.353738	0.996776	0.916346	1.03758	0.405566	1.00427	0.908482	0.991343	0.849869	0.993026	0.836027	0.95111	0.182333	304475	303493	315917	305774	291907	289379	289871	277635
EIF4G1	E7EUU4	Eukaryotic translation initiation factor 4 gamma 1	0.685173	9.35732e-06	1.3695	0.000432016	1.34704	0.00199622	1.54706	4.60535e-06	0.975644	0.436803	1.04026	0.398366	0.958778	0.280372	606306	830337	816720	937992	884895	863343	920521	848418
PPP3CA	Q08209-2	Isoform 2 of Serine/threonine-protein phosphatase 2B catalytic subunit alpha isoform	0.999383	0.981178	1.02412	0.436338	0.994588	0.908275	0.96343	0.296906	1.06931	0.315712	0.960476	0.0455835	0.977255	0.154205	953936	976946	948774	919050	954525	1.02069e+06	916799	932814
OTUB1	J3KR44	Ubiquitin thioesterase	1.08129	0.00466653	1.02309	0.633954	0.884761	6.20381e-05	1.00794	0.823219	1.00837	0.837839	1.05764	0.108534	1.03792	0.277443	1.05386e+06	1.0782e+06	932414	1.06223e+06	974635	982798	1.03081e+06	1.0116e+06
U2SURP	O15042	U2 snRNP-associated SURP motif-containing protein	0.921666	0.238199	1.07862	0.229593	1.17596	0.020796	1.16009	0.0339447	1.11303	0.197916	0.982898	0.758582	0.998493	0.978239	141470	152592	166363	164117	153493	170843	150868	153262
PDIA6	Q15084	Protein disulfide-isomerase A6	1.12448	0.0121864	0.96547	0.306786	0.852248	0.00426255	0.885935	0.0799702	1.12911	0.0343202	1.04673	0.0937233	1.12733	0.00278714	1.0952e+06	1.05739e+06	933386	970279	973963	1.09971e+06	1.01947e+06	1.09798e+06
TTN	A0A0A0MTS7	Titin	0.827291	0.00690219	1.11888	0.0351018	1.23771	0.00732923	1.35578	0.00253014	1.00208	0.925515	0.978929	0.37264	0.997352	0.901577	744865	833414	921928	1.00987e+06	900366	902239	881395	897982
SECISBP2	Q96T21	Selenocysteine insertion sequence-binding protein 2	1.37298	7.75413e-05	0.917463	0.0354716	0.803276	0.00449153	0.787425	0.00590132	1.00995	0.851159	0.994099	0.877005	0.8587	0.43127	1.37687e+06	1.26323e+06	1.10601e+06	1.08419e+06	1.00284e+06	1.01281e+06	996920	861136
HNRNPL	P14866	Heterogeneous nuclear ribonucleoprotein L	1.25174	0.00279737	0.826821	0.00371573	0.88922	0.0568926	0.761079	0.00102532	1.03047	0.245999	0.945926	0.111161	0.988449	0.656681	1.34735e+06	1.11402e+06	1.19809e+06	1.02544e+06	1.07638e+06	1.10918e+06	1.01817e+06	1.06394e+06
PABPC4	Q13310-3	Isoform 3 of Polyadenylate-binding protein 4	0.963057	0.313084	1.10408	0.0774583	1.58215	0.000779175	1.47646	0.000878296	0.977442	0.479987	1.16883	0.00329433	1.1918	0.00322173	828725	914977	1.31117e+06	1.22358e+06	860515	841103	1.00579e+06	1.02557e+06
KPNB1	Q14974	Importin subunit beta-1	0.996566	0.834652	1.10811	0.0727615	1.0418	0.330499	1.08376	0.10475	1.04427	0.519135	0.971446	0.0399635	0.997337	0.810322	1.01695e+06	1.1269e+06	1.05946e+06	1.10213e+06	1.02046e+06	1.06563e+06	991320	1.01774e+06
PSMD11	O00231	26S proteasome non-ATPase regulatory subunit 11	0.945647	0.100912	1.0485	0.413423	0.919504	0.127499	0.975706	0.478916	0.995488	0.736099	0.926421	0.13909	0.930816	0.00470019	454560	476609	417970	443517	480687	478518	445318	447431
RPN2	P04844	Dolichyl-diphosphooligosaccharide--protein glycosyltransferase subunit 2	0.780042	0.0179698	1.12741	0.289148	0.887193	0.231406	1.15573	0.113074	1.11757	0.193343	0.99882	0.96633	0.8541	0.0606926	543806	613093	482461	628491	697150	779113	696327	595435
VPS35	Q96QK1	Vacuolar protein sorting-associated protein 35	1.03944	0.486966	1.01201	0.831722	0.976489	0.731094	1.04994	0.479982	1.04421	0.41593	0.97827	0.0956121	1.00166	0.926535	1.04387e+06	1.05641e+06	1.01933e+06	1.096e+06	1.00426e+06	1.04866e+06	982438	1.00593e+06
KARS1	Q15046	Lysine--tRNA ligase	0.944988	0.0854275	1.12934	0.00708408	1.1594	0.00269668	1.2212	0.00221756	1.05887	0.0247273	0.871101	0.33448	0.982737	0.566361	669944	756596	776730	818133	708944	750681	617562	696706
ARPC3	O15145	Actin-related protein 2/3 complex subunit 3	1.10418	0.0815494	1.09537	0.0572723	1.10957	0.244971	1.13647	0.15012	1.01548	0.785592	1.12582	0.229962	1.11457	0.042238	302402	331244	335536	343670	273870	278108	308329	305246
PTGES	O14684	Prostaglandin E synthase	0.912737	0.239707	1.15135	0.198003	0.795494	0.340899	1.35002	0.0316199	1.12801	0.292014	1.49847	0.0983829	0.975462	0.634819	729096	839445	579991	984296	798802	901060	1.19698e+06	779201
DARS	P14868	Aspartate--tRNA ligase, cytoplasmic	0.971321	0.332705	1.06803	0.0487952	0.935858	0.193302	1.02874	0.468008	1.04668	0.351981	0.992404	0.786727	1.00723	0.764508	864551	923366	809096	889400	890077	931622	883316	896512
EIF5	P55010	Eukaryotic translation initiation factor 5	0.859296	0.0075112	0.883607	0.0062615	1.48473	0.00413496	1.19182	0.0245875	0.918356	0.130171	0.994884	0.858061	1.00329	0.903168	842570	744500	1.25099e+06	1.00419e+06	980534	900480	975518	983765
UGT1A10	Q9HAW8	UDP-glucuronosyltransferase 1-10	0.778082	0.0760106	1.07863	0.618196	1.00083	0.995946	1.43012	0.0327062	1.16171	0.136692	1.24306	0.000296423	1.0106	0.79745	544112	586896	544566	778148	699300	812382	869273	706716
RBBP7	Q16576	Histone-binding protein RBBP7	1.18439	0.00237574	0.919954	0.0564778	0.739711	0.00403403	0.699209	0.00019944	1.10227	0.174607	0.858124	0.000159237	0.921585	0.0878737	1.4306e+06	1.31608e+06	1.05823e+06	1.00029e+06	1.20788e+06	1.33141e+06	1.03651e+06	1.11316e+06
RPS29	P62273	40S ribosomal protein S29	0.885441	0.411187	0.7682	0.130611	1.11989	0.410088	1.23834	0.297408	0.919962	0.579633	0.859198	0.0993007	1.01757	0.908378	321796	247204	360376	398494	363431	334342	312259	369815
ST13	P50502	Hsc70-interacting protein	1.15273	0.0014992	0.951914	0.170202	0.921788	0.089024	0.891489	0.0401747	0.944629	0.0469932	0.97209	0.181034	0.997723	0.915042	1.15315e+06	1.0977e+06	1.06296e+06	1.02802e+06	1.00037e+06	944975	972447	998088
ITGA6	P23229-2	Isoform Alpha-6X1A of Integrin alpha-6	1.23825	0.0477163	0.750948	0.0214792	0.702483	0.0116677	0.635179	0.00595619	1.04132	0.0521887	0.771672	6.61991e-05	0.839053	0.00205526	1.50912e+06	1.13327e+06	1.06013e+06	958562	1.21876e+06	1.26912e+06	940481	1.0226e+06
DDX1	Q92499	ATP-dependent RNA helicase DDX1	1.21587	0.207781	1.0665	0.658371	0.872453	0.342484	1.12529	0.363325	1.12518	0.203638	1.12713	0.182974	1.11058	0.0528592	728195	776618	635316	819431	598908	673877	675046	665137
RNH1	P13489	Ribonuclease inhibitor	1.19679	0.000924404	0.989526	0.867738	0.890611	0.00374553	0.959739	0.186285	1.03043	0.332773	1.05009	0.0818054	1.05446	0.02291	1.08522e+06	1.07385e+06	966509	1.04153e+06	906774	934364	952191	956156
RAB5C	P51148	Ras-related protein Rab-5C	0.865884	0.00581366	1.07654	0.442763	1.06787	0.427958	1.38659	0.025898	1.10551	0.0537746	1.08466	0.08658	0.970042	0.165096	768471	827287	820630	1.06556e+06	887499	981138	962631	860911
RANBP1	P43487	Ran-specific GTPase-activating protein	1.02606	0.517267	1.10199	0.143053	1.14403	0.0166385	1.07574	0.153463	0.906617	0.240537	0.911307	0.0421489	0.965801	0.396092	960181	1.05811e+06	1.09847e+06	1.0329e+06	935790	848402	852791	903787
EIF2S2	P20042	Eukaryotic translation initiation factor 2 subunit 2	0.973818	0.469741	1.09878	0.122179	1.10703	0.0974324	1.11538	0.0347556	0.97384	0.100637	0.997319	0.718078	0.984579	0.0939744	909553	999401	1.0069e+06	1.0145e+06	934007	909573	931502	919604
CALU	O43852	Calumenin	1.01587	0.771762	1.05865	0.296637	0.869778	0.0978683	0.805286	0.0188439	1.10657	0.0505362	0.954179	0.350813	1.00968	0.823055	599271	634416	521233	482584	589910	652778	562880	595621
PSAP	C9JIZ6	Prosaposin	1.05373	0.864881	1.53889	0.320265	0.778224	0.476402	0.827555	0.573567	0.807661	0.615481	0.914136	0.0254468	0.8965	0.00532474	459108	706519	357289	379937	435696	351895	398285	390602
ETF1	P62495	Eukaryotic peptide chain release factor subunit 1	0.908441	0.0878621	1.2121	0.00604709	1.46427	0.000168119	1.45171	0.0015934	1.00712	0.832723	1.06588	0.104783	1.07541	0.0768672	476272	577288	697388	691409	524274	528009	558814	563810
RUVBL1	Q9Y265	RuvB-like 1	1.11545	0.0849043	0.993735	0.897955	0.975947	0.678093	1.02789	0.596385	1.01741	0.634353	0.980499	0.341761	0.984309	0.496346	1.07647e+06	1.06972e+06	1.05058e+06	1.10649e+06	965050	981848	946230	949907
DDB1	Q16531	DNA damage-binding protein 1	1.08411	0.0164339	0.865617	0.00214821	0.759403	0.00122184	0.810025	0.00102942	1.11805	0.0724202	0.933051	0.0178485	0.943745	0.00927135	1.04003e+06	900263	789798	842446	959331	1.07258e+06	895105	905364
PCNT	O95613	Pericentrin	1.00901	0.731612	0.820195	0.503569	0.658551	0.209381	0.588578	7.52337e-05	0.848843	0.40999	1.22833	0.00135826	1.14902	0.00636924	406572	333468	267748	239299	402940	342033	494944	462987
CKAP4	Q07065	Cytoskeleton-associated protein 4	0.715972	0.00218147	1.25693	0.0300428	1.18501	0.0574203	1.2439	0.0103252	1.01207	0.895672	1.07226	0.023794	0.974668	0.607408	595429	748413	705589	740655	831637	841675	891735	810570
C1QBP	Q07021	Complement component 1 Q subcomponent-binding protein, mitochondrial	1.15109	0.0848504	1.00431	0.949886	0.99364	0.910974	0.910873	0.160574	1.03886	0.465221	0.877166	0.0479479	1.0257	0.659162	339574	341037	337415	309309	295003	306466	258766	302584
RPS21	P63220	40S ribosomal protein S21	0.990235	0.924743	0.960295	0.692729	1.52953	0.00461346	1.11464	0.369905	0.928982	0.368349	1.02516	0.697827	1.0949	0.286098	1.25149e+06	1.2018e+06	1.9142e+06	1.39497e+06	1.26383e+06	1.17408e+06	1.29563e+06	1.38377e+06
THEM6	Q8WUY1	Protein THEM6	0.944007	0.624413	1.06433	0.63274	0.904962	0.51163	1.21425	0.218858	1.14878	0.235968	1.21628	0.004058	1.04617	0.41196	623440	663546	564189	757014	660419	758678	803251	690912
JUP	P14923	Junction plakoglobin	1.41794	4.53967e-06	0.701151	5.28617e-05	0.502807	2.75266e-05	0.553002	0.000110703	1.03829	0.07217	0.826116	2.74228e-05	0.847276	6.16304e-05	964007	675915	484710	533098	679866	705901	561648	576034
LRPPRC	P42704	Leucine-rich PPR motif-containing protein, mitochondrial	0.940405	0.16283	1.04794	0.187252	0.824159	0.0108348	0.912403	0.0954889	1.15804	0.0651588	1.01474	0.654263	0.974921	0.504218	761919	798447	627942	695178	810203	938244	822148	789884
AARS	P49588	Alanine--tRNA ligase, cytoplasmic	1.03498	0.331773	1.21951	0.00270335	0.951882	0.159584	1.03903	0.273656	1.0101	0.690699	1.06876	0.010473	1.12929	0.00142501	852732	1.03991e+06	811701	886012	823914	832237	880570	930436
ISG15	P05161	Ubiquitin-like protein ISG15	1.07303	0.0100599	2.21437	2.53333e-07	1.47065	0.000298979	1.36504	6.10958e-05	0.978573	0.457577	1.17454	0.00330444	1.14314	0.00350564	489520	1.08398e+06	719912	668215	456202	446427	535827	521502
CORO1B	Q9BR76	Coronin-1B	1.14404	0.0376447	1.0283	0.628745	0.856046	0.0640147	0.866838	0.0714414	0.946967	0.0768867	0.936954	0.088739	0.977895	0.194253	1.06874e+06	1.09899e+06	914894	926427	934183	884640	875286	913533
SLC3A2	F5GZS6	4F2 cell-surface antigen heavy chain	0.845725	0.07239	1.28014	0.0258038	1.10483	0.291093	1.3458	0.013172	1.19524	0.0585986	1.03167	0.265962	1.01434	0.710185	709970	908860	784396	955478	839480	1.00338e+06	866068	851517
ARHGAP1	Q07960	Rho GTPase-activating protein 1	1.12205	0.0385113	1.0853	0.108995	0.888273	0.116553	1.01055	0.847198	1.03552	0.361866	1.01186	0.591662	1.02158	0.67752	853231	926015	757902	862230	760422	787435	769437	776833
TRIM29	Q14134	Tripartite motif-containing protein 29	1.14458	0.00302471	0.667921	6.35424e-05	0.669469	0.000439562	0.654213	0.000629507	1.00312	0.844397	1.07952	0.0167324	1.10164	0.00690479	962251	642707	644197	629517	840704	843324	907561	926152
TWF1	Q12792	Twinfilin-1	0.844466	0.0152424	1.1444	0.0561074	1.24466	0.0142285	1.41183	0.00260186	0.993022	0.881442	1.02339	0.341229	0.988452	0.803075	389653	445918	484984	550123	461419	458199	472210	456090
SEPTIN9	Q9UHD8	Septin-9	0.977978	0.441747	1.03	0.236356	1.00917	0.781015	0.938141	0.396258	1.00841	0.77173	0.994005	0.825594	0.987424	0.514099	902801	929888	911081	846955	923130	930890	917596	911521
HK1	P19367	Hexokinase-1	0.906053	0.122553	1.10574	0.110159	0.954123	0.573973	1.06583	0.348565	1.06221	0.317562	1.04417	0.0978759	1.01182	0.772053	667567	738157	636941	711512	736786	782619	769332	745493
PKP3	Q9Y446-2	Isoform PKP3b of Plakophilin-3	1.05817	0.0400311	0.865643	0.0193897	1.12931	0.0750945	0.972963	0.482045	0.918988	0.00517291	0.985916	0.319791	1.0062	0.743494	961544	832354	1.08588e+06	935547	908689	835074	895891	914327
NUF2	Q9BZD4	Kinetochore protein Nuf2	0.813556	0.00921404	1.25172	0.0524361	1.19234	0.0198962	1.7632	0.178556	1.06623	0.230775	1.49028	0.172786	1.52847	0.145848	395790	495420	471916	697857	486495	518716	725011	743594
S100A13	Q99584	Protein S100-A13	1.05255	0.075871	0.996759	0.950547	0.864208	0.0394819	0.873822	0.0047241	0.971127	0.35691	0.948039	0.0702689	0.913699	0.0794164	925495	922496	799820	808718	879290	853901	833601	803406
SNRPD1	P62314	Small nuclear ribonucleoprotein Sm D1	0.920552	0.0764197	1.13009	0.015054	1.01389	0.735808	1.15739	0.0401217	1.05761	0.239375	1.05183	0.164413	1.05086	0.263633	764084	863484	774698	884346	830028	877843	873050	872245
VAPA	Q9P0L0	Vesicle-associated membrane protein-associated protein A	0.776961	0.00150271	1.13221	0.306709	1.32741	0.0303355	1.55955	0.000554893	1.05501	0.224695	1.09062	0.0032234	0.969383	0.504241	195986	221898	260154	305651	252247	266123	275107	244524
CASZ1	Q86V15	Zinc finger protein castor homolog 1	0.815404	0.000214141	0.905842	0.100745	0.810519	0.0045925	0.698153	0.0069874	0.965238	0.270748	1.01485	0.828561	1.06452	0.0104911	806701	730744	653846	563201	989326	954936	1.00402e+06	1.05315e+06
AHSA1	O95433	Activator of 90 kDa heat shock protein ATPase homolog 1	1.07177	0.211483	1.03137	0.475049	1.13803	0.0471059	1.11339	0.0582794	0.982534	0.693446	1.04241	0.312762	0.992036	0.824566	530801	547454	604065	590987	495255	486605	516257	491311
ATP2A2	P16615	Sarcoplasmic/endoplasmic reticulum calcium ATPase 2	0.756612	0.00272693	1.19547	0.162143	1.00831	0.91886	1.24049	0.0270481	1.09595	0.129789	1.02237	0.453301	0.873595	0.0950136	603481	721446	608496	748611	797609	874137	815448	696788
ANXA7	P20073	Annexin A7	1.17306	0.00302773	1.0011	0.958686	0.85823	0.00189974	0.861002	0.0281975	1.05329	0.257264	0.982527	0.489066	1.01345	0.761427	837404	838327	718685	721006	713863	751901	701389	723465
APEH	C9JIF9	Acylamino-acid-releasing enzyme	1.19806	0.000133116	0.980775	0.244734	0.766009	0.000195177	0.778739	0.000661553	0.985346	0.351236	0.90003	0.00159532	0.945315	0.0279412	965462	946901	739553	751843	805855	794046	725293	761786
PGM1	P36871	Phosphoglucomutase-1	1.05328	0.00291393	1.07952	0.0840984	0.920133	0.116276	0.919171	0.0994848	1.00788	0.595442	1.00126	0.84813	1.01791	0.369634	641014	691985	589818	589201	608588	613382	609354	619487
BSG	P35613	Basigin	0.987432	0.783581	1.12998	0.0738277	0.839289	0.0650405	1.02454	0.809194	1.13691	0.15514	0.916386	0.00143762	0.958837	0.116618	903869	1.02136e+06	758607	926049	915373	1.0407e+06	838835	877694
GALE	Q14376	UDP-glucose 4-epimerase	1.21104	0.00161467	1.09826	0.0700426	0.836371	0.0123219	0.915426	0.221812	0.98878	0.713006	1.07919	0.0918222	1.06645	0.0379291	893332	981115	747157	817779	737655	729378	796069	786675
SEC11A	H0YNG3	Signal peptidase complex catalytic subunit SEC11	0.717043	0.0115164	1.25187	0.0822502	1.05427	0.635399	1.31591	0.12129	1.10849	0.0892175	1.02113	0.392064	0.912931	0.0126256	408075	510858	430221	536991	569108	630849	581132	519557
PUF60	A0A0J9YVP6	Poly(U)-binding-splicing factor PUF60 (Fragment)	0.899786	0.0182258	0.847919	0.00761	1.08005	0.0741716	0.979539	0.582301	0.975604	0.1428	0.948765	0.056794	0.923791	0.0558588	694101	588541	749665	679899	771407	752587	731884	712619
HMGB3	O15347	High mobility group protein B3	1.26922	0.000130082	0.867537	0.00264297	0.985083	0.652282	0.883476	0.000617838	0.988574	0.568886	1.00726	0.695352	0.940262	0.180392	1.07049e+06	928689	1.05452e+06	945751	843424	833787	849543	793039
PSMA6	P60900	Proteasome subunit alpha type-6	1.04316	0.217726	1.00769	0.800445	0.872422	0.0112933	0.918394	0.10834	1.02605	0.129689	0.974871	0.205642	0.979103	0.553917	1.12831e+06	1.13698e+06	984362	1.03623e+06	1.08163e+06	1.1098e+06	1.05444e+06	1.05902e+06
SQOR	Q9Y6N5	Sulfide:quinone oxidoreductase, mitochondrial	0.781905	0.00497454	1.10208	0.0508204	0.781993	0.012245	0.952285	0.355994	1.05973	0.375602	1.08563	0.0430978	1.03616	0.333476	653966	720722	511397	622762	836375	886334	907994	866621
HDGF	P51858	Hepatoma-derived growth factor	1.22681	0.00705092	0.864576	0.0268799	1.0109	0.845457	0.898821	0.0393718	0.97973	0.553029	1.02402	0.28392	1.11506	0.0119813	993994	859383	1.00483e+06	893423	810229	793806	829692	903453
SEPTIN2	Q15019	Septin-2	1.04986	0.127888	1.01884	0.720874	1.04833	0.409022	0.946091	0.350124	1.02078	0.597329	0.979175	0.38813	0.984839	0.779576	395975	403435	415113	374628	377169	385009	369315	371451
RPS10	P46783	40S ribosomal protein S10	0.813691	0.000310658	1.15664	0.00362725	1.53103	0.000159721	1.57158	1.81368e-05	0.975797	0.628758	1.16272	0.0574413	1.04443	0.199149	642217	742817	983253	1.00929e+06	789265	770162	917697	824332
EIF3G	O75821	Eukaryotic translation initiation factor 3 subunit G	0.98421	0.535246	0.999722	0.987057	1.16988	0.0105997	1.10338	0.000105714	0.944241	0.123672	0.972979	0.347896	0.98524	0.619623	789076	788856	923123	870648	801735	757031	780071	789902
NSUN2	Q08J23	RNA cytosine C(5)-methyltransferase NSUN2	0.899583	0.0353491	1.17324	0.02175	1.40732	0.0010288	1.30085	0.000627408	1.04643	0.0609673	1.04054	0.0773033	1.04906	0.446749	687275	806342	967214	894041	763992	799461	794969	801476
PRPF19	Q9UMS4	Pre-mRNA-processing factor 19	0.901583	0.00520365	0.986417	0.555567	1.1548	0.000170907	1.14423	0.000166326	1.04934	0.215685	0.873705	0.00497004	0.93831	0.046107	609701	601420	704081	697638	676256	709620	590848	634538
STAU1	O95793	Double-stranded RNA-binding protein Staufen homolog 1	0.828621	0.000289652	1.16757	0.000836847	1.04642	0.274276	1.05647	0.353118	0.981264	0.577034	0.879415	0.000238798	0.898868	0.0114685	577839	674666	604663	610467	697350	684284	613260	626826
CHPF	Q8IZ52	Chondroitin sulfate synthase 2	1.07336	0.0323409	1.02495	0.407968	0.909302	0.114246	0.87459	0.0100688	0.938035	0.277468	0.887198	0.000831055	0.968828	0.123976	512213	524993	465756	447976	477207	447637	423377	462331
ETHE1	O95571	Persulfide dioxygenase ETHE1, mitochondrial	1.32044	0.000118418	0.887788	0.00307408	0.800304	0.00514946	0.809288	0.0013194	1.10391	0.185927	1.06509	0.300437	1.13339	0.0590125	845546	750665	676694	684290	640354	706894	682033	725770
YWHAQ	P27348	14-3-3 protein theta	1.20963	0.00998474	1.0182	0.701422	0.886686	0.0655644	1.07526	0.222815	1.03354	0.532047	1.12586	0.0876787	1.10665	0.0310482	951646	968969	843812	1.02326e+06	786728	813112	885743	870630
FASN	P49327	Fatty acid synthase	1.12594	0.0429903	1.02306	0.584516	0.807325	0.010961	0.879699	0.0377711	0.966737	0.314926	1.02045	0.155061	0.972127	0.104177	923466	944759	745537	812372	820172	792891	836945	797311
NARS1	O43776	Asparagine--tRNA ligase, cytoplasmic	0.949547	0.181817	1.12431	0.00946645	0.917466	0.0362932	1.03582	0.617069	1.00545	0.887927	1.08723	0.0361304	0.998901	0.968185	582801	655250	534701	603676	613768	617111	667307	613093
CMPK1	P30085	UMP-CMP kinase	1.22938	0.00222059	0.989632	0.868548	0.878281	0.0505349	0.911199	0.133108	1.01247	0.697979	1.00796	0.472307	1.03961	0.176884	1.06535e+06	1.0543e+06	935675	970744	866570	877380	873471	900899
MAL2	Q969L2	Protein MAL2	0.749721	0.0527459	1.18124	0.391332	1.06634	0.637201	1.49777	0.0328231	1.15869	0.0129019	1.12714	0.016652	1.05251	0.318099	554087	654512	590846	829895	739057	856337	833017	777864
PSMA3	P25788	Proteasome subunit alpha type-3	1.10405	0.113253	0.933378	0.228302	0.863799	0.0475295	0.869409	0.0244431	1.01958	0.679262	0.945609	0.191216	0.997146	0.938277	921464	860074	795960	801129	834619	850962	789223	832238
CAPZA1	P52907	F-actin-capping protein subunit alpha-1	1.13574	0.0211637	1.02405	0.548582	0.861745	0.0269215	0.955951	0.383527	1.0356	0.127296	1.06177	0.118812	1.04973	0.0293682	1.08957e+06	1.11578e+06	938935	1.04158e+06	959350	993506	1.01861e+06	1.00705e+06
TES	Q9UGI8	Testin	1.12418	0.0412878	1.0595	0.267161	0.932193	0.137992	1.08805	0.0793362	0.944087	0.188302	1.21539	0.101508	1.12176	0.0290421	800912	848565	746605	871435	712443	672608	865898	799192
CAVIN1	Q6NZI2	Caveolae-associated protein 1	0.887284	0.0106959	1.04445	0.124915	0.945274	0.180662	0.950613	0.0427729	1.05666	0.0929467	1.01422	0.55631	1.01833	0.561398	742425	775427	701795	705758	836738	884147	848633	852077
CPSF7	Q8N684	Cleavage and polyadenylation specificity factor subunit 7	0.938048	0.48322	1.09857	0.279067	1.12108	0.202159	1.1298	0.167408	0.975545	0.682248	0.991122	0.820732	1.00784	0.858948	618508	679476	693400	698792	659357	643232	653502	664529
COX5B	P10606	Cytochrome c oxidase subunit 5B, mitochondrial	1.25662	0.0190363	0.76245	0.000330089	0.905142	0.316627	0.715449	0.011548	1.06166	0.494101	1.1588	0.0709263	1.24825	0.0893379	986692	752304	893097	705928	785194	833606	909885	980118
BCAP31	P51572	B-cell receptor-associated protein 31	0.936512	0.549087	1.11158	0.401423	0.833282	0.235699	1.14281	0.397292	1.09977	0.126177	1.07753	0.289171	0.896904	0.209446	308473	342893	257045	352526	329385	362247	354924	295427
EFHD2	Q96C19	EF-hand domain-containing protein D2	1.3513	4.10136e-05	1.05943	0.0950578	1.0121	0.779471	1.0065	0.859905	0.959488	0.437777	1.17311	0.0112195	1.12197	0.015054	1.05721e+06	1.12004e+06	1.07e+06	1.06408e+06	782359	750664	917792	877786
ELAVL1	Q15717	ELAV-like protein 1	1.11701	0.0698611	0.913882	0.0274537	0.884708	0.0931062	0.811905	0.00686828	1.01528	0.787637	0.989774	0.830889	1.01925	0.731964	894478	817447	791352	726231	800782	813018	792593	816197
HNRNPA3	P51991	Heterogeneous nuclear ribonucleoprotein A3	1.28297	0.000401297	0.893367	0.0107581	0.881281	0.0187021	0.840241	0.00329661	1.07456	0.0870697	1.19378	0.106323	1.13581	0.00478479	654741	584924	577011	550140	510332	548384	609225	579639
PGRMC1	O00264	Membrane-associated progesterone receptor component 1	0.812052	0.0952375	1.25679	0.050282	0.892577	0.291731	1.30728	0.0220991	1.13642	0.113978	1.08605	0.246293	0.984607	0.838912	261851	329090	233722	342311	322456	366445	350204	317492
VDAC2	Q5JSD1	Voltage-dependent anion-selective channel protein 2 (Fragment)	0.874609	0.0225423	1.12225	0.184972	1.14776	0.211577	1.22006	0.0280496	1.03836	0.528768	1.10612	0.0309256	1.04954	0.10836	657369	737734	754503	802028	751615	780450	831374	788848
ALYREF	E9PB61	THO complex subunit 4	0.982031	0.434614	1.08589	0.191247	1.12503	0.130048	1.07187	0.183904	1.02026	0.431367	0.940577	0.0272565	0.954228	0.373148	767201	833097	863121	822337	781239	797070	734816	745481
RPL21	P46778	60S ribosomal protein L21	0.755532	0.000135596	1.33108	0.000961678	1.78198	0.00030661	1.72662	0.000154582	0.943312	0.0199695	1.02524	0.234164	1.03677	0.279946	551791	734481	983282	952735	730335	688933	748767	757192
RPS23	P62266	40S ribosomal protein S23	0.757821	0.000537515	1.3245	0.00400453	1.53456	0.00335642	1.66249	0.00588715	0.979291	0.685117	1.10093	0.0917434	1.03637	0.473663	518555	686824	795752	862091	684271	670100	753337	709157
YBX3	P16989	Y-box-binding protein 3	0.922718	0.00821205	1.12808	0.00786612	1.76578	1.22141e-05	1.73166	2.17802e-05	0.966141	0.201178	1.10169	0.0060596	1.14302	0.00564353	727174	820313	1.28403e+06	1.25922e+06	788079	761395	868221	900792
RHOA	P61586	Transforming protein RhoA	1.07183	0.587484	1.06845	0.372794	0.797057	0.00736404	1.19346	0.219847	1.04631	0.775958	1.21359	0.157606	0.859209	0.367894	423701	452701	337714	505668	395305	413611	479740	339650
CNDP2	Q96KP4	Cytosolic non-specific dipeptidase	0.993052	0.794842	1.10165	0.147642	0.958039	0.129984	1.02835	0.201631	0.994527	0.876395	1.02261	0.529986	1.03332	0.381728	802624	884209	768944	825378	808239	803815	826510	835169
SF3B2	Q13435	Splicing factor 3B subunit 2	1.04467	0.183957	0.892679	0.0154866	0.917792	0.083488	0.847725	0.0104127	0.990728	0.631	0.830378	0.00056543	0.929672	0.0224692	998389	891241	916313	846360	955700	946839	793592	888487
CACYBP	Q9HB71	Calcyclin-binding protein	1.07814	0.0555497	0.964131	0.476769	0.774208	0.00583624	0.736881	0.00211585	0.897733	0.0476558	0.834112	0.000177233	0.837532	0.00262312	1.05609e+06	1.01821e+06	817633	778212	979544	879368	817049	820399
CNN2	B4DDF4	Calponin	1.02781	0.657548	0.922408	0.00748005	1.08566	0.212808	0.877449	0.000988915	0.956509	0.625517	0.980272	0.756258	0.981767	0.811221	999567	922009	1.08519e+06	877070	972520	930224	953334	954788
EIF4B	E7EX17	Eukaryotic translation initiation factor 4B	0.936471	0.199765	1.09775	0.0490758	1.60206	0.000137538	1.37863	0.00285787	1.01281	0.830683	1.0647	0.162389	0.998811	0.983098	691917	759553	1.10849e+06	953901	738856	748318	786659	737978
CYC1	P08574	Cytochrome c1, heme protein, mitochondrial	0.956473	0.528044	1.0909	0.295397	1.00061	0.994808	1.1751	0.0520666	1.16175	0.0234495	1.09517	0.0088149	1.06492	0.0475566	562892	614059	563236	661456	588508	683697	644517	626714
CAPG	P40121	Macrophage-capping protein	1.34949	0.00165008	0.901532	0.00543247	0.744891	0.00105036	0.753696	0.000527282	1.0011	0.985751	1.17387	0.0577808	1.17408	0.0275896	975568	879505	726692	735281	722917	723715	848609	848761
UGDH	O60701	UDP-glucose 6-dehydrogenase	1.18565	0.000275954	1.08546	0.0402402	0.941123	0.0217957	1.00702	0.749377	1.04222	0.205386	1.13285	0.00966174	1.09679	0.00437411	821252	891439	772899	827017	692658	721903	784680	759698
MAPRE1	Q15691	Microtubule-associated protein RP/EB family member 1	0.969005	0.566454	1.16413	0.0232287	0.960032	0.409204	0.992153	0.796351	0.971338	0.574924	0.963049	0.550373	0.908654	0.137352	697570	812065	669689	692096	719883	699250	693282	654124
PSMA2	A0A024RA52	Proteasome subunit alpha type	1.08617	0.084041	0.976261	0.751797	0.864897	0.00261783	0.903936	0.0132843	1.00664	0.881411	0.949438	0.204768	0.948937	0.258742	603342	589019	521829	545382	555479	559168	527393	527115
PGM2	Q96G03	Phosphoglucomutase-2	1.05642	0.0857506	1.00699	0.87121	0.860304	0.0139343	1.04079	0.292302	1.02414	0.615461	1.0759	0.0487533	1.02387	0.221483	788204	793713	678095	820357	746111	764119	802740	763921
WDR77	Q9BQA1	Methylosome protein 50	1.0543	0.11236	1.01351	0.759459	1.0795	0.117818	0.995959	0.868967	0.990971	0.633561	0.953574	0.0177764	0.995667	0.833137	842018	853392	908963	838616	798651	791440	761573	795191
OAT	P04181	Ornithine aminotransferase, mitochondrial	1.62733	0.000253784	0.64643	0.00124352	0.228278	1.96316e-05	0.244124	1.95794e-05	1.07297	0.044604	0.6979	8.86536e-07	0.706583	2.73197e-06	1.92154e+06	1.24214e+06	438645	469094	1.18079e+06	1.26696e+06	824075	834328
CAND1	Q86VP6	Cullin-associated NEDD8-dissociated protein 1	1.00378	0.90038	1.1091	0.0464974	0.887364	0.12302	1.02785	0.741215	1.06997	0.217833	1.04167	0.146465	1.05918	0.0933264	684862	759580	607722	703934	682286	730025	710718	722664
EIF3H	B3KS98	Eukaryotic translation initiation factor 3 subunit H	0.71363	7.49414e-07	1.02794	0.383565	1.49512	0.000132404	1.42367	0.00054532	0.9476	0.176744	0.879065	0.000103936	0.888491	0.00280104	606068	623000	906142	862841	849274	804772	746567	754573
PLEC	Q15149-3	Isoform 3 of Plectin	0.910782	0.0451721	1.13781	0.154489	0.998935	0.989132	1.13958	0.0437369	1.08724	0.212543	1.02178	0.342978	1.05155	0.300844	498494	567192	497963	568075	547325	595075	559243	575537
CEP350	H0Y7F7	Centrosome-associated protein 350 (Fragment)	9.29642	0.00160625	0.804305	0.654962	1.32555	0.0478799	1.08246	0.719634	7.3751	0.0942834	10.1839	0.0014851	4.04455	0.505039	680407	547254	901914	736513	73190.2	539785	745361	296021
SNRPD3	P62318	Small nuclear ribonucleoprotein Sm D3	1.31359	0.0622711	0.9145	0.131607	0.701543	0.00145108	0.821377	0.14509	0.931439	0.649563	1.03336	0.827956	0.98095	0.912079	2.02397e+06	1.85092e+06	1.4199e+06	1.66244e+06	1.5408e+06	1.43516e+06	1.59219e+06	1.51144e+06
PHF3	Q92576	PHD finger protein 3	0.99884	0.995984	0.62714	0.377139	1.17049	0.476943	0.0722165	0.0129362	1.06828	0.141378	0.501979	0.148953	0.929559	0.256953	660072	413958	772606	47668.1	660839	705962	331727	614289
SAFB	Q15424	Scaffold attachment factor B1	1.07721	0.0447887	0.945894	0.131513	1.1125	0.0465991	0.989292	0.602859	1.01581	0.707079	0.953709	0.121066	1.00258	0.947106	765693	724264	851830	757493	710811	722049	677907	712645
TRAP1	Q12931	Heat shock protein 75 kDa, mitochondrial	0.914524	0.0434723	1.03086	0.487341	0.865529	0.0621834	0.944186	0.160258	1.09902	0.170177	0.87974	0.00216708	0.890689	0.029193	644840	664739	558128	608849	705110	774930	620314	628034
EHD2	Q9NZN4	EH domain-containing protein 2	0.830814	0.00210735	0.755287	9.98499e-06	0.841814	0.000582559	0.887192	0.018327	0.992281	0.785553	0.867623	0.00479846	0.855222	0.00581928	743318	561419	625736	659466	894687	887781	776251	765156
SNRNP70	P08621	U1 small nuclear ribonucleoprotein 70 kDa	1.1604	0.00108051	1.04932	0.154163	1.01517	0.76609	1.01381	0.385428	1.09084	0.031928	1.04132	0.0286306	1.04339	0.0418011	858965	901326	871997	870828	740233	807478	770821	772348
EIF4H	Q15056	Eukaryotic translation initiation factor 4H	1.08241	0.188709	1.01283	0.842527	1.29336	0.0115883	1.12126	0.243665	0.898257	0.136944	1.02929	0.181718	1.07904	0.166231	860117	871151	1.11245e+06	964412	794632	713784	817908	857439
SERPINB2	P05120	Plasminogen activator inhibitor 2	0.579057	8.12996e-05	1.43423	0.00485147	1.98351	1.5765e-06	1.90577	8.31725e-06	1.05903	0.116973	1.27671	0.000467014	1.26675	0.00511305	340086	487762	674564	648125	587310	621978	749825	743975
ARCN1	P48444	Coatomer subunit delta	0.964047	0.316913	1.03009	0.405554	1.06481	0.126016	1.1	0.0702506	0.977359	0.366363	1.01207	0.61	1.03538	0.240426	710029	731397	756049	781031	736509	719834	745400	762565
CYCS	C9JFR7	Cytochrome c (Fragment)	1.01859	0.768741	1.08798	0.108317	1.27339	0.0137518	1.31224	0.00889761	1.04043	0.566284	1.33541	0.0137148	1.18791	0.0649471	484286	526893	616685	635500	475448	494672	634919	564789
PSMC3	P17980	26S proteasome regulatory subunit 6A	1.11062	0.0399592	0.935304	0.105209	0.860811	0.056824	0.843816	0.00945459	0.944608	0.440356	0.808972	0.00425131	0.861537	0.0428903	1.07465e+06	1.00512e+06	925069	906805	967611	914013	782770	833632
GOT1	P17174	Aspartate aminotransferase, cytoplasmic	1.15395	0.00272345	1.05053	0.198318	0.94628	0.127171	1.02367	0.623552	1.05462	0.258884	1.10389	0.00209724	1.1339	0.0177551	733884	770966	694460	751252	635976	670714	702049	721130
ZNF444	K7EJ91	Zinc finger protein 444 (Fragment)	0.872702	0.314793	1.10157	0.483834	0.862522	0.399698	1.2163	0.161491	1.11741	0.127734	1.15466	0.0730149	0.998247	0.974472	607726	669452	524177	739175	696373	778136	804077	695152
SNU13	A0A3B3IRU2	NHP2 non-histone chromosome protein 2-like 1 (S. cerevisiae), isoform CRA_b	1.10807	0.0368807	0.943396	0.230823	1.1055	0.172864	1.10168	0.0535895	1.07088	0.0599018	0.993939	0.847572	0.999263	0.986307	322537	304280	356565	355334	291081	311713	289317	290866
GPX1	A0A087WUQ6	Glutathione peroxidase	1.25874	0.00273756	0.920096	0.00936358	0.831438	0.00336206	0.868467	0.0170107	0.983498	0.766859	1.03972	0.521283	1.12189	0.111274	919973	846464	764900	798967	730866	718805	759893	819948
ABCE1	P61221	ATP-binding cassette sub-family E member 1	0.845296	0.00867032	1.17709	0.119012	1.25573	0.0935574	1.30961	0.00107255	1.00401	0.956185	1.05813	0.0286788	0.970763	0.678397	547804	644812	687892	717411	648062	650659	685732	629115
ADK	P55263	Adenosine kinase	0.985398	0.689052	1.09762	0.0164415	1.02215	0.0654223	1.08425	0.00219266	0.954598	0.263166	0.945644	0.199925	0.958315	0.2815	587528	644881	600542	637026	596234	569164	563825	571380
CLTB	P09497-2	Isoform Non-brain of Clathrin light chain B	1.05345	0.256818	0.937083	0.0754309	0.916653	0.175948	0.893204	0.0104467	1.03719	0.632009	0.954733	0.655263	1.18735	0.0569149	769918	721477	705747	687694	730853	758037	697770	867781
NAP1L1	F5H4R6	Nucleosome assembly protein 1-like 1	0.89277	0.0170301	1.18421	0.00463496	1.00859	0.840443	1.04368	0.246811	0.938068	0.297115	0.890456	0.0112196	0.944703	0.205889	554861	657070	559629	579095	621504	583013	553422	587137
RPS27	P42677	40S ribosomal protein S27	0.749535	0.00453498	1.2751	0.00844421	1.4617	0.0031985	1.72018	8.35291e-05	0.95719	0.335962	1.1098	0.0646236	0.987714	0.768765	570519	727469	833929	981394	761164	728579	844743	751813
EGFR	P00533	Epidermal growth factor receptor	0.727574	0.00365549	1.09135	0.253742	1.05619	0.503114	1.20349	0.0748566	1.07957	0.224293	0.935331	0.00870777	0.924897	0.00288143	594595	648911	628004	715587	817230	882260	764381	755854
ERP44	Q9BS26	Endoplasmic reticulum resident protein 44	1.28719	0.000189714	0.906309	0.0200736	0.748747	0.00714999	0.756043	0.0123103	1.03502	0.191765	1.01234	0.500137	1.067	0.0351668	969779	878919	726119	733194	753407	779792	762702	803885
FKBP3	Q00688	Peptidyl-prolyl cis-trans isomerase FKBP3	1.21886	0.000342531	0.963816	0.0140873	0.93973	0.00731792	0.964696	0.187897	1.00476	0.917495	1.13	0.0034447	1.11636	0.00220424	818524	788907	769191	789627	671549	674743	758849	749691
BZW2	E7ETZ4	Basic leucine zipper and W2 domain-containing protein 2 (Fragment)	0.885997	0.0372364	1.09558	0.0733794	1.17269	0.135317	1.24802	0.004642	1.03856	0.11012	1.03181	0.188205	0.964762	0.107201	587737	643914	689235	733510	663362	688942	684461	639987
MATR3	A8MXP9	Matrin-3	1.19871	0.0130779	0.903313	0.0281534	0.782237	0.000905868	0.740861	0.000687493	1.06377	0.251863	0.979852	0.642192	0.978327	0.621495	473310	427547	370241	350657	394849	420027	386894	386292
NASP	P49321	Nuclear autoantigenic sperm protein	1.13917	0.038656	1.01122	0.643201	0.843261	0.0168456	0.82563	0.00380375	1.0715	0.2662	0.869812	0.0363602	0.918438	0.124345	1.15631e+06	1.16928e+06	975068	954680	1.01504e+06	1.08762e+06	882897	932254
EIF3F	O00303	Eukaryotic translation initiation factor 3 subunit F	0.892809	0.073539	0.96935	0.648864	1.16901	0.0281381	1.20504	0.0472992	0.977445	0.577064	0.984991	0.743379	0.964852	0.447554	701074	679586	819563	844821	785245	767534	773459	757646
ASS1	P00966	Argininosuccinate synthase	0.634374	0.000724374	1.19925	0.0370111	1.1723	0.0076443	1.35841	0.00041132	1.02544	0.554271	1.17759	0.0103862	1.17653	0.0102434	382002	458114	447820	518914	602171	617488	709108	708469
CYB5B	A0A499FJ32	Cytochrome b5 type B	1.05441	0.509288	1.1543	0.234798	0.992503	0.95652	1.22576	0.18258	1.15711	0.173418	1.11069	0.0177021	1.00698	0.929128	682618	787946	677500	836725	647393	749103	719054	651911
HADHA	H0YFD6	Trifunctional enzyme subunit alpha, mitochondrial	1.1867	0.0389772	0.936573	0.304124	0.85058	0.0530175	0.905318	0.159796	1.07402	0.014866	1.08044	0.0145277	1.08886	0.000325324	671451	628863	571122	607877	565816	607695	611329	616095
CBR1	P16152	Carbonyl reductase [NADPH] 1	1.28706	0.000625773	0.970006	0.244172	0.785591	0.000424799	0.803917	0.00108699	0.980493	0.391448	0.96313	0.115723	0.940892	0.0322417	1.02956e+06	998678	808812	827680	799930	784326	770437	752647
HNRNPDL	A0A087WUK2	Heterogeneous nuclear ribonucleoprotein D-like	0.98065	0.681102	0.896454	0.225813	1.1234	0.173178	0.888287	0.150882	0.995608	0.844656	0.891677	0.118055	1.00666	0.867574	398908	357603	448132	354345	406779	404993	362715	409490
PSMC4	P43686	26S proteasome regulatory subunit 6B	1.11716	0.0475505	0.979645	0.60314	0.841234	0.0144767	0.816089	0.00270813	1.01503	0.72173	0.910316	0.0439939	0.964066	0.382053	815427	798829	685965	665461	729913	740884	664451	703684
CCT5	P48643	T-complex protein 1 subunit epsilon	1.14579	0.00964469	1.02004	0.59791	0.900545	0.0125144	0.944315	0.20596	1.02027	0.467142	0.936054	0.0917121	0.985496	0.621213	921815	940287	830136	870484	804525	820836	753079	792856
PSMC2	P35998	26S proteasome regulatory subunit 7	0.966493	0.29093	1.08898	0.00683002	1.01315	0.535494	1.05099	0.136516	0.983732	0.602236	0.861452	0.00363525	0.906217	0.0197521	809166	881162	819805	850422	837219	823600	721225	758702
ITGB4	P16144	Integrin beta-4	1.15533	0.0306087	0.85272	0.0198973	0.712468	0.00230519	0.767924	0.00340311	1.05431	0.0811178	0.886909	0.00587097	0.83991	0.0053834	1.02939e+06	877783	733410	790495	890995	939381	790231	748355
ACADM	P11310	Medium-chain specific acyl-CoA dehydrogenase, mitochondrial	1.35906	6.64493e-05	0.933632	0.0645063	0.759276	0.000230541	0.770059	0.0012489	1.09737	0.0411796	1.02748	0.35571	1.0901	0.0304733	947764	884862	719614	729834	697366	765272	716533	760202
DENR	O43583	Density-regulated protein	0.989154	0.682974	1.08442	0.0350086	1.17074	0.00414414	1.11837	0.0701022	0.944488	0.213148	1.06362	0.0418161	1.04788	0.108718	396665	430151	464390	443620	401014	378753	426527	420216
SH3D19	A0A0U1RQE4	SH3 domain-containing protein 19	0.409834	0.061844	2.39934	0.0814197	0.480831	0.478586	1.42059	0.512313	0.869914	0.161494	0.824404	0.0754594	0.725832	0.496725	32300.2	77499.2	15530.9	45885.2	78812.8	68560.4	64973.6	57204.8
CTPS1	P17812	CTP synthase 1	0.991305	0.846054	1.28729	0.00161718	1.23568	0.00378175	1.29981	0.00371489	1.01041	0.858014	1.03535	0.374561	1.06997	0.0571231	672863	866168	831443	874595	678765	685829	702758	726258
PDCD6	O75340	Programmed cell death protein 6	0.980683	0.485372	1.07311	0.0576154	1.02724	0.416796	1.1143	0.0336425	1.03813	0.511506	0.99806	0.906191	1.036	0.297928	656926	704954	674822	732012	669866	695406	668566	693979
ZYX	Q15942	Zyxin	0.776802	0.0309412	1.25025	0.0233542	1.68873	0.00148141	1.54212	0.000753047	0.87319	0.136154	1.11589	0.114315	1.16189	0.112923	472317	590514	797618	728371	608027	530923	678489	706460
CORO1C	Q9ULV4	Coronin-1C	0.949744	0.0586088	1.14882	0.000821347	1.18525	0.00181702	1.25274	0.00223239	1.04492	0.212498	1.05702	0.033599	1.00239	0.954891	656394	754078	777988	822288	691127	722171	730534	692776
SPECC1	Q5M775	Cytospin-B	0.933674	0.924998	1.40544	0.550688	1.39151	0.468763	1.64318	0.257641	1.47853	0.377089	1.57168	0.300169	1.31473	0.553297	378882	532496	527217	622571	405797	599984	637783	533513
ACTR2	P61160	Actin-related protein 2	1.04971	0.0300703	1.06651	0.243239	0.969733	0.496908	1.1308	0.00666848	0.978332	0.698017	1.07058	0.0124783	1.0311	0.0670079	744952	794496	722404	842392	709677	694299	759763	731751
LIMA1	Q9UHB6-4	Isoform 4 of LIM domain and actin-binding protein 1	0.924272	0.235323	1.06395	0.261607	1.24233	0.00954268	1.10258	0.080019	1.02551	0.604482	1.11426	0.0934979	1.14684	0.0425362	443846	472229	551401	489373	480211	492461	535078	550727
ASPM	Q8IZT6	Abnormal spindle-like microcephaly-associated protein	13.1723	0.0266414	0.892643	0.829692	0.56366	0.360652	1.12698	0.722574	9.25608	0.116534	10.5328	0.0893776	8.4995	0.114764	723851	646140	408006	815769	54952.7	508646	578804	467070
MYOF	Q9NZM1	Myoferlin	0.973141	0.775989	1.10679	0.322124	0.959153	0.708412	1.2132	0.0853357	1.13629	0.0300871	1.18362	0.0258511	1.05217	0.239795	615453	681176	590313	746665	632439	718635	748564	665436
AHCYL1	O43865	S-adenosylhomocysteine hydrolase-like protein 1	1.19289	0.00114713	1.00827	0.647331	0.73468	0.000155894	0.823769	0.00868858	2.72682	0.373587	0.85825	0.00271156	0.864618	0.014958	168129	169519	123521	138500	140943	384327	120964	121862
PSMF1	Q5QPM7	Proteasome inhibitor PI31 subunit	0.979233	0.659263	1.04234	0.437601	1.33035	0.00393883	1.32926	0.00529292	1.02173	0.323292	1.07896	0.0906574	1.08162	0.188198	688526	717675	915982	915228	703127	718406	758644	760518
RAB43	Q86YS6	Ras-related protein Rab-43	0.75277	0.00116189	1.14944	0.134815	1.11024	0.109768	1.32225	0.0406493	1.05168	0.18171	0.99924	0.967853	0.87521	0.0289766	533066	612725	591830	704844	708139	744734	707601	619770
DECR1	Q16698	2,4-dienoyl-CoA reductase, mitochondrial	1.11212	0.0140261	0.965062	0.218788	0.876589	0.00669915	0.881492	0.00659569	1.12182	0.00638361	1.12003	0.000325384	1.12151	0.00221769	691127	666981	605835	609224	621449	697154	696043	696962
PFKP	Q01813	ATP-dependent 6-phosphofructokinase, platelet type	0.943957	0.364255	1.15859	0.0542801	1.03064	0.661405	1.17403	0.1002	0.981928	0.579428	1.07377	0.195775	0.998105	0.965449	493154	571365	508264	578979	522433	512991	560972	521443
PRMT1	E9PKG1	Protein arginine N-methyltransferase 1	0.945812	0.0774096	1.13649	0.00866007	1.11029	0.026447	1.14103	0.00622929	0.996745	0.914015	0.952036	0.0124682	0.950291	0.0693793	729389	828947	809836	832252	771178	768668	734190	732843
ACAA2	P42765	3-ketoacyl-CoA thiolase, mitochondrial	0.917084	0.130055	0.935988	0.124164	0.862853	0.0129049	0.829979	0.0427307	1.08718	0.138552	1.05336	0.381125	1.10522	0.109915	601818	563294	519280	499496	656229	713437	691244	725279
PSMD2	Q13200	26S proteasome non-ATPase regulatory subunit 2	0.782906	0.00206399	1.17651	0.0469067	1.13804	0.0317767	1.18053	0.00708839	1.05693	0.180139	0.937613	0.105852	0.917037	0.041841	486372	572221	553509	574178	621239	656607	582482	569699
DDX17	A0A1W2PQ51	Probable ATP-dependent RNA helicase DDX17	1.23181	5.64172e-05	0.661131	6.8391e-05	0.968486	0.32031	0.784055	9.81174e-05	1.0178	0.629626	0.969672	0.0351169	1.0127	0.272817	989140	653952	957969	775540	802999	817289	778646	813201
SLC1A5	Q15758	Neutral amino acid transporter B(0)	0.857057	0.00674261	1.08049	0.368611	0.941803	0.426786	1.11424	0.32041	1.16097	0.049109	1.07839	0.124956	1.03764	0.0630658	590152	637653	555806	657572	688580	799418	742557	714500
ITGA2	E7ESP4	Integrin alpha-2	0.799465	0.0443969	1.0381	0.670055	0.675526	0.0138982	0.783691	0.0462873	1.14158	0.0403542	0.882355	0.156753	1.00553	0.905461	396260	411356	267684	310545	495656	565829	437345	498397
GMPS	P49915	GMP synthase [glutamine-hydrolyzing]	1.08423	0.0549313	0.99509	0.797583	1.04326	0.422637	0.983186	0.48252	1.06164	0.363542	0.946346	0.215513	1.03389	0.581846	805709	801753	840566	792162	743116	788923	703245	768297
PDHA1	P08559	Pyruvate dehydrogenase E1 component subunit alpha, somatic form, mitochondrial	1.15593	0.000197708	0.932448	0.0441988	0.85984	0.00184056	0.851252	1.75082e-05	1.03553	0.0556563	1.05421	0.00727751	1.09101	0.00514998	762644	711126	655752	649202	659768	683207	695532	719813
CTNNB1	A0A2R8Y543	Catenin beta-1	1.26108	0.000939827	0.941661	0.11494	0.624395	9.19637e-05	0.624813	0.000167704	1.06384	0.108113	0.786424	0.00129819	0.788877	0.00279954	785281	739468	490325	490654	622705	662455	489710	491238
ATP6V1C1	P21283	V-type proton ATPase subunit C 1	1.03789	0.368846	0.954645	0.320592	0.726322	0.00265725	0.809059	0.0249236	1.07002	0.443486	0.757102	0.00402474	0.863899	0.00570384	70583.1	67381.8	51266.1	57105.9	68006.6	72768.2	51487.9	58750.9
PAFAH1B2	P68402	Platelet-activating factor acetylhydrolase IB subunit beta	1.20719	0.000979964	0.82175	0.00311443	0.890022	0.237141	0.868052	0.00395461	1.02308	0.745847	0.974016	0.681039	1.04399	0.319049	751004	617138	668410	651911	622110	636467	605945	649476
HNRNPAB	D6R9P3	Heterogeneous nuclear ribonucleoprotein A/B	0.991398	0.857861	1.07736	0.293013	1.06578	0.202722	1.10532	0.101684	1.00698	0.70816	0.910705	0.00597882	1.0216	0.506949	601741	648289	641324	665114	606962	611199	552763	620071
TRIM28	Q13263	Transcription intermediary factor 1-beta	1.05301	0.259435	0.633582	0.000590784	0.629625	0.00171428	0.586166	0.000396195	1.04408	0.248993	0.757926	0.000472993	0.811607	0.000607238	960759	608720	604918	563164	912397	952614	691529	740508
ARF4	C9JAK5	ADP-ribosylation factor 4	0.847058	0.0122929	1.20757	0.0269629	0.990173	0.813745	1.08107	0.327423	1.04853	0.163543	1.04053	0.434973	1.00326	0.932448	650670	785731	644275	703417	768152	805434	799283	770657
ITGB1	P05556	Integrin beta-1	0.843691	0.0649502	0.958978	0.674064	0.756706	0.0377345	0.941941	0.519955	1.10599	0.0992932	0.712253	0.0253966	0.816438	0.0012404	653236	626439	494308	615310	774260	856326	551469	632135
DYNC1H1	Q14204	Cytoplasmic dynein 1 heavy chain 1	0.882663	0.00122575	1.10226	0.0321938	0.846146	0.11714	0.981838	0.798366	1.04168	0.414472	0.945559	0.00888258	0.932158	0.0227333	594755	655576	503249	583953	673819	701904	637136	628105
NUDCD1	Q96RS6	NudC domain-containing protein 1	0.952341	0.088711	1.19618	0.00232541	1.04114	0.0855478	1.14323	0.0636157	1.0542	0.204514	0.965064	0.11881	0.987324	0.517417	604821	723476	629705	691447	635089	669511	612901	627039
ARPC5	O15511	Actin-related protein 2/3 complex subunit 5	1.19703	0.0171146	0.921533	0.00551083	0.746053	0.000189913	0.807102	0.000926092	1.0167	0.76794	0.920945	0.17822	0.961075	0.5989	870573	802262	649494	702642	727278	739426	669783	698968
VPS4B	O75351	Vacuolar protein sorting-associated protein 4B	0.979654	0.624983	0.933529	0.159039	0.992089	0.851267	0.940715	0.248852	0.963897	0.218024	0.942387	0.108797	0.923229	0.123643	553038	516277	548662	520251	564523	544142	531999	521185
ACSL3	O95573	Long-chain-fatty-acid--CoA ligase 3	0.881981	0.402031	1.22699	0.28843	1.0163	0.913287	1.34345	0.0729129	1.15187	0.214529	1.23455	0.051636	1.08181	0.407715	491323	602850	499331	660068	557068	641671	687728	602642
PTPN1	P18031	Tyrosine-protein phosphatase non-receptor type 1	0.867133	0.0407399	1.13627	0.182058	1.09883	0.222314	1.3065	0.021891	1.02048	0.745344	1.04562	0.08641	0.944371	0.161192	443852	504338	487718	579895	511862	522344	535216	483388
PSAT1	Q9Y617	Phosphoserine aminotransferase	0.881783	0.0640078	1.14216	0.126562	0.985733	0.784696	1.10299	0.106294	1.01093	0.662033	1.09971	0.0605657	1.12646	0.00923025	577597	659708	569356	637084	655032	662194	720348	737870
SOD2	P04179	Superoxide dismutase [Mn], mitochondrial	0.759333	0.00186215	1.59805	0.000126583	1.13964	0.159933	1.25493	0.0519009	1.22021	0.127822	1.20565	0.0041283	1.30274	0.00139068	366876	586287	418108	460404	483156	589551	582518	629425
EWSR1	B0QYK0	RNA-binding protein EWS	1.13947	0.0344132	0.961443	0.396688	0.993307	0.903876	0.890061	0.0806937	0.993268	0.769219	1.03867	0.0931799	1.05841	0.120087	770039	740349	764885	685382	675785	671236	701918	715255
CD59	A0A2U3TZL5	CD59 glycoprotein (Fragment)	0.915374	0.0575105	0.983073	0.792702	0.747795	0.0248056	1.0703	0.551897	1.15083	0.221641	1.08474	0.192794	0.902913	0.0581081	644041	633139	481610	689320	703582	809703	763200	635273
ATP5F1C	P36542	ATP synthase subunit gamma, mitochondrial	0.952873	0.269375	1.04791	0.389527	0.888126	0.139772	1.0202	0.748449	1.08544	0.00235333	1.07112	0.0384839	1.02426	0.266401	646975	677969	574596	660046	678973	736986	727265	695442
HNRNPR	O43390	Heterogeneous nuclear ribonucleoprotein R	1.11307	0.230794	0.897906	0.216635	1.05739	0.538912	0.97856	0.807539	1.02071	0.709433	1.08458	0.0499724	1.06219	0.197147	739136	663675	781559	723289	664051	677803	720220	705349
TFG	Q92734	Protein TFG	1.11471	0.160346	0.936561	0.421085	1.08561	0.248191	0.991835	0.902857	0.922041	0.0520173	0.892164	0.0504057	0.988677	0.73095	802952	752013	871689	796396	720321	664166	642645	712165
GPD2	P43304	Glycerol-3-phosphate dehydrogenase, mitochondrial	1.00699	0.826121	1.04813	0.27167	0.921585	0.0737228	0.972191	0.471246	1.10045	0.0331924	1.0135	0.567846	1.02192	0.374902	668594	700771	616166	650000	663949	730643	672914	678502
CTBP1	Q13363	C-terminal-binding protein 1	1.19729	0.0153726	0.824957	0.0147105	0.811094	0.00987936	0.704704	0.00691988	1.01382	0.672135	1.01446	0.557207	1.01049	0.756052	244867	202005	198610	172559	204519	207345	207476	206664
PSMA5	P28066	Proteasome subunit alpha type-5	1.13989	0.0495016	0.961554	0.341613	0.751364	0.0049662	0.815294	0.00366118	1.03076	0.501948	0.759432	0.127048	0.961516	0.405299	841587	809231	632338	686140	738307	761019	560694	709894
HSPA4	P34932	Heat shock 70 kDa protein 4	1.03572	0.244847	1.0818	0.0673117	1.09443	0.0180813	1.0185	0.708389	1.02279	0.6492	0.990179	0.709267	1.03743	0.280209	696123	753067	761855	709004	672112	687432	665511	697268
SARS	P49591	Serine--tRNA ligase, cytoplasmic	0.912114	0.0822372	1.28225	0.0066972	1.1699	0.0561915	1.27402	0.00638144	1.03138	0.530853	1.06346	0.0457063	1.06105	0.0278558	542617	695768	634809	691302	594900	613567	632652	631218
OLA1	J3KQ32	Obg-like ATPase 1	1.04803	0.296918	1.03244	0.364165	1.11271	0.0603486	1.16999	0.042551	0.977727	0.586485	1.02627	0.389815	1.01633	0.601051	597614	616998	664970	699200	570223	557523	585202	579533
RBM39	Q14498	RNA-binding protein 39	0.944361	0.132483	0.932087	0.0809551	1.21734	0.00169749	1.05779	0.283181	1.06807	0.277314	1.01309	0.486329	0.998017	0.951127	390525	364003	475400	413094	413533	441681	418946	412713
FERMT1	Q9BQL6	Fermitin family homolog 1	0.576741	3.95643e-05	1.08477	0.150895	1.07074	0.30863	1.20916	0.0119542	0.991229	0.846813	1.16742	0.0113842	1.08584	0.0188942	351618	381424	376492	425162	609664	604317	711735	661998
EHD1	Q9H4M9	EH domain-containing protein 1	0.730033	1.77012e-05	1.37997	1.52549e-05	1.11261	0.0496041	1.25679	0.0017606	0.946373	0.101969	1.02609	0.0229385	0.983684	0.267599	556885	768485	619593	699887	762822	721913	782724	750375
LMAN2	Q12907	Vesicular integral-membrane protein VIP36	0.874125	0.185755	1.09436	0.38059	0.842211	0.212759	1.06813	0.479401	1.12074	0.155243	1.07931	0.0757163	0.969249	0.538715	541359	592443	455938	578243	619315	694094	668434	600270
PCBP2	Q15366-3	Isoform 3 of Poly(rC)-binding protein 2	1.00789	0.615251	0.949651	0.209712	1.05385	0.0198506	1.12538	0.00274608	1.01755	0.2894	0.959698	0.139129	0.97509	0.51372	345712	328306	364329	389059	343005	349025	329181	334461
AKR1A1	P14550	Aldo-keto reductase family 1 member A1	1.45576	5.63616e-05	0.882926	0.00742139	0.741669	0.00182854	0.763195	0.0023969	1.01891	0.532775	1.05323	0.0133513	1.13171	0.00123593	756762	668165	561267	577557	519839	529669	547509	588308
RPL10	F8W7C6	60S ribosomal protein L10	0.878908	0.162591	1.38647	0.00561215	1.59175	0.00373945	1.28166	0.0206769	0.798769	0.122377	1.01105	0.791685	1.03592	0.465189	603651	836943	960864	773677	686819	548610	694406	711490
HM13	A0A3B3IUB5	Minor histocompatibility antigen H13	0.695357	0.0254641	1.13809	0.384217	0.829341	0.177647	1.07128	0.546039	1.16672	0.17012	1.01226	0.839704	0.846292	0.0693125	470704	535703	390375	504259	676925	789783	685225	572876
HINT1	P49773	Histidine triad nucleotide-binding protein 1	1.25797	0.00780559	0.956874	0.0890364	1.10777	0.101927	1.03574	0.21426	0.981626	0.772568	1.0692	0.283352	1.13214	0.167897	562878	538604	623539	582994	447451	439230	478415	506577
SLC25A3	Q00325-2	Isoform B of Phosphate carrier protein, mitochondrial	0.810978	0.0779592	1.20051	0.154461	0.963165	0.763092	1.32073	0.0411997	1.18265	0.112424	1.09483	0.107641	0.918396	0.215366	531524	638102	511946	702003	655412	775125	717566	601928
MAP2K2	P36507	Dual specificity mitogen-activated protein kinase kinase 2	0.972268	0.510877	1.15543	0.140483	1.01683	0.688036	1.14389	0.0692744	1.00378	0.902412	1.05471	0.325059	1.0285	0.347529	237555	274478	241553	271737	244331	245253	257699	251293
TNKS1BP1	Q9C0C2	182 kDa tankyrase-1-binding protein	1.1051	0.0414625	0.967615	0.293328	0.931663	0.323848	0.893068	0.0636927	0.964424	0.517912	1.06078	0.0936284	1.08222	0.1506	746712	722529	695684	666864	675694	651656	716762	731252
ETFA	P13804	Electron transfer flavoprotein subunit alpha, mitochondrial	1.28156	0.00147241	0.851177	0.000579299	0.862265	0.0496242	0.875972	0.159542	1.04236	0.563389	1.02508	0.74005	1.13494	0.0523877	838595	713793	723091	734586	654356	682077	670770	742656
QARS	P47897	Glutamine--tRNA ligase	0.833286	0.0381216	1.15007	0.0720079	0.947975	0.520343	1.18708	0.0357043	1.02213	0.527163	1.0178	0.592904	0.957012	0.194059	482748	555195	457633	573059	579330	592149	589645	554426
OASL	Q15646	2'-5'-oligoadenylate synthase-like protein	0.723326	0.000905633	1.4119	0.00181165	1.28087	0.00765139	1.20311	0.00500217	0.953039	0.128218	1.00705	0.753075	0.950776	0.243212	353043	498462	452202	424749	488083	465163	491523	464058
IARS	P41252	Isoleucine--tRNA ligase, cytoplasmic	0.861434	0.00139721	1.18532	0.00426832	1.03799	0.664837	1.22063	0.009092	1.02208	0.666641	1.11492	0.0139473	1.04185	0.23935	554127	656816	575178	676385	643261	657467	717186	670178
NUTF2	P61970	Nuclear transport factor 2	1.15865	0.0275605	0.942288	0.276013	0.827873	0.0177398	0.892719	0.119207	0.973345	0.419329	1.02998	0.295775	1.06446	0.329793	468307	441280	387698	418066	404183	393409	416298	430236
EIF4G2	P78344	Eukaryotic translation initiation factor 4 gamma 2	0.766321	0.00307473	1.22041	0.0358119	1.86676	9.53439e-05	1.8321	0.000676257	0.986931	0.552115	1.13489	0.0021195	1.08246	0.0161284	407322	497101	760372	746254	531530	524583	603227	575362
TMX1	Q9H3N1	Thioredoxin-related transmembrane protein 1	0.791007	0.0223174	1.21708	0.0662098	1.12276	0.355092	1.40317	0.0398262	1.09868	0.171017	1.0159	0.562337	0.921803	0.113298	469813	571799	527485	659226	593943	652555	603386	547498
DNAJB1	P25685	DnaJ homolog subfamily B member 1	1.06142	0.0619185	0.994553	0.843643	0.947842	0.0137628	0.954549	0.0472437	0.959669	0.367244	0.939683	0.0561599	0.966381	0.261236	709756	705890	672737	677497	668685	641716	628351	646204
SH3BGRL3	Q5T123	SH3 domain-binding glutamic acid-rich-like protein 3	1.28619	0.0487918	0.893931	0.405415	0.940615	0.554169	0.788559	0.312672	1.04179	0.628548	0.951202	0.508367	1.15971	0.0732168	1.0631e+06	950335	999965	838315	826545	861082	786211	958550
SLC25A24	Q6NUK1	Calcium-binding mitochondrial carrier protein SCaMC-1	0.957903	0.431787	1.04188	0.567159	0.962646	0.534524	0.996903	0.956897	1.14805	0.0511543	1.08988	0.0400722	1.01301	0.758236	542153	564860	521901	540474	565979	649771	616847	573344
SF3B1	O75533	Splicing factor 3B subunit 1	0.971878	0.237975	0.996438	0.893756	1.02349	0.678002	1.09136	0.0181419	1.0823	0.236792	1.01503	0.470546	0.976287	0.317618	641061	638778	656121	699627	659610	713899	669523	643969
UQCRFS1	P47985	Cytochrome b-c1 complex subunit Rieske, mitochondrial	1.12436	0.0111189	0.862338	0.000635228	0.908599	0.00481728	0.860734	0.00301682	1.1012	0.0203023	1.04755	0.233851	1.10766	0.0642957	609370	525483	553673	524505	541973	596822	567742	600321
HEATR1	Q9H583	HEAT repeat-containing protein 1	1.23503	0.255609	0.87436	0.182389	1.16891	0.122387	1.06883	0.509481	1.16762	0.333579	1.33216	0.153375	0.973722	0.882032	1.02692e+06	897894	1.20038e+06	1.0976e+06	831488	970864	1.10768e+06	809639
DPH2	Q9BQC3	2-(3-amino-3-carboxypropyl)histidine synthase subunit 2	0.854405	0.0078066	1.03586	0.341653	1.39353	0.00249587	1.23963	0.00418688	0.979263	0.622907	0.921106	0.0438396	1.03284	0.304862	62678.4	64926.4	87344.1	77698.2	73359.1	71837.9	67571.5	75768.1
SSR1	A0A3B3IRT8	Translocon-associated protein subunit alpha	0.847161	0.0642814	1.08023	0.324275	1.08263	0.469723	1.17073	0.0903517	1.08388	0.378784	1.05525	0.32076	0.948367	0.467809	428368	462737	463767	501503	505652	548064	533589	479543
TOMM34	Q15785	Mitochondrial import receptor subunit TOM34	0.842463	0.000851727	1.17993	0.00744701	1.59052	1.48927e-05	1.61649	0.000322225	0.977043	0.59845	0.961941	0.0369097	0.992831	0.66843	543151	640880	863891	877997	644718	629917	620180	640095
LTA4H	P09960	Leukotriene A-4 hydrolase	1.25373	0.00756589	1.06427	0.176463	0.777969	0.0240759	0.960865	0.463827	1.06907	0.261533	1.23367	0.0791681	1.22251	0.00630025	684150	728121	532247	657376	545692	583381	673207	667113
TMEM33	P57088	Transmembrane protein 33	0.693139	0.0109866	1.11425	0.447114	0.774786	0.114021	0.976925	0.834812	1.09603	0.304972	0.933625	0.0963861	0.795748	0.0133031	405881	452253	314471	396515	585569	641800	546702	465965
PAICS	P22234	Multifunctional protein ADE2	1.07358	0.00532456	1.14558	0.00993385	0.956294	0.469286	1.06014	0.132473	1.08181	0.119342	1.00036	0.982839	0.977082	0.47601	721210	826206	689689	764584	671783	726738	672024	656387
SF3B3	Q15393	Splicing factor 3B subunit 3	0.865117	0.00595523	0.942691	0.169985	0.841504	0.0016259	0.907329	0.0355266	1.06665	0.361568	0.860756	0.0078013	0.866459	0.00362319	670035	631635	563837	607941	774502	826124	666657	671074
TXNL1	O43396	Thioredoxin-like protein 1	0.97586	0.606315	1.10149	0.150136	1.02225	0.611703	1.0171	0.676776	0.984724	0.610751	0.882279	0.0240025	0.962369	0.234629	389577	429116	398245	396239	399214	393115	352218	384191
AP2B1	P63010	AP-2 complex subunit beta	1.18232	0.0572038	0.973066	0.392525	1.00175	0.95785	0.982346	0.728073	1.1498	0.147334	1.04069	0.562369	1.09567	0.370655	646394	628984	647523	634982	546716	628616	568962	599022
UQCRC2	P22695	Cytochrome b-c1 complex subunit 2, mitochondrial	1.02525	0.598232	0.950533	0.34008	0.809714	0.0136091	0.897749	0.0881172	1.11781	0.0514172	1.00935	0.803751	0.997019	0.885341	647350	615328	524169	581158	631405	705788	637311	629523
UBE2I	P63279	SUMO-conjugating enzyme UBC9	1.09785	0.010285	0.910205	0.0226071	0.931453	0.0890659	0.885648	0.0366058	0.961545	0.266973	0.924055	0.0111761	0.981855	0.663119	721798	656984	672321	639259	657467	632185	607536	645538
RARS	P54136	Arginine--tRNA ligase, cytoplasmic	0.927511	0.0693947	1.12014	0.0167993	1.10079	0.245862	1.18021	0.0110661	1.0426	0.440763	1.03537	0.341916	0.985767	0.729916	567563	635749	624770	669844	611920	637985	633566	603210
SNRPA1	P09661	U2 small nuclear ribonucleoprotein A'	1.07391	0.0012731	0.953979	0.0962409	0.972191	0.230625	0.927766	0.0559159	1.07153	0.114068	0.961567	0.00399968	0.951857	0.00402049	752002	717395	731090	697682	700244	750334	673332	666532
SEC61B	P60468	Protein transport protein Sec61 subunit beta	0.702025	0.0154772	1.02542	0.905564	1.25082	0.230568	0.943151	0.350003	1.03596	0.795925	0.871813	0.158389	0.870665	0.136828	401076	411273	501676	378275	571314	591860	498079	497423
	H0YHG0	Uncharacterized protein (Fragment)	0.98181	0.693972	0.947244	0.0219525	1.05306	0.459444	1.04461	0.392927	0.906453	0.20253	1.00861	0.849535	0.940526	0.276701	552219	523086	581518	576853	562450	509834	567294	528999
TMED10	P49755	Transmembrane emp24 domain-containing protein 10	0.843737	0.113392	1.15964	0.154541	1.05302	0.65574	1.26429	0.0783808	1.15564	0.136129	1.18076	0.0540969	1.06004	0.348424	450515	522433	474403	569581	533952	617054	630469	566011
MAP7	Q14244	Ensconsin	0.719611	0.0255272	1.31229	0.0975495	1.2571	0.175557	1.70107	0.0175338	0.933369	0.436299	1.08514	0.159406	1.00847	0.885966	92279.9	121098	116005	156974	128236	119691	139153	129322
FAM83H	A0A494C1T9	Protein FAM83H	0.995279	0.700967	0.948437	0.0309479	1.23621	7.72374e-05	1.18705	0.00412727	1.00156	0.92044	1.04892	0.00158783	1.03879	0.241443	600941	569955	742886	713348	603791	604733	633329	627210
MAT2A	P31153	S-adenosylmethionine synthase isoform type-2	0.773465	0.000562236	0.915712	0.164741	0.992634	0.819849	0.985875	0.776321	0.997878	0.896897	1.11683	0.0122748	1.12273	0.0043904	434327	397718	431127	428192	561534	560342	627140	630452
KIF5B	P33176	Kinesin-1 heavy chain	1.03197	0.257851	1.06915	0.0852719	0.916183	0.028923	1.00887	0.812992	0.989704	0.761785	0.990603	0.189139	0.953791	0.328877	614973	657498	563428	620425	595920	589784	590320	568383
TUBB3	Q13509	Tubulin beta-3 chain	1.12033	0.0924816	1.06334	0.336555	0.876463	0.0770334	0.885984	0.108043	0.966119	0.502836	0.93845	0.00643346	0.966194	0.491273	2.64245e+06	2.80983e+06	2.31601e+06	2.34117e+06	2.35864e+06	2.27873e+06	2.21347e+06	2.2789e+06
ARAP2	Q8WZ64	Arf-GAP with Rho-GAP domain, ANK repeat and PH domain-containing protein 2	0.764508	0.0183109	0.968214	0.879545	1.12979	0.113511	1.16509	0.149891	0.96383	0.537478	0.960141	0.543283	0.940365	0.316009	491619	475992	555428	572782	643053	619794	617422	604704
PSMB7	Q99436	Proteasome subunit beta type-7	1.10614	0.0439187	1.0043	0.900727	0.915952	0.0853944	0.917478	0.103693	1.05094	0.0164158	1.04263	0.018729	0.967738	0.359915	707312	710357	647865	648943	639440	672013	666702	618811
ATP5PD	O75947	ATP synthase subunit d, mitochondrial	0.979891	0.766672	0.941065	0.526805	0.907906	0.289146	0.913646	0.187613	1.0945	0.208891	1.1194	0.058931	1.04721	0.373905	470037	442335	426750	429448	479683	525012	536957	502330
SSRP1	Q08945	FACT complex subunit SSRP1	0.953332	0.214188	1.14689	0.00694085	0.881311	0.00483452	0.84319	0.00147776	1.07112	0.115782	0.910814	0.0531143	0.943116	0.241122	664564	762179	585687	560353	697096	746670	634925	657442
USP5	P45974	Ubiquitin carboxyl-terminal hydrolase 5	1.16928	0.0136288	0.946263	0.378953	0.89168	0.0399117	0.85853	0.0405653	0.966965	0.488277	0.980726	0.300716	0.977675	0.296319	760503	719636	678125	652915	650402	628916	637866	635882
DAD1	F5GXX5	Dolichyl-diphosphooligosaccharide--protein glycosyltransferase subunit DAD1	0.74534	0.0366666	1.12303	0.431213	0.885984	0.408429	1.22523	0.17988	1.14168	0.041009	1.02276	0.552867	0.838134	0.0224677	455226	511231	403323	557758	610763	697293	624664	511901
IPO7	O95373	Importin-7	0.805762	0.00178669	1.23646	0.0205435	1.02933	0.624346	1.15917	0.0461824	1.03438	0.637203	1.00208	0.961092	0.956263	0.307527	407875	504323	419840	472797	506198	523599	507252	484059
OXSR1	O95747	Serine/threonine-protein kinase OSR1	0.903259	0.176394	1.09488	0.237792	1.17494	0.0567549	1.28673	0.0190602	1.01249	0.679206	1.09239	0.018939	1.03496	0.293654	326772	357775	383936	420465	361770	366288	395193	374416
NDUFA4	O00483	Cytochrome c oxidase subunit NDUFA4	1.06745	0.209293	0.907319	0.17881	0.936744	0.194072	1.00327	0.950362	0.940668	0.62746	0.813483	0.117035	0.926977	0.109273	720536	653756	674957	722890	675007	634957	549106	625715
TBR1	Q16650	T-box brain protein 1	1.04062	0.810381	1.04592	0.76251	1.23095	0.327933	1.13239	0.447926	0.975656	0.789257	1.09335	0.193167	0.995718	0.956229	734895	768644	904618	832189	706209	689017	772131	703185
PRPF8	Q6P2Q9	Pre-mRNA-processing-splicing factor 8	0.881987	0.016627	1.05854	0.102256	0.858511	0.0841723	0.982005	0.768642	1.01434	0.787227	0.899029	0.0129263	0.889039	0.040052	508292	538049	436375	499145	576304	584569	518114	512356
NOP2	P46087	Probable 28S rRNA (cytosine(4447)-C(5))-methyltransferase	0.720546	0.00037321	1.15477	0.0559723	1.60171	0.000143131	1.73044	5.964e-05	1.05849	0.0669239	1.06156	0.00115323	1.03333	0.0932126	433964	501129	695086	750949	602271	637496	639345	622345
EBNA1BP2	H7C2Q8	EBNA1 binding protein 2, isoform CRA_d	0.926567	0.0799416	0.795144	0.0129007	1.32191	0.00336365	1.23955	0.021227	0.980428	0.133082	1.02381	0.0521872	0.955038	0.00520155	411292	327037	543690	509819	443888	435201	454458	423930
THRAP3	Q9Y2W1	Thyroid hormone receptor-associated protein 3	1.11633	0.0132021	0.959547	0.275113	0.988907	0.828012	0.927652	0.0642027	1.03699	0.410999	0.953195	0.0682587	1.01381	0.63386	692798	664772	685113	642676	620601	643556	591554	629174
CNOT3	O75175	CCR4-NOT transcription complex subunit 3	1.14342	0.0135007	0.951417	0.281674	0.968668	0.333218	0.917034	0.176686	0.953114	0.286804	1.00721	0.738159	1.0328	0.216508	153759	146289	148941	141002	134473	128168	135442	138883
MCTS1	Q9ULC4	Malignant T-cell-amplified sequence 1	1.00531	0.916996	0.985579	0.727515	1.04995	0.276253	1.09139	0.124868	0.945062	0.144927	0.996821	0.922682	0.985598	0.709669	615618	606740	646368	671882	612364	578722	610418	603545
HDLBP	A0A024R4E5	High density lipoprotein binding protein (Vigilin), isoform CRA_a	0.901109	0.00675769	1.0652	0.0463726	0.878718	0.0283937	0.940349	0.0653441	0.85232	0.318539	0.86256	2.32887e-05	0.846926	0.000273988	508828	542004	447116	478476	564669	481278	487060	478232
CDC25C	P30307	M-phase inducer phosphatase 3	0.53066	0.551523	2.0016	0.515742	2.415	0.230656	0.836625	0.905347	0.00024716	0.116478	1.46068	0.410039	0.499747	0.518348	241862	484111	584098	202348	455776	112.65	665743	227773
COX6B1	P14854	Cytochrome c oxidase subunit 6B1	1.16078	0.131801	0.811601	0.0106992	0.961892	0.612006	0.72038	0.0460303	1.05903	0.4651	1.10715	0.227946	1.20705	0.119848	696512	565290	669970	501753	600040	635460	664334	724278
ATP5PB	P24539	ATP synthase F(0) complex subunit B1, mitochondrial	0.806404	0.0662757	1.11954	0.365391	0.929433	0.558285	1.19081	0.108297	1.12528	0.0938805	1.17748	0.00425362	1.04418	0.28905	397832	445389	369759	473743	493342	555150	580897	515137
MYO1B	O43795-2	Isoform 2 of Unconventional myosin-Ib	0.910956	0.151715	1.16904	0.0166385	1.11033	0.0479895	1.1781	0.0127574	1.15296	0.0549841	1.06526	0.252545	1.08344	0.137384	506485	592104	562368	596688	555993	641040	592277	602386
BUB3	J3QT28	Mitotic checkpoint protein BUB3 (Fragment)	0.805802	0.000920424	1.01364	0.694649	1.38458	0.00159442	1.25357	0.00145187	0.973948	0.223348	0.840966	0.0140634	0.916004	0.000816318	498033	504826	689565	624318	618058	601957	519766	566144
SEPTIN8	A6NFQ9	Septin-8	1.22604	0.00684577	0.937644	0.145225	0.877489	0.0279227	0.896453	0.0433491	0.878603	0.347151	0.904967	0.0360955	0.964182	0.445893	1.00204e+06	939552	879275	898277	817291	718074	739621	788017
NANS	Q9NR45	Sialic acid synthase	1.08993	0.0987655	1.11914	0.116187	0.98114	0.649109	1.00228	0.953361	1.01397	0.587771	1.04931	0.142781	1.11343	0.0217988	552309	618113	541893	553571	506739	513820	531727	564220
LMNB2	Q03252	Lamin-B2	1.03561	0.345416	1.07395	0.137767	0.990274	0.831293	0.97591	0.49495	1.08633	0.00232315	0.996149	0.672273	1.06526	0.0244014	512506	550408	507521	500160	494883	537605	492977	527178
GAR1	Q9NY12	H/ACA ribonucleoprotein complex subunit 1	0.998885	0.983368	1.03624	0.531714	1.11559	0.0729375	1.14693	0.0689925	1.0643	0.185262	1.05987	0.0884252	1.06683	0.110482	410627	425506	458093	470958	411085	437518	435696	438557
EIF3K	Q9UBQ5	Eukaryotic translation initiation factor 3 subunit K	0.920438	0.0581866	0.978863	0.600702	1.04552	0.306609	1.10002	0.0354817	1.0006	0.989653	0.907992	0.0160324	0.921408	0.0339476	491123	480743	513480	540245	533576	533896	484483	491641
UBE2V2	Q15819	Ubiquitin-conjugating enzyme E2 variant 2	1.11353	0.0376997	1.04928	0.198552	1.05276	0.332484	1.12916	0.0407797	1.10019	0.0745952	1.16269	0.0406842	1.08015	0.152455	614430	644709	646845	693788	551787	607071	641559	596014
PSMB5	P28074	Proteasome subunit beta type-5	0.961407	0.181824	1.11911	0.0323564	0.831817	0.00704593	1.02057	0.540816	1.07272	0.0300974	0.999988	0.999745	0.966763	0.23069	314004	351404	261194	320463	326609	350360	326605	315753
NOP56	O00567	Nucleolar protein 56	0.808239	0.0093333	1.24682	0.0755891	1.58243	0.00640869	1.81163	0.00048409	1.11239	0.105741	1.23715	2.78985e-05	1.13845	0.127599	340565	424623	538921	616980	421367	468724	521294	479705
COASY	Q13057	Bifunctional coenzyme A synthase	1.17346	0.0334541	1.07457	0.309086	0.926273	0.385461	1.10026	0.0976037	1.09025	0.0156143	0.910443	0.135125	1.00069	0.964141	252038	270833	233456	277308	214782	234165	195547	214931
ALDH7A1	P49419-2	Isoform 2 of Alpha-aminoadipic semialdehyde dehydrogenase	1.21864	0.00469697	0.839752	0.00461436	0.7643	0.00114153	0.821977	0.00594921	1.04536	0.304085	1.15924	0.00153546	1.1542	0.00345033	307974	258622	235385	253148	252720	264184	292963	291689
PGAM5	Q96HS1	Serine/threonine-protein phosphatase PGAM5, mitochondrial	0.94954	0.202266	1.15297	0.0178256	1.16275	0.0139107	1.31131	0.00144447	1.07707	0.0597414	1.08415	0.0277024	1.04577	0.0558785	531684	613018	618215	697204	559938	603091	607057	585565
API5	Q9BZZ5-2	Isoform 2 of Apoptosis inhibitor 5	0.977505	0.536386	1.09747	0.0157297	0.981998	0.595184	1.10103	0.0117129	1.02801	0.488869	0.983945	0.677115	0.955218	0.163286	586303	643448	575749	645535	599795	616598	590166	572935
DPP3	G3V180	Dipeptidyl peptidase 3	1.13685	0.0473868	1.00721	0.875861	0.762238	0.0318688	0.798498	0.130826	0.888083	0.208931	0.901126	0.12583	1.0494	0.0729825	646093	650753	492476	515904	568321	504716	512129	596398
ACIN1	E7EQT4	Apoptotic chromatin condensation inducer in the nucleus	1.17279	0.000458527	0.876305	0.00129068	0.972437	0.438268	0.910958	0.000350264	1.05925	0.134091	0.923353	0.0277796	0.959117	0.0482866	677254	593481	658587	616950	577474	611691	533212	553865
EPHA2	P29317	Ephrin type-A receptor 2	0.658943	9.85766e-05	1.72799	0.000411208	1.69783	0.00279808	2.24052	0.00463277	1.10396	0.0986057	1.28377	0.00395439	1.18472	0.00090793	318605	550544	540936	713840	483509	533776	620714	572823
PIK3AP1	Q6ZUJ8	Phosphoinositide 3-kinase adapter protein 1	0.79011	0.021659	1.18892	0.00509374	1.11171	0.0971502	1.18216	0.114431	0.998574	0.982593	0.987689	0.854823	0.985675	0.794703	461737	548968	513316	545846	584396	583562	577201	576025
PSMC5	P62195	26S proteasome regulatory subunit 8	1.02222	0.226559	1.03742	0.0638087	0.844272	0.0146574	0.859498	0.00243819	0.992655	0.80339	0.89633	0.00269779	0.908859	0.00600568	361656	375189	305336	310843	353796	351198	317118	321551
AK4	P27144	Adenylate kinase 4, mitochondrial	1.05205	0.20143	0.988806	0.797644	0.953913	0.267258	0.998083	0.95017	1.10966	0.0657594	0.970443	0.210613	0.990655	0.695454	327549	323883	312453	326921	311343	345483	302141	308433
PSMD13	Q9UNM6	26S proteasome non-ATPase regulatory subunit 13	0.973701	0.423503	1.06888	0.261883	0.868082	0.0157393	0.967431	0.47345	1.02937	0.606529	0.935998	0.0255244	0.90902	0.000226005	452599	483772	392893	437858	464824	478474	435074	422534
GSTK1	Q9Y2Q3	Glutathione S-transferase kappa 1	1.06857	0.166346	1.03306	0.490254	0.838807	0.0267783	0.969225	0.433498	1.12658	0.0552442	1.14805	0.017284	1.07488	0.266932	509107	525940	427042	493439	476438	536744	546973	512113
GNB2	P62879	Guanine nucleotide-binding protein G(I)/G(S)/G(T) subunit beta-2	1.20257	0.00133188	0.885393	0.0164426	0.912068	0.0203136	0.86594	0.0156667	1.06907	0.103232	0.939629	0.00341471	0.979087	0.382503	775348	686487	707170	671405	644740	689269	605816	631256
SAR1B	Q9Y6B6	GTP-binding protein SAR1b	0.998537	0.964088	1.04584	0.355656	0.947096	0.34869	1.02028	0.57422	1.02984	0.360957	1.06118	0.012585	0.997304	0.941268	589014	616017	557853	600962	589877	607476	625967	588286
CYFIP1	Q7L576	Cytoplasmic FMR1-interacting protein 1	0.931829	0.152701	1.07052	0.323597	0.926649	0.389856	1.18366	0.0497755	1.01929	0.791456	1.12959	0.0499929	1.00696	0.792342	365174	390927	338389	432242	391890	399450	442675	394619
PTGR1	F2Z3J9	Prostaglandin reductase 1	3.14556	0.0432744	1.36976	0.18598	1.71665	0.0399988	1.63876	0.0543991	1.09368	0.849703	2.27531	0.0644792	2.23832	0.186349	777561	1.06507e+06	1.3348e+06	1.27423e+06	247193	270349	562440	553299
UBE2M	P61081	NEDD8-conjugating enzyme Ubc12	1.05622	0.161596	1.11035	0.0276037	1.0531	0.154336	1.06768	0.0829523	0.994164	0.66882	0.997196	0.944536	0.959283	0.0487272	645932	717209	680233	689649	611548	607979	609833	586648
ACLY	P53396	ATP-citrate synthase	0.941806	0.122001	1.04797	0.401913	0.876372	0.0070163	0.983492	0.780766	1.01639	0.699706	0.964287	0.15291	0.886783	0.0072574	569159	596460	498795	559764	604328	614234	582745	535908
HPRT1	P00492	Hypoxanthine-guanine phosphoribosyltransferase	1.08922	0.0987814	1.11919	0.046102	0.913719	0.0887663	1.00666	0.895085	1.03273	0.35143	1.02189	0.649471	1.00484	0.894653	631235	706473	576771	635440	579531	598499	592215	582337
TMEM109	Q9BVC6	Transmembrane protein 109	0.756062	0.038784	1.23411	0.145901	0.931347	0.669409	1.28186	0.116529	1.12901	0.170065	1.01102	0.702084	0.856558	0.0881073	407076	502378	379129	521815	538416	607877	544348	461184
NAPRT	Q6XQN6	Nicotinate phosphoribosyltransferase	1.26194	0.000127688	1.01228	0.759085	0.86653	0.00128826	0.97036	0.342397	1.01875	0.493221	1.12914	0.0244918	1.12034	0.0100888	682817	691200	591682	662578	541087	551230	610964	606203
HARS2	A0A2R8Y5P7	Probable histidine--tRNA ligase, mitochondrial	0.9222	0.198704	1.17176	0.0238741	1.13634	0.0425884	1.20732	0.0125443	1.02279	0.531644	1.01082	0.728656	0.983403	0.62803	466682	546840	530308	563434	506052	517583	511527	497653
ALDH3A2	A0A5F9ZHN9	Aldehyde dehydrogenase family 3 member A2	1.05175	0.249188	0.814616	0.00968558	0.77996	0.00856637	0.922869	0.124353	1.10186	0.0295919	1.21966	0.000392823	1.13417	0.00223657	466915	380356	364175	430902	443942	489161	541460	503504
MCM3	P25205	DNA replication licensing factor MCM3	0.853471	0.00660784	1.25014	0.0165302	0.82678	0.00445047	1.00967	0.676219	1.11732	0.0191903	0.743194	0.000363741	0.757332	0.00047571	460688	575927	380888	465144	539782	603108	401163	408794
LSM3	P62310	U6 snRNA-associated Sm-like protein LSm3	1.26668	0.000340802	0.909082	0.186027	0.717898	0.00676655	0.797311	0.139291	1.05573	0.131618	1.09414	0.0812036	1.03749	0.492426	750433	682205	538734	598329	592442	625461	648214	614653
OCIAD2	Q56VL3	OCIA domain-containing protein 2	0.827097	0.0409133	0.987841	0.863827	0.891514	0.222692	0.982607	0.823041	1.20548	0.0331513	1.02059	0.538449	0.995965	0.907244	357042	352701	318308	350832	431681	520382	440570	429940
DHX15	O43143	Pre-mRNA-splicing factor ATP-dependent RNA helicase DHX15	0.855071	0.013559	1.18045	0.040588	1.14291	0.0238946	1.16767	0.0161336	1.10117	0.0099017	1.052	0.263094	1.01118	0.783986	328720	388039	375698	383836	384436	423329	404428	388733
LAP3	P28838	Cytosol aminopeptidase	1.2406	0.000375117	1.27522	0.000385448	0.872249	0.0046077	1.0059	0.889473	0.966737	0.591772	0.988721	0.684439	0.987929	0.657664	694629	885803	605890	698728	559912	541288	553597	553154
COX5A	P20674	Cytochrome c oxidase subunit 5A, mitochondrial	1.17757	0.0559028	0.759881	0.000933169	0.660976	0.0057956	0.608578	9.21442e-05	1.13584	0.0987925	1.04965	0.532141	1.02061	0.815708	741993	563826	490439	451561	630105	715701	661386	643090
RTRAF	Q9Y224	RNA transcription, translation and transport factor protein	0.904294	0.0853999	1.02492	0.60311	1.01269	0.89586	1.03156	0.64049	0.955462	0.574648	0.867051	0.148298	0.935376	0.19745	256324	262713	259577	264413	283452	270828	245768	265135
PSMC1	P62191	26S proteasome regulatory subunit 4	0.838459	0.0106384	1.0316	0.621289	1.03556	0.422172	1.13338	0.0287784	1.00042	0.991632	0.888721	0.00151797	0.832992	0.00150139	550730	568136	570313	624186	656836	657114	583744	547140
TMOD3	Q9NYL9	Tropomodulin-3	1.19432	0.00388767	0.844661	0.00948263	0.879091	0.0590845	0.780515	0.00897137	1.01855	0.669239	1.02083	0.384826	1.02207	0.374935	447222	377751	393148	349063	374457	381404	382259	382723
EPRS	P07814	Bifunctional glutamate/proline--tRNA ligase	1.02307	0.533629	1.10617	0.0497356	0.871602	0.0949105	1.06896	0.142241	1.06321	0.226774	1.17394	0.0236831	1.06342	0.29088	322968	357258	281499	345238	315686	335639	370596	335707
DNM1L	O00429	Dynamin-1-like protein	0.882473	0.00146443	1.11842	0.00281659	1.1307	0.00526777	1.179	0.00491803	0.983901	0.737158	1.02171	0.27749	0.979087	0.315398	445175	497891	503357	524863	504463	496341	515413	493913
GARS1	P41250	Glycine--tRNA ligase	0.903602	0.0483629	1.12211	0.0189022	1.11446	0.0738072	1.18701	0.0170444	1.07736	0.152758	1.07411	0.0728252	1.19636	0.0026114	434798	487889	484567	516110	481184	518408	516843	575668
TTLL12	Q14166	Tubulin--tyrosine ligase-like protein 12	1.09961	0.0265934	1.02503	0.485072	1.09225	0.0509779	1.04182	0.285621	0.997208	0.858376	0.970146	0.00886392	1.01951	0.378142	530717	543999	579678	552913	482643	481296	468234	492057
ARPC5L	Q9BPX5	Actin-related protein 2/3 complex subunit 5-like protein	1.06495	0.248907	0.977324	0.51719	1.06439	0.142069	1.07314	0.309544	0.990178	0.880254	1.01756	0.806872	1.00632	0.92812	617237	603241	656979	662381	579593	573900	589770	583254
PSMB2	P49721	Proteasome subunit beta type-2	1.01389	0.522237	1.00633	0.792825	0.869736	0.00282222	0.945885	0.154563	1.05484	0.253146	1.00581	0.765801	1.01381	0.387655	674694	678966	586805	638183	665448	701941	669318	674641
PDHB	P11177	Pyruvate dehydrogenase E1 component subunit beta, mitochondrial	1.35445	0.00139465	0.853656	0.000967961	0.750379	0.00186841	0.7304	0.00180114	1.05484	0.273928	1.06571	0.219178	1.12895	0.0709573	712566	608286	534694	520458	526093	554943	560663	593933
KHDRBS1	Q07666	KH domain-containing, RNA-binding, signal transduction-associated protein 1	1.03595	0.384933	0.989382	0.787476	0.965224	0.482789	0.98446	0.783875	1.04797	0.504748	0.939479	0.0979707	0.874123	0.0158605	377464	373456	364337	371598	364363	381843	342312	318498
CAST	A0A0C4DGB5	Calpastatin	1.47815	1.45108e-05	0.837677	0.000366565	0.858396	0.0115485	0.840488	0.00709414	0.940586	0.0886547	1.06357	0.0373915	1.12117	0.0819499	826416	692270	709393	694593	559088	525870	594627	626831
UQCR10	Q9UDW1	Cytochrome b-c1 complex subunit 9	1.23592	0.426752	1.151	0.477445	1.07068	0.741661	0.912811	0.710461	1.18734	0.413017	1.43074	0.0420036	1.3329	0.168807	302279	347922	323645	275923	244577	290397	349926	325996
TSTA3	Q13630	GDP-L-fucose synthase	1.13706	0.00644411	1.07054	0.046496	0.957745	0.128727	1.07673	0.241118	1.02302	0.553243	0.983211	0.381769	0.992055	0.712299	629572	673981	602970	677879	553684	566429	544388	549285
HCLS1	P14317	Hematopoietic lineage cell-specific protein	1.25596	0.00105971	0.90381	0.0423615	0.840131	0.0265618	0.815562	0.00416203	0.936877	0.445596	1.11298	0.126699	1.10366	0.0292051	728767	658667	612259	594355	580248	543621	645807	640395
TLN1	Q9Y490	Talin-1	1.08939	0.142456	0.95114	0.448955	0.853379	0.0289661	0.857727	0.0578358	0.958615	0.353035	0.954734	0.21628	0.954731	0.2388	673016	640132	574338	577264	617790	592222	589825	589823
EPHB2	B1AKC9	Ephrin type-B receptor 2	0.721008	0.00185624	1.45074	0.0122999	1.32698	0.0470706	1.78121	0.00600105	1.12365	0.159701	1.14045	0.0174473	1.10729	0.11425	141891	205847	188286	252737	196795	221128	224435	217908
LGALS1	P09382	Galectin-1	1.3216	0.049827	0.68102	5.69473e-05	0.644752	0.0185086	0.650089	0.018992	1.11529	0.479498	1.48103	0.0134544	1.23388	0.318095	482355	328494	311000	313574	364977	407057	540543	450338
PTPA	Q15257	Serine/threonine-protein phosphatase 2A activator	1.0708	0.158983	0.964735	0.423169	0.911791	0.0905877	0.961956	0.475709	0.954552	0.231221	1.03816	0.16677	0.97851	0.425609	563783	543901	514052	542334	526504	502575	546593	515189
SMCHD1	A6NHR9	Structural maintenance of chromosomes flexible hinge domain-containing protein 1	0.935323	0.251609	1.06538	0.191814	1.00978	0.698606	0.951292	0.389938	0.947965	0.649835	0.858246	0.0601556	0.908459	0.211442	106989	113984	108036	101778	114387	108435	98172.5	103916
RRBP1	Q9P2E9	Ribosome-binding protein 1	1.02443	0.422882	1.03	0.235621	0.571153	2.83452e-05	0.67348	0.000141204	0.99601	0.925124	0.829651	0.0167933	0.808439	0.00125155	690287	710994	394259	464894	673825	671136	559039	544746
COX7C	D6R9Z7	Cytochrome c oxidase subunit 7C, mitochondrial	0.812409	0.0868314	1.0106	0.934721	0.929851	0.535474	1.09183	0.406183	1.05215	0.582936	1.00082	0.988974	0.94549	0.324999	437976	442616	407252	478196	539107	567224	539549	509721
STT3A	P46977	Dolichyl-diphosphooligosaccharide--protein glycosyltransferase subunit STT3A	0.798641	0.0714605	1.14298	0.351831	0.937865	0.635839	1.20047	0.0913391	1.16839	0.223311	1.05845	0.348746	0.928413	0.396605	404397	462218	379269	485465	506356	591620	535954	470107
RANGAP1	P46060	Ran GTPase-activating protein 1	0.901019	0.0219862	1.03148	0.273162	1.04496	0.164577	0.978002	0.447936	0.977307	0.469801	0.891781	0.00913397	0.871545	0.00478522	336371	346961	351493	328972	373323	364852	332923	325368
NSDHL	Q15738	Sterol-4-alpha-carboxylate 3-dehydrogenase, decarboxylating	0.860936	0.268926	1.08713	0.556382	0.99284	0.960225	1.25058	0.13772	1.07787	0.0539908	1.06083	0.00973697	0.955815	0.16	335812	365069	333407	419959	390054	420427	413782	372820
BAG3	O95817	BAG family molecular chaperone regulator 3	1.12972	0.00642051	0.887575	0.000985754	1.10557	0.0248074	0.897451	0.170922	0.922083	0.150716	0.988684	0.826725	0.971594	0.379987	384676	341429	425288	345228	340507	313975	336654	330834
MESD	Q14696	LRP chaperone MESD	1.16196	0.00288284	1.03138	0.478335	0.895605	0.0253476	0.926309	0.126207	1.09591	0.0106318	1.13365	0.186785	1.03056	0.403207	374859	386623	335726	347236	322609	353551	365726	332469
CHMP4B	Q9H444	Charged multivesicular body protein 4b	1.34622	0.000703628	0.934844	0.0943293	0.846497	0.00922678	0.917566	0.028548	1.00357	0.957089	1.25405	0.0807362	1.0906	0.0422085	694356	649115	587771	637118	515781	517624	646816	562513
PVR	A0A0A0MSA9	Poliovirus receptor	0.811051	0.02904	1.46582	0.0166655	1.44959	0.00139362	1.81195	0.00496566	1.13568	0.449599	1.82907	0.109772	1.01567	0.808894	29382.8	43070	42592.9	53240	36228	41143.4	66263.7	36795.7
OGDH	Q02218	2-oxoglutarate dehydrogenase, mitochondrial	1.02465	0.562055	1.14712	0.017161	0.920993	0.143276	1.04826	0.248743	1.0308	0.503023	1.05679	0.0270402	1.00067	0.978108	441896	506906	406983	463221	431263	444544	455753	431553
EXOC5	A0A0A0MSI8	Exocyst complex component 5	1.29233	0.0790569	1.04739	0.570103	1.03545	0.692784	1.00232	0.981306	1.22576	0.284573	1.28166	0.0356778	1.14482	0.297595	648048	678761	671018	649553	501457	614666	642698	574078
LRRC47	Q8N1G4	Leucine-rich repeat-containing protein 47	1.06913	0.00747348	0.994932	0.833664	1.0324	0.52082	0.986326	0.764397	1.00401	0.874766	1.02814	0.0368453	1.02518	0.202219	566103	563235	584448	558363	529500	531626	544399	542833
NSFL1C	Q9UNZ2	NSFL1 cofactor p47	1.24817	0.00468438	0.886986	0.0243494	0.905501	0.177749	0.805929	0.00266691	1.01014	0.874328	1.06756	0.0487445	1.09522	0.18488	660000	585411	597631	531913	528775	534136	564501	579126
PSMD8	P48556	26S proteasome non-ATPase regulatory subunit 8	1.05594	0.0912409	1.15685	0.0533611	0.847778	0.0812928	1.04656	0.143829	1.14201	0.0678976	1.03082	0.426456	0.99722	0.921313	181611	210096	153966	190067	171990	196415	177291	171512
SRI	C9J0K6	Sorcin	1.031	0.530921	0.92164	0.0494464	0.847649	0.0351891	0.889975	0.0484278	0.971649	0.713328	1.1297	0.050356	1.13488	0.132405	548333	505365	464794	488003	531844	516766	600826	603580
PLCB3	Q01970	1-phosphatidylinositol 4,5-bisphosphate phosphodiesterase beta-3	1.1159	0.00334038	1.02316	0.263668	0.8407	0.000478207	0.870578	0.000506769	0.999794	0.995237	1.04725	0.0827152	1.04447	0.17066	360221	368565	302838	313600	322808	322742	338061	337164
PPL	K7EKI8	Periplakin	1.48984	7.75499e-05	0.901206	0.0415548	0.73637	0.00232525	0.704545	8.33755e-05	1.04084	0.433744	1.0093	0.850234	1.07778	0.0944534	833742	751373	613943	587409	559617	582473	564823	603144
SORD	Q00796	Sorbitol dehydrogenase	1.12068	0.127629	0.945414	0.305113	0.902541	0.104593	0.885654	0.0704953	0.988391	0.850597	0.982146	0.739759	0.971237	0.613576	464236	438896	418992	411153	414245	409436	406849	402330
ACSL4	O60488	Long-chain-fatty-acid--CoA ligase 4	0.80375	0.047866	1.08568	0.424791	0.870675	0.218638	1.02563	0.790929	1.0972	0.14238	0.981862	0.551883	0.887154	0.0170154	432363	469410	376447	443443	537932	590219	528175	477228
GRPEL1	Q9HAV7	GrpE protein homolog 1, mitochondrial	1.02681	0.662403	0.98186	0.550915	1.07899	0.297218	1.06258	0.0515669	1.03692	0.556935	1.1111	0.115652	1.06852	0.364897	536592	526858	578975	570169	522580	541875	580641	558388
RTCB	Q9Y3I0	RNA-splicing ligase RtcB homolog	1.0307	0.346551	0.970642	0.378215	0.967465	0.397539	0.934818	0.0748861	1.0052	0.784762	0.939226	0.0448457	0.995284	0.858314	561092	544619	542836	524519	544381	547214	511297	541814
YES1	J3QRU1	Tyrosine-protein kinase	0.927197	0.38279	1.08083	0.409512	0.934346	0.556363	1.13879	0.218021	1.00562	0.931294	1.05372	0.318532	0.996676	0.921713	461367	498660	431077	525400	497593	500389	524322	495939
UPF1	Q92900	Regulator of nonsense transcripts 1	0.85752	0.000161407	1.15501	0.000195785	1.23822	0.00023741	1.21892	4.13907e-05	0.985053	0.234568	1.02183	0.101636	1.01652	0.279762	443937	512752	549690	541121	517698	509960	528999	526249
PLPBP	O94903	Pyridoxal phosphate homeostasis protein	1.16621	0.0070448	0.905031	0.0239332	0.975262	0.528353	0.886917	0.0251449	0.935893	0.180024	0.934768	0.368797	0.981716	0.701999	614047	555732	598857	544609	526533	492779	492186	516906
UCHL3	P15374	Ubiquitin carboxyl-terminal hydrolase isozyme L3	1.08349	0.0243517	1.06503	0.0279114	1.08887	0.072647	1.0554	0.199932	0.970451	0.180449	0.993991	0.738535	1.01793	0.382588	585528	623604	637566	617965	540411	524442	537163	550102
POLR3A	O14802	DNA-directed RNA polymerase III subunit RPC1	1.24714	0.455894	1.04039	0.813055	1.28156	0.0233304	0.874249	0.430076	1.65229	0.117634	1.48549	0.173353	1.46082	0.190219	86056.9	89532.3	110287	75235.2	69003.7	114014	102504	100802
ZC3HAV1	C9J6P4	Zinc finger CCCH-type antiviral protein 1	1.00757	0.585935	1.13652	0.00613648	0.971484	0.00790072	1.01977	0.05302	0.931731	0.412081	0.984205	0.26546	0.958308	0.0441212	547360	622088	531752	558181	543247	506160	534667	520599
CAPRIN1	Q14444	Caprin-1	0.922059	0.0598532	0.96373	0.332618	1.07957	0.111559	0.967193	0.0772935	0.98599	0.804449	0.913192	0.0777313	0.89269	0.0208254	451437	435063	487358	436627	489597	482738	447096	437058
FARSB	Q9NSD9	Phenylalanine--tRNA ligase beta subunit	0.94657	0.0681083	1.1139	0.0481982	1.10721	0.136019	1.23538	0.00694581	1.03046	0.380723	1.05253	0.0189346	1.00031	0.986462	430421	479447	476566	531735	454717	468568	478601	454859
MAP1LC3B2	A6NCE7	Microtubule-associated proteins 1A/1B light chain 3 beta 2	0.713197	0.000404584	2.30792	6.81797e-05	1.99393	0.000560748	2.92817	0.000103886	1.07674	0.283399	1.23482	7.51418e-07	1.15434	0.00554817	144834	334265	288789	424099	203077	218662	250764	234420
DEK	A0A494C028	Protein DEK	1.07093	0.00680129	0.913338	0.132773	0.88485	0.0043539	0.858483	0.00116885	1.0104	0.420162	0.93435	0.0120284	0.912262	0.0253652	587075	536198	519473	503994	548192	553895	512203	500095
COPB1	P53618	Coatomer subunit beta	0.886982	0.000695669	1.21435	0.00301302	1.03309	0.479264	1.17622	0.0758283	1.06594	0.258348	0.977332	0.37825	1.02962	0.139848	473668	575199	489343	557136	534022	569234	521917	549838
S100A16	Q96FQ6	Protein S100-A16	1.18733	0.0671531	1.1134	0.0541373	0.850219	0.0629288	1.11487	0.045092	1.1281	0.262625	1.30378	0.116277	1.03501	0.692531	555721	618737	472484	619554	468041	527999	610221	484425
TRA2B	P62995	Transformer-2 protein homolog beta	1.07201	0.205407	0.915554	0.133903	1.02321	0.783217	0.908225	0.200493	1.03623	0.439985	0.986413	0.722559	0.981782	0.729709	421429	385841	431209	382752	393121	407365	387780	385959
DNAJA1	P31689	DnaJ homolog subfamily A member 1	0.622576	7.26274e-06	1.21972	0.00041713	1.2641	0.000543113	1.26321	0.000288118	0.930346	0.0288329	0.787206	3.44818e-05	0.757462	1.89611e-06	415880	507256	525715	525343	667998	621469	525852	505983
SLC2A14	Q8TDB8-5	Isoform 5 of Solute carrier family 2, facilitated glucose transporter member 14	1.3015	0.00201238	0.96562	0.337241	0.85603	0.0227811	0.884303	0.0463537	1.0752	0.22794	1.03078	0.424604	1.08141	0.0953407	499669	482490	427732	441859	383918	412788	395736	415174
RBM8A	Q9Y5S9	RNA-binding protein 8A	0.991389	0.929477	1.09177	0.220371	1.20365	0.0479896	1.07901	0.442052	0.929755	0.40632	0.907291	0.278477	0.97627	0.758093	160809	175567	193558	173514	162206	150812	147168	158357
STIM1	G0XQ39	STIM1L	1.46658	0.311272	0.836106	0.638914	0.722427	0.418709	0.9471	0.850053	0.657169	0.146815	0.932548	0.758553	0.898199	0.702777	743363	621530	537026	704039	506870	333099	472681	455270
MAGOH	P61326	Protein mago nashi homolog	0.961547	0.282006	1.1684	0.00681636	1.17174	0.0849967	1.28528	0.0027927	1.03943	0.30295	0.968411	0.0109116	0.985111	0.125288	487301	569361	570993	626317	506789	526771	490780	499243
AIMP1	Q12904	Aminoacyl tRNA synthase complex-interacting multifunctional protein 1	0.962396	0.386937	1.09802	0.0723052	1.261	0.0104589	1.21605	0.00581408	1.05755	0.163803	1.06208	0.180227	1.03034	0.322504	183122	201071	230916	222685	190277	201227	202090	196050
EPB41L1	A0A0C4DH22	Band 4.1-like protein 1	1.29833	0.000526775	0.894362	0.0274283	0.860708	0.0035505	0.908286	0.0230455	1.02008	0.464828	1.09854	0.13039	1.08583	0.0115079	640345	572700	551150	581616	493205	503110	541803	535538
STRAP	Q9Y3F4	Serine-threonine kinase receptor-associated protein	0.96891	0.448929	0.976773	0.635169	1.05783	0.37334	1.02666	0.618931	1.00001	0.999669	0.857715	0.00037888	0.95009	0.0151214	523046	510897	553295	536988	539830	539835	463020	512886
PSMB4	P28070	Proteasome subunit beta type-4	0.779679	0.0331876	0.875324	0.269869	1.09633	0.352383	0.746978	0.0481971	1.0316	0.139136	0.792285	0.112469	1.04487	0.105268	641047	561123	702801	478847	822193	848177	651411	859089
TXNDC12	O95881	Thioredoxin domain-containing protein 12	1.24523	0.00717919	0.849052	0.0047288	0.761139	0.0362555	0.816007	0.00247422	1.05284	0.492224	1.07257	0.181606	1.11664	0.382622	429444	364620	326867	350429	344871	363093	369899	385098
LAD1	O00515	Ladinin-1	1.05641	0.0848477	1.05655	0.154129	1.22491	0.000298249	1.22418	0.000822413	0.911834	0.253913	1.14581	0.0969109	1.07752	0.108943	215739	227938	264262	264103	204218	186213	233994	220048
RPS15	A0A0B4J2B4	40S ribosomal protein S15	0.996263	0.910769	1.02144	0.563413	1.29811	0.000727706	1.33139	0.011302	0.963529	0.546898	1.18188	0.144455	1.07838	0.105258	424342	433439	550841	564965	425934	410399	503404	459320
CHERP	Q8IWX8	Calcium homeostasis endoplasmic reticulum protein	1.03526	0.518073	0.944945	0.252424	1.10554	0.160093	1.03383	0.609884	1.01069	0.872657	1.02291	0.606019	1.05996	0.148956	126614	119643	139976	130897	122301	123609	125104	129635
IGHG2	A0A286YEY4	Immunoglobulin heavy constant gamma 2 (Fragment)	0.750068	0.0778518	1.29678	0.118211	1.11082	0.49885	1.15902	0.343947	0.794588	0.132095	0.79501	0.000639667	0.784771	0.176028	284310	368688	315818	329522	379046	301186	301346	297464
DLD	P09622	Dihydrolipoyl dehydrogenase, mitochondrial	1.09426	0.000220696	0.932863	0.00893526	0.817877	0.000983222	0.830667	0.00815017	1.07922	0.188978	1.03031	0.0608523	1.02401	0.474648	579297	540405	473794	481203	529396	571333	545442	542105
UMPS	P11172	Uridine 5'-monophosphate synthase	1.03673	0.242156	1.07237	0.16846	1.08235	0.0168935	1.04689	0.425094	1.05229	0.144058	1.02403	0.36204	1.0289	0.264175	488107	523431	528302	510996	470814	495432	482126	484419
	A0A1W2PNV4	Uncharacterized protein	0.960352	0.493928	1.15655	0.0760247	0.954621	0.666255	1.19057	0.0790805	1.0654	0.212092	0.974552	0.477235	0.911158	0.0466981	267092	308905	254972	317991	278119	296309	271041	253410
ARPP19	H3BMD8	cAMP-regulated phosphoprotein 19	1.06788	0.0528455	0.807527	0.473843	0.97397	0.162357	0.90187	0.230611	0.851952	0.395526	1.03479	0.396553	1.02414	0.694253	375854	303512	366070	338971	351961	299854	364206	360457
CNOT4	O95628-10	Isoform 10 of CCR4-NOT transcription complex subunit 4	1.51639	0.108017	1.22146	0.51629	1.15272	0.0838821	0.886649	0.25033	1.63081	0.0662194	2.05898	0.0644576	1.46789	0.142803	511282	624508	589364	453327	337171	549861	694230	494930
TIAL1	Q01085	Nucleolysin TIAR	1.16101	0.0125232	0.931458	0.15406	1.00065	0.976553	0.988017	0.716273	1.00972	0.859074	1.01516	0.770106	0.985691	0.7194	158078	147243	158180	156184	136155	137479	138220	134207
HNRNPH3	P31942	Heterogeneous nuclear ribonucleoprotein H3	1.11158	0.200158	0.855782	0.0551836	1.03087	0.708467	0.935987	0.498014	0.997471	0.975678	1.13723	0.0661815	1.09012	0.26705	623426	533517	642672	583518	560848	559430	637812	611392
ERLIN2	E5RHW4	Erlin-2 (Fragment)	0.968708	0.537626	1.05012	0.42718	0.95783	0.500269	1.06026	0.37714	1.12097	0.0268821	1.08613	0.0020709	1.01945	0.512738	417803	438744	400184	442980	431299	483473	468449	439687
DICER1	Q9UPY3	Endoribonuclease Dicer	0.790279	0.000570038	1.1941	0.0117949	0.992319	0.849916	1.17509	0.020874	1.06018	0.577098	0.96223	0.360815	0.925646	0.0139329	40430	48277.3	40119.5	47509	51159.2	54237.7	49226.9	47355.3
EHD4	Q9H223	EH domain-containing protein 4	0.84715	9.13043e-05	1.22617	0.000822237	1.10332	0.00821228	1.18009	0.0418651	1.02397	0.426766	1.06863	0.00745504	1.04363	0.131751	408289	500632	450474	481818	481956	493510	515032	502984
HDAC2	Q92769	Histone deacetylase 2	1.04006	0.425172	0.824072	0.0187008	0.848019	0.0262706	0.79149	0.0113564	1.08445	0.0847708	0.81564	0.00242303	0.827021	0.00757372	632366	521115	536259	500511	608009	659353	495917	502836
IPO5	O00410	Importin-5	1.22644	0.0597131	0.761999	0.0195556	1.31926	0.159656	0.887874	0.461227	1.13383	0.524853	1.16886	0.453031	1.11403	0.26107	519872	396142	685848	461581	423885	480615	495464	472220
NOP58	Q9Y2X3	Nucleolar protein 58	0.865207	0.00579261	1.14919	0.0293042	1.5507	0.00232172	1.60669	5.04192e-05	1.06006	0.383313	1.09743	0.00833555	1.09308	0.109717	369657	424805	573228	593925	427246	452907	468874	467016
PSMD12	O00232	26S proteasome non-ATPase regulatory subunit 12	0.877408	0.0686534	1.07838	0.436362	0.941213	0.298988	1.09614	0.12715	1.04504	0.369223	0.962077	0.321537	0.900729	0.103839	266484	287371	250818	292104	303718	317396	292200	273567
PRPS2	P11908	Ribose-phosphate pyrophosphokinase 2	1.10003	0.0343908	1.07175	0.080361	0.906339	0.0749444	0.961905	0.420223	1.00547	0.893137	0.944979	0.16776	0.921626	0.0368443	528214	566111	478741	508091	480183	482807	453763	442549
SLC25A11	I3L1P8	Mitochondrial 2-oxoglutarate/malate carrier protein (Fragment)	0.871407	0.257494	1.14477	0.335101	0.969965	0.822728	1.23194	0.124845	1.15484	0.0945845	1.08061	0.0640375	0.982435	0.608295	364195	416918	353256	448666	417939	482654	451629	410597
RBM14	Q96PK6	RNA-binding protein 14	1.08211	0.0506961	0.983403	0.5924	1.10181	0.034011	1.07942	0.0355505	1.05679	0.134612	1.11318	0.00314051	1.15691	0.00115015	480177	472207	529066	518314	443740	468942	493965	513368
ATP5MG	O75964	ATP synthase subunit g, mitochondrial	0.841689	0.0949138	1.03988	0.731961	0.92357	0.477483	1.08476	0.430014	1.17854	0.0199622	1.13833	0.0289702	1.04578	0.412461	359390	373721	331921	389852	426986	503220	486049	446534
CTSB	P07858	Cathepsin B	1.45604	0.00129108	0.68766	0.00110777	0.668165	0.00172517	0.597514	0.000552289	1.072	0.111858	1.07994	0.0523126	1.14862	0.0738008	645413	443825	431242	385643	443265	475182	478699	509144
RCN1	Q15293	Reticulocalbin-1	1.08533	0.0867279	0.937318	0.16746	0.911848	0.194204	0.839541	0.019962	1.09048	0.00715422	0.992436	0.892282	1.13438	0.0558969	482285	452054	439770	404898	444366	484573	441005	504078
PPIL1	Q9Y3C6	Peptidyl-prolyl cis-trans isomerase-like 1	0.988385	0.811223	0.97106	0.644708	1.01059	0.848075	1.15816	0.0896561	1.08417	0.0704659	0.991957	0.823547	1.09215	0.15836	170977	166029	172787	198019	172986	187546	171595	188927
PPA2	Q9H2U2	Inorganic pyrophosphatase 2, mitochondrial	1.22315	0.00766685	0.940603	0.202557	0.865484	0.0255314	0.883964	0.0536699	1.10842	0.0650993	1.06021	0.00952257	1.0966	0.00260641	402858	378930	348667	356112	329362	365072	349193	361177
AIDA	Q96BJ3	Axin interactor, dorsalization-associated protein	1.19478	0.0484898	0.903009	0.157757	0.887941	0.0672298	0.903212	0.100556	1.03471	0.679697	1.05267	0.430627	1.04393	0.507985	402355	363330	357267	363412	336761	348449	354499	351556
PREP	P48147	Prolyl endopeptidase	1.0053	0.882651	1.01362	0.825039	0.949094	0.353329	1.0536	0.342124	1.03894	0.0624605	1.08243	0.0369514	1.06094	0.0349509	465721	472063	442013	490684	463268	481306	501454	491497
PFAS	O15067	Phosphoribosylformylglycinamidine synthase	1.26895	0.000301011	0.941717	0.0843613	0.840536	0.00251779	0.80608	0.00663639	1.00259	0.944651	0.975325	0.378586	1.01721	0.49714	646837	609138	543690	521403	509744	511063	497166	518514
IFI16	Q16666	Gamma-interferon-inducible protein 16	1.17887	0.00196662	1.13101	0.0315365	0.999372	0.982473	0.982622	0.680534	1.07417	0.19679	0.995459	0.910189	0.938986	0.218622	575461	650854	575100	565461	488147	524352	485930	458363
ASPH	Q12797	Aspartyl/asparaginyl beta-hydroxylase	0.957425	0.59798	1.04831	0.696183	0.971371	0.78268	1.07445	0.38902	1.04974	0.445574	1.07626	0.0230711	0.976035	0.73808	403892	423405	392329	433962	421852	442837	454023	411743
SYPL1	Q16563-2	Isoform 2 of Synaptophysin-like protein 1	0.874845	0.156759	1.07374	0.496615	0.874606	0.232249	1.00451	0.973479	1.10945	0.00668603	1.06568	0.0860731	0.952966	0.305607	204540	219624	178892	205462	233801	259391	249158	222805
HYOU1	A0A087X054	Hypoxia up-regulated protein 1	1.08246	0.0574374	1.04374	0.461729	0.903762	0.196655	0.91456	0.107626	1.17774	0.0370423	1.04811	0.269895	1.12566	0.0163045	511391	533758	462176	467698	472433	556403	495160	531797
DNM2	P50570	Dynamin-2	1.00557	0.899233	1.01262	0.822525	0.976258	0.59287	1.06503	0.180488	0.931175	0.0293087	1.04496	0.164345	0.973377	0.168473	463257	469102	452258	493383	460689	428982	481401	448423
MRTO4	Q9UKD2	mRNA turnover protein 4 homolog	0.786856	6.38717e-05	1.13968	0.00261419	1.33022	0.00313848	1.45747	0.000276041	0.991639	0.871615	0.977051	0.487722	0.914043	0.00348974	361036	411465	480258	526200	458833	454997	448304	419393
GPSM1	A0A0A0MRC4	G-protein-signaling modulator 1	0.620255	0.00401892	0.659163	0.140287	1.48874	0.0149866	0.764867	0.43271	1.05806	0.171285	0.849677	0.379076	0.662946	0.116491	263944	173982	392944	201882	425541	450246	361572	282111
SLK	Q9H2G2	STE20-like serine/threonine-protein kinase	1.0489	0.0543592	0.950653	0.06727	0.985643	0.608219	0.942762	0.101668	1.01036	0.8745	1.04354	0.32785	0.97489	0.229619	296394	281768	292139	279429	282575	285502	294878	275480
ARHGAP18	Q8N392	Rho GTPase-activating protein 18	1.35866	0.166285	1.44852	0.214525	0.634837	0.0699856	1.10361	0.599162	0.958519	0.851467	5.05265	0.011813	2.74704	0.360908	112995	163675	71733.4	124702	83166.7	79716.8	420212	228462
SUCLA2	A0A2R8Y6Y7	Succinate--CoA ligase [ADP-forming] subunit beta, mitochondrial	0.946679	0.120176	0.978467	0.654439	0.913803	0.0334096	0.894866	0.0211947	1.01715	0.618703	0.982306	0.322791	0.962811	0.0892447	361436	353653	330281	323437	381794	388341	375038	367595
MAP2K1	Q02750	Dual specificity mitogen-activated protein kinase kinase 1	0.857608	0.000680831	1.32819	0.00313361	1.1701	0.00448313	1.33249	0.00043477	1.01033	0.54325	1.00488	0.935285	1.01641	0.685783	235952	313388	276086	314403	275128	277971	276470	279642
CEACAM5	A0A024R0K5	Carcinoembryonic antigen-related cell adhesion molecule 5	0.9255	0.360462	1.04874	0.739169	0.744182	0.053349	0.879982	0.191235	1.13595	0.0718253	1.14839	0.00849293	1.01735	0.400683	398228	417637	296354	350434	430284	488781	494136	437750
DAZAP1	K7EK33	DAZ-associated protein 1	1.25496	0.0966753	0.93031	0.464506	1.07288	0.445711	0.872406	0.247289	1.06999	0.60521	1.0917	0.410084	1.01067	0.87684	296741	276061	318366	258879	236455	253005	258139	238979
RAC2	B1AH77	Ras-related C3 botulinum toxin substrate 2	0.819224	0.0335889	1.29016	0.00594907	0.995288	0.96766	1.16683	0.424665	1.06144	0.488115	0.691739	0.127654	0.867322	0.0506728	422278	544805	420289	492727	515461	547130	356565	447071
SUPT16H	Q9Y5B9	FACT complex subunit SPT16	0.860748	0.00974213	1.21838	0.0203053	0.848044	0.0333081	0.974551	0.599075	1.08725	0.0713072	0.935777	0.114283	0.912967	0.0168405	442659	539328	375394	431393	514272	559144	481244	469513
SPTBN1	Q01082	Spectrin beta chain, non-erythrocytic 1	1.01122	0.772583	0.976401	0.593059	0.842459	0.0105144	0.826382	0.0121799	1.06402	0.0535962	0.939426	0.0384943	0.924578	0.00800991	517692	505475	436134	427811	511948	544723	480938	473336
GLOD4	Q9HC38-2	Isoform 2 of Glyoxalase domain-containing protein 4	1.18965	0.00426004	0.900589	0.0346383	0.902542	0.150715	0.906724	0.100426	0.979305	0.323019	1.01526	0.560256	1.03574	0.292725	553090	498106	499187	501500	464919	455298	472013	481536
SSB	P05455	Lupus La protein	1.17741	0.0714691	1.05978	0.357643	0.966621	0.6344	0.914974	0.429174	1.01716	0.664866	1.01838	0.699102	1.02624	0.485765	585004	619977	565477	535264	496855	505381	505989	509894
NT5E	P21589	5'-nucleotidase	0.877258	0.0695247	1.08072	0.188411	1.08909	0.285371	1.11551	0.149457	0.989008	0.941572	0.967755	0.362892	0.974318	0.530299	453147	489726	493517	505488	516549	510871	499893	503283
UGP2	A0A087WYS1	UTP--glucose-1-phosphate uridylyltransferase	1.20775	0.0134319	0.985636	0.757697	0.915972	0.0481864	0.89556	0.136924	0.980776	0.732872	1.06897	0.128189	1.03184	0.493743	548113	540240	502057	490868	453832	445107	485132	468283
NIBAN2	Q96TA1	Protein Niban 2	1.08944	0.00961666	0.878069	0.0338767	0.965112	0.483327	1.01279	0.415561	0.996833	0.924833	1.10201	0.0741888	1.03741	0.528511	552341	484994	533071	559404	506997	505391	558718	525963
RPLP1	P05386	60S acidic ribosomal protein P1	1.09574	0.148139	0.985514	0.73751	1.23607	0.0711071	1.19946	0.260735	1.09967	0.271079	1.11552	0.220983	1.08537	0.245538	2.16697e+06	2.13558e+06	2.67852e+06	2.5992e+06	1.97762e+06	2.17473e+06	2.20607e+06	2.14645e+06
PMM2	O15305	Phosphomannomutase 2	1.1732	0.00420882	1.06196	0.263953	1.16114	0.0529903	1.25031	0.0367767	1.02012	0.667795	1.22273	0.0202987	1.17105	0.0180468	291198	309241	338121	364088	248209	253203	303493	290664
HNRNPUL1	A0A0A0MRA5	Heterogeneous nuclear ribonucleoprotein U-like protein 1	1.16152	0.00107894	1.02388	0.365559	1.00332	0.931195	0.941826	0.323243	1.0273	0.281475	0.99556	0.906415	0.996435	0.871331	588624	602681	590580	554382	506770	520605	504520	504963
LYPLA2	O95372	Acyl-protein thioesterase 2	1.18233	0.0215248	1.00137	0.983398	0.867509	0.0184628	0.853473	0.0195727	1.01944	0.75151	0.963629	0.425506	0.955719	0.426099	267408	267775	231979	228226	226171	230569	217945	216156
SEPTIN7	Q16181	Septin-7	0.948929	0.270021	1.06356	0.302891	1.04069	0.4287	1.03949	0.367051	0.986033	0.797644	1.00521	0.888028	1.0079	0.846528	390445	415262	406333	405862	411459	405712	413604	414709
PKM	H3BR70	Pyruvate kinase	0.995898	0.960084	0.982104	0.865099	0.884881	0.255619	0.933921	0.426293	0.994135	0.897632	1.02937	0.681309	1.02567	0.609965	409905	402570	362718	382819	411594	409180	423680	422160
TARDBP	Q13148	TAR DNA-binding protein 43	1.15205	0.0204236	0.891545	0.0187324	1.00113	0.991351	0.909295	0.0611279	1.00763	0.88867	1.01829	0.560078	1.05361	0.350867	527185	470009	527778	479366	457604	461097	465973	482135
PPP2R1B	P30154	Serine/threonine-protein phosphatase 2A 65 kDa regulatory subunit A beta isoform	1.09183	0.0229182	0.91752	0.025762	0.933648	0.308427	0.936866	0.339722	1.05199	0.468493	0.956269	0.11042	0.978556	0.466596	553414	507769	516694	518475	506869	533222	484703	495999
NME1	P15531	Nucleoside diphosphate kinase A	1.98601	0.00627025	1.03822	0.707637	0.702281	0.0357195	0.901653	0.412605	1.08351	0.794746	1.55527	0.111393	1.2304	0.191403	838255	870292	588691	755815	422079	457327	656448	519326
PSMC6	A0A087X2I1	26S proteasome regulatory subunit 10B	1.12871	0.00166974	1.0097	0.552163	0.797107	0.000952608	0.832209	0.0179214	0.964665	0.415677	0.86999	0.000412591	0.887626	0.00114427	620329	626347	494468	516243	549590	530171	478138	487831
MGST2	Q99735	Microsomal glutathione S-transferase 2	0.915593	0.496963	1.09905	0.511641	0.864531	0.362943	1.28019	0.114019	1.16173	0.238401	1.24072	0.0335833	1.03034	0.748706	353944	389004	305996	453118	386574	449094	479631	398304
ARF6	P62330	ADP-ribosylation factor 6	0.979389	0.764387	0.975252	0.78439	1.1588	0.108547	1.24629	0.0330631	1.01082	0.884092	1.07606	0.0734676	1.04883	0.206972	441026	430112	511062	549649	450308	455179	484556	472295
EIF3I	Q13347	Eukaryotic translation initiation factor 3 subunit I	1.11239	0.0260171	1.10653	0.0958815	1.13175	0.00361758	1.14371	0.156563	0.972853	0.749956	0.847157	0.164935	1.12172	0.0379888	503054	556645	569332	575345	452227	439950	383107	507273
CAD	F8VPD4	CAD protein	0.972958	0.473938	1.19397	0.037711	1.02868	0.468219	1.1393	0.0602473	0.950339	0.205238	0.902618	0.0256608	0.855028	0.0145089	471367	562798	484885	537030	484468	460409	437289	414233
PAIP1	Q9H074	Polyadenylate-binding protein-interacting protein 1	1.04431	0.0753189	0.913575	0.0749061	0.779552	0.000922708	0.863861	0.00104293	0.966984	0.174198	0.840976	0.000908556	0.845464	0.000551982	507251	463412	395428	438194	485729	469692	408486	410666
RHEB	Q15382	GTP-binding protein Rheb	0.893997	0.0133862	1.11588	0.0339519	1.1645	0.0460001	1.2469	0.0262056	1.01109	0.86661	1.03137	0.274132	0.946805	0.110871	393819	439453	458601	491052	440515	445402	454334	417082
RPS24	A0A2R8Y849	40S ribosomal protein S24	0.798623	0.001505	1.12706	0.0160236	1.39349	0.0174232	1.35355	0.00144974	0.913712	0.0426789	1.12111	0.147819	0.986399	0.548627	669232	754265	932565	905839	837982	765675	939472	826585
GMDS	O60547	GDP-mannose 4,6 dehydratase	1.2463	0.00131301	1.13106	0.022818	0.969653	0.440822	1.07165	0.060683	0.979058	0.51092	1.05796	0.0668444	1.01517	0.31312	355983	402638	345180	381488	285632	279651	302186	289964
CHP1	Q99653	Calcineurin B homologous protein 1	0.905063	0.0352173	1.1059	0.0526456	1.00887	0.812944	0.981045	0.587045	1.06268	0.19683	1.01071	0.51119	0.998697	0.963259	253176	279988	255421	248377	279733	297268	282730	279369
RECQL	P46063	ATP-dependent DNA helicase Q1	0.892332	0.00737638	1.19225	0.0232979	0.873286	0.00714522	1.02934	0.438716	1.10133	0.0850276	0.997249	0.94093	0.959601	0.135773	417095	497281	364243	429331	467422	514786	466136	448538
ESYT1	Q9BSJ8-2	Isoform 2 of Extended synaptotagmin-1	0.904263	0.434563	1.17295	0.291408	0.930228	0.641426	1.23691	0.131308	1.02527	0.701474	0.964233	0.149838	0.829339	0.02161	432703	507541	402512	535214	478514	490605	461399	396851
IGF2BP3	O00425	Insulin-like growth factor 2 mRNA-binding protein 3	1.10381	0.046104	0.954528	0.241313	0.932806	0.184104	0.942712	0.435701	0.924569	0.0619394	1.06243	0.0430885	1.07819	0.0554835	363575	347042	339145	342746	329383	304537	349947	355136
SEC61G	P60059	Protein transport protein Sec61 subunit gamma	0.85962	0.335737	1.09188	0.547571	1.05882	0.68419	1.33374	0.127922	1.0573	0.473019	1.18	0.05374	1.09594	0.191018	350403	382598	371015	467346	407625	430982	480997	446731
CDC5L	Q99459	Cell division cycle 5-like protein	0.884057	0.0218883	1.0756	0.102761	1.08947	0.098783	1.08084	0.0847692	1.03959	0.102058	0.863389	0.0081089	0.871445	0.00526597	328240	353055	357609	354774	371288	385988	320566	323557
BLVRB	P30043	Flavin reductase (NADPH)	1.37659	0.00351316	0.926232	0.281279	0.761431	0.00449958	0.800761	0.0088739	0.970093	0.586902	0.992599	0.931753	1.11162	0.15044	285818	264733	217630	228872	207627	201417	206090	230803
MCM2	P49736	DNA replication licensing factor MCM2	0.861648	0.0848365	1.26031	0.00866851	0.816246	0.0762921	1.03791	0.48653	1.15686	0.0307948	0.799613	0.0181872	0.818373	0.020405	506352	638162	413307	525545	587655	679836	469897	480921
MYH10	P35580	Myosin-10	1.06746	0.78091	0.926478	0.712928	0.716359	0.202797	0.853148	0.477498	0.953629	0.698199	1.10409	0.598123	0.989436	0.954681	440636	408240	315653	375928	412788	393647	455756	408427
COPG1	Q9Y678	Coatomer subunit gamma-1	0.988701	0.727867	1.13841	0.0657363	0.900327	0.148582	1.04962	0.169161	1.06777	0.187997	1.05049	0.369989	1.00382	0.927857	441844	502998	397805	463768	446894	477178	469458	448602
PBDC1	Q9BVG4	Protein PBDC1	1.1228	0.0166224	1.01989	0.520395	1.02915	0.642221	1.06079	0.0325602	1.02322	0.562599	1.03351	0.262809	1.05666	0.210963	523056	533459	538301	554852	465851	476666	481460	492246
HADH	E9PF18	Hydroxyacyl-coenzyme A dehydrogenase, mitochondrial	1.22443	0.00937405	0.89382	0.141223	0.77687	0.00733318	0.829708	0.0126128	1.12667	0.0543831	0.960406	0.293877	0.979769	0.534595	601796	537897	467517	499315	491489	553744	472029	481546
MAP4	E7EVA0	Microtubule-associated protein	0.943127	0.132291	0.932719	0.0699839	1.02761	0.530333	0.927417	0.070599	0.939695	0.120637	1.00931	0.623766	1.01942	0.359007	442727	412940	454950	410592	469425	441116	473794	478543
SYNGR2	O43760	Synaptogyrin-2	0.896759	0.00159919	1.02687	0.67141	0.940802	0.392362	1.09171	0.0365397	1.17236	0.0541184	1.10887	0.000135005	1.05619	0.0950238	376429	386544	354145	410950	419766	492115	465466	443353
GNB1	P62873	Guanine nucleotide-binding protein G(I)/G(S)/G(T) subunit beta-1	1.12248	0.027331	1.00399	0.898832	0.966167	0.324453	0.962565	0.394989	1.05678	0.332485	1.02806	0.335947	1.00417	0.873265	526731	528833	508910	507013	469257	495899	482424	471213
MGST1	P10620	Microsomal glutathione S-transferase 1	0.970796	0.720616	1.14947	0.221264	0.934095	0.635507	1.31702	0.105626	1.15982	0.0899167	1.14564	0.00111629	0.993388	0.905388	290728	334182	271568	382894	299474	347336	343091	297494
PPIF	P30405	Peptidyl-prolyl cis-trans isomerase F, mitochondrial	0.969444	0.532073	1.06617	0.143983	1.29745	0.00752162	1.22914	0.00621866	1.10089	0.0601641	1.12299	0.0579608	1.15905	0.0423621	377935	402942	490353	464535	389848	429178	437796	451853
SAP18	O00422-2	Isoform 2 of Histone deacetylase complex subunit SAP18	0.965457	0.31119	1.04088	0.238304	1.13046	0.0250138	1.18855	7.36081e-05	1.05822	0.229471	0.952315	0.20737	0.924511	0.0815382	247150	257252	279392	293750	255993	270897	243786	236668
UBE2K	P61086	Ubiquitin-conjugating enzyme E2 K	1.11477	0.00891184	1.03135	0.220003	1.06722	0.0378885	1.07808	0.0859813	1.02406	0.311295	1.04268	0.257328	1.08057	0.127431	469523	484241	501087	506182	421185	431318	439161	455121
RAB21	Q9UL25	Ras-related protein Rab-21	1.00876	0.836405	1.08843	0.160355	1.09429	0.224821	1.31236	0.0484751	1.11932	0.0607489	1.06909	0.0266002	1.03257	0.238758	445967	485404	488016	585269	442095	494846	472640	456495
IDH3A	P50213	Isocitrate dehydrogenase [NAD] subunit alpha, mitochondrial	1.15178	0.000377273	1.06796	0.0563236	1.00389	0.898627	0.988001	0.809898	1.16269	0.00488947	1.01392	0.567621	1.06979	0.000284878	535742	572153	537826	529313	465143	540819	471620	497605
EIF3M	Q7L2H7	Eukaryotic translation initiation factor 3 subunit M	0.740414	0.000334295	1.10098	0.0250313	1.47209	0.00360842	1.44206	0.00164575	0.98029	0.549071	0.920639	0.00455048	0.952324	0.0300085	357042	393096	525598	514877	482220	472715	443950	459229
PMPCB	O75439	Mitochondrial-processing peptidase subunit beta	0.97903	0.19729	0.92465	0.0409166	0.794755	0.000270757	0.841323	0.00159305	1.11057	0.145052	0.962983	0.152781	1.00287	0.873361	466061	430944	370405	392108	476044	528682	458422	477409
SERPINB13	A0A0A0MQW3	Serpin B13	1.468	2.02359e-05	0.940305	0.0847465	0.820021	0.00259763	0.921051	0.223198	1.12245	0.0130842	1.14275	0.00617798	1.11988	0.00322562	551716	518781	452419	508159	375829	421849	429479	420882
GTPBP4	Q9BZE4	Nucleolar GTP-binding protein 1	0.634651	1.23909e-05	1.08021	0.0113583	1.99717	0.000546364	1.99322	7.82253e-06	1.06718	0.238182	1.09416	0.00627128	1.0445	0.389985	258223	278933	515715	514693	406873	434208	445183	424979
COLGALT1	Q8NBJ5	Procollagen galactosyltransferase 1	0.970319	0.613706	1.08813	0.226255	0.99722	0.96809	1.13513	0.0573834	1.14089	0.03282	1.06469	0.102387	1.00702	0.836589	347268	377872	346303	394193	357891	408312	381044	360402
SPCS3	P61009	Signal peptidase complex subunit 3	0.963532	0.437397	1.02048	0.708083	0.935888	0.436431	1.0245	0.63494	1.17906	0.0256625	1.14415	0.000734408	0.992458	0.842704	382627	390462	358096	392000	397108	468215	454352	394113
UBA2	Q9UBT2	SUMO-activating enzyme subunit 2	0.937857	0.0892055	1.11616	0.00454096	1.03644	0.190006	1.07964	0.0198326	1.04181	0.527728	0.964677	0.266511	0.973537	0.338476	277592	309836	287707	299700	295985	308361	285530	288153
KPNA4	O00629	Importin subunit alpha-3	0.843159	0.0117069	1.23785	0.0261271	1.49527	0.0013232	1.47588	0.00186558	0.982264	0.158325	0.975518	0.244784	1.0525	0.0704572	251815	311710	376531	371648	298657	293360	291345	314335
PTTG1IP	A8MZH8	Pituitary tumor-transforming gene 1 protein-interacting protein	1.09019	0.812979	1.11567	0.652653	1.2681	0.407623	0.929238	0.847299	1.02585	0.950153	1.45356	0.321219	1.45894	0.301288	374549	417874	474964	348045	343563	352445	499390	501238
PDLIM7	Q9NR12	PDZ and LIM domain protein 7	0.885509	0.0472787	1.16816	0.00245937	1.62845	0.000147402	1.44982	3.24204e-05	0.904539	0.177019	1.0588	0.433508	1.10634	0.161391	361283	422036	588333	523797	407995	369047	431983	451379
TYMP	P19971	Thymidine phosphorylase	1.10085	0.0795982	1.17524	0.0428999	1.08702	0.211274	1.15078	0.0489271	1.02053	0.499594	1.16426	0.000555271	1.20403	0.00738257	378455	444776	411387	435519	343785	350843	400254	413928
HIBADH	P31937	3-hydroxyisobutyrate dehydrogenase, mitochondrial	1.31574	4.81656e-05	0.884625	0.0165284	0.856982	0.00146332	0.799573	0.00311748	1.08579	0.00459851	1.02997	0.265855	1.14507	0.00158992	423160	374338	362640	338347	321613	349205	331252	368271
SNX3	O60493	Sorting nexin-3	0.983557	0.751226	0.942427	0.239904	1.09015	0.264401	1.00977	0.733324	0.938964	0.299413	0.899814	0.0872513	0.885806	0.147974	470519	443429	512936	475115	478385	449186	430457	423756
VPS26A	O75436	Vacuolar protein sorting-associated protein 26A	1.06658	0.00664808	1.08263	0.0754517	1.07571	0.0298046	1.07124	0.0625198	1.02663	0.443798	1.07021	0.0399978	1.0205	0.224941	428342	463735	460771	458855	401603	412299	429801	409834
PARP1	P09874	Poly [ADP-ribose] polymerase 1	1.03566	0.480127	0.998803	0.984078	0.577137	0.000460884	0.664865	0.00104828	1.10261	0.109237	0.929727	0.0345638	0.913138	0.0704092	455742	455196	263025	303007	440048	485203	409124	401824
AP2M1	A0A087WY71	AP-2 complex subunit mu	1.00352	0.897479	0.923446	0.0633357	0.848459	0.073547	0.922505	0.0786941	1.06124	0.0550025	0.958046	0.00956067	0.981886	0.205874	363390	335571	308321	335229	362115	384290	346923	355556
COPZ1	F8VVA7	Coatomer subunit zeta	1.0102	0.852953	1.05368	0.294012	1.00013	0.997852	1.01261	0.848494	1.05392	0.242107	0.978673	0.605776	1.03063	0.4842	447235	471240	447291	452875	442720	466593	433278	456280
PYGL	P06737	Glycogen phosphorylase, liver form	0.970794	0.455638	1.06271	0.141259	1.01298	0.708598	1.13374	0.0111504	0.927876	0.531911	1.07377	0.0925353	1.06182	0.0891036	459847	488685	465815	521345	473681	439517	508623	502965
GCN1	Q92616	eIF-2-alpha kinase activator GCN1	0.902257	0.126307	1.08781	0.210755	0.97875	0.751571	1.22218	0.073525	0.994915	0.871854	1.05654	0.0668792	1.08326	0.144795	367752	400043	359937	449457	407591	405518	430635	441528
MDN1	Q9NU22	Midasin	0.624075	0.00121272	1.46191	0.016405	1.30003	0.0532497	1.5691	0.00261789	1.09288	0.249025	0.976463	0.523479	0.848671	0.0206196	26912.4	39343.5	34986.8	42228.1	43123.6	47129.1	42108.6	36597.8
SEC61A1	B4DR61	Protein transport protein Sec61 subunit alpha isoform 1	0.671787	0.00268252	1.29494	0.0720799	0.941507	0.613183	1.3489	0.0311929	1.09582	0.37647	1.05159	0.136877	0.823585	0.0138505	277969	359952	261709	374952	413775	453425	435122	340779
ATP1B3	P54709	Sodium/potassium-transporting ATPase subunit beta-3	0.848048	0.00381324	1.04146	0.530631	0.727677	0.0106003	0.962578	0.768919	1.19616	0.0697458	0.880946	0.00501371	0.791518	0.000857553	373548	389035	271823	359569	440480	526886	388040	348648
NAT10	Q9H0A0	RNA cytidine acetyltransferase	0.814407	0.00217685	1.11174	0.0329329	1.09537	0.159638	1.2443	0.0684469	1.11357	0.056746	1.03925	0.0702873	1.004	0.851273	359332	399484	393601	447115	441219	491329	458538	442983
SMC1A	Q14683	Structural maintenance of chromosomes protein 1A	0.949236	0.0618486	1.07001	0.0604499	0.776098	0.00371271	0.773869	0.00226475	1.03587	0.258452	0.860267	0.000886642	0.840817	0.00314206	435329	465806	337858	336888	458610	475062	394527	385607
	A0A494C0F3	EXPERA domain-containing protein	0.865038	0.194725	1.21223	0.197297	0.937692	0.643945	1.34794	0.0431277	1.16237	0.0512187	1.2034	0.0122526	0.974939	0.647195	314997	381848	295370	424596	364142	423269	438207	355016
ZNF207	J3QRS9	BUB3-interacting and GLEBS motif-containing protein ZNF207	0.882575	0.106488	1.08755	0.182103	1.45201	0.00211248	1.23291	0.0546411	0.997215	0.961442	1.03134	0.42091	1.0064	0.878237	366968	399095	532840	452440	415793	414635	428824	418454
RAB2A	P61019	Ras-related protein Rab-2A	0.87663	0.021713	1.06248	0.518024	0.913301	0.267905	1.09927	0.281036	1.10679	0.0790341	1.0607	0.0619868	0.969597	0.368397	376527	400052	343882	413903	429516	475386	455588	416458
PGRMC2	O15173	Membrane-associated progesterone receptor component 2	0.849033	0.0363848	1.10525	0.306208	1.11718	0.369074	1.41974	0.00126684	1.12859	0.139766	1.08919	0.0302682	0.98351	0.787661	335848	371197	375202	476815	395565	446429	430846	389042
UBE2D2	A0A0A0MQU3	Ubiquitin-conjugating enzyme E2 D2	0.912874	0.0270091	1.07185	0.0559972	1.16278	0.00201083	1.09896	0.159129	0.949785	0.149013	0.932399	0.0518536	0.866066	0.022028	408167	437491	474609	448558	447123	424670	416897	387238
NUDT21	O43809	Cleavage and polyadenylation specificity factor subunit 5	0.953608	0.118877	1.02411	0.698954	1.04952	0.165106	1.15447	0.0417649	1.05844	0.309778	1.02553	0.433953	0.957077	0.419776	292830	299891	307331	338063	307076	325021	314916	293896
DIAPH1	A0A0G2JH68	Protein diaphanous homolog 1	0.976784	0.650697	1.16128	0.0341965	1.1524	0.0289383	1.26054	0.00730758	0.929517	0.18211	1.02184	0.343674	0.949458	0.254201	405339	470712	467112	510946	414973	385725	424035	394000
EMD	P50402	Emerin	0.853991	0.0272505	1.07525	0.430967	1.22817	0.0744197	1.53706	0.00194854	1.12716	0.219642	1.15064	0.0536145	0.98016	0.698913	297270	319640	365099	456922	348095	392359	400532	341189
OCIAD1	Q9NX40	OCIA domain-containing protein 1	0.960091	0.121921	0.82547	0.00285375	0.785523	0.0121293	0.811158	0.000998702	1.09866	0.106054	0.962044	0.0613314	0.928663	0.0914058	264356	218218	207658	214435	275345	302511	264894	255702
ISYNA1	Q9NPH2	Inositol-3-phosphate synthase 1	1.10133	0.166492	0.908863	0.164133	0.860328	0.0711803	0.864017	0.115674	1.04264	0.201067	0.977717	0.413468	1.06421	0.23848	417227	379203	358952	360492	378839	394991	370398	403165
ATP6V1A	P38606	V-type proton ATPase catalytic subunit A	1.15465	0.00895647	0.955683	0.260043	0.748539	0.0013515	0.766405	0.0028815	1.03781	0.204466	0.844461	0.000370277	0.894334	0.0128294	512268	489566	383453	392605	443658	460434	374652	396779
MYO1C	O00159-3	Isoform 3 of Unconventional myosin-Ic	0.928776	0.245873	1.12324	0.112097	0.903374	0.14455	0.990507	0.860692	1.08528	0.21776	0.984882	0.633835	1.02238	0.47697	376855	423297	340441	373278	405755	440359	399621	414835
MTREX	P42285	Exosome RNA helicase MTR4	0.867267	0.0136814	0.97451	0.595028	1.17063	0.0101642	1.23838	0.00313937	0.957624	0.361432	1.00367	0.445663	0.971996	0.362033	413686	403141	484274	512302	477000	456786	478752	463642
RNPEP	Q9H4A4	Aminopeptidase B	1.29098	0.0018718	0.898986	0.0852737	0.787776	0.00354015	0.810315	0.003439	0.990414	0.563112	1.06488	0.0470934	1.06709	0.0161603	536253	482084	422447	434534	415385	411403	442337	443254
MCM4	A0A3B3IU45	DNA helicase	0.807067	0.00197487	1.20312	0.013317	0.94294	0.198235	0.97984	0.487828	1.02561	0.499538	0.762535	0.000985557	0.782234	0.00265723	338680	407473	319355	331852	419643	430389	319992	328259
PGLS	O95336	6-phosphogluconolactonase	1.14796	0.022175	0.955158	0.242953	0.924072	0.133719	0.968801	0.625375	0.944868	0.336866	1.04211	0.188697	1.05068	0.351622	495737	473508	458097	480271	431843	408034	450029	453727
COTL1	Q14019	Coactosin-like protein	0.986874	0.749568	1.15992	0.0392303	1.03503	0.469398	1.02667	0.74699	0.984109	0.49557	0.901473	0.107381	0.913814	0.00399	449874	521820	465632	461871	455858	448614	410944	416569
SFXN1	Q9H9B4	Sideroflexin-1	1.11446	0.0492947	1.07881	0.314991	0.867984	0.0312202	1.03149	0.515046	1.13868	0.0503562	1.09315	0.113281	1.09449	0.0346218	451541	487127	391931	465761	405167	461356	442907	443449
TFRC	P02786	Transferrin receptor protein 1	0.564305	2.14224e-05	1.39827	0.0112051	1.14054	0.0228877	1.47887	0.00439204	1.1732	0.0399926	0.785277	2.39765e-05	0.772653	4.14752e-05	222467	311068	253732	328999	394232	462512	309581	304604
MARS	P56192	Methionine--tRNA ligase, cytoplasmic	0.970929	0.584302	1.1671	0.00126566	1.08916	0.0165711	1.14851	0.0123938	1.03974	0.463236	1.02625	0.610179	1.03621	0.489034	426895	498229	464956	490294	439677	457152	451221	455597
CD47	Q08722	Leukocyte surface antigen CD47	0.898936	0.110912	1.07248	0.328416	0.816517	0.0437902	1.07823	0.648995	1.2721	0.0525331	1.1834	0.00858918	1.03227	0.29565	257214	275857	210019	277335	286131	363987	338607	295364
FHL2	Q14192	Four and a half LIM domains protein 2	1.2208	0.000260079	1.03348	0.317589	1.29866	0.000656035	1.19433	0.000517955	0.957657	0.384783	1.12518	0.000129856	1.2234	0.000570503	209287	216294	271792	249958	171434	164175	192894	209733
DUT	P33316	Deoxyuridine 5'-triphosphate nucleotidohydrolase, mitochondrial	1.05937	0.413853	0.985564	0.0372629	0.583306	0.000383674	0.580986	0.000116057	1.05166	0.568872	0.682073	0.00991423	0.683905	0.0151046	766796	755726	447276	445498	723820	761214	493698	495025
CSRP1	P21291	Cysteine and glycine-rich protein 1	0.897272	0.0417415	1.21057	0.00388521	1.17507	0.00708506	1.26326	0.00393229	0.935992	0.0787493	1.06034	0.334443	1.03142	0.306725	378403	458085	444649	478021	421726	394732	447172	434975
ALDH2	P05091	Aldehyde dehydrogenase, mitochondrial	0.8627	0.00327212	0.879976	0.0142403	0.71534	0.000336434	0.746225	0.000657065	1.14324	0.139688	1.09899	0.00149512	1.12768	0.0174024	324622	285660	232215	242241	376286	430185	413535	424331
HARS1	B4DDD8	Histidyl-tRNA synthetase 1	0.925126	0.0742739	1.13907	0.00880907	1.13873	0.00696998	1.22073	0.0178774	1.00515	0.85389	0.988758	0.6685	1.00212	0.945358	389146	443265	443130	475043	420641	422807	415912	421531
LARP1	Q6PKG0	La-related protein 1	0.928515	0.114046	0.989742	0.859428	1.06783	0.0360281	1.0637	0.499543	0.963016	0.367779	0.972062	0.4623	0.906222	0.218456	426420	422046	455342	453583	459250	442265	446419	416182
ELOB	B8ZZU8	Elongin-B	1.16135	0.0375781	0.838448	0.000585598	0.708281	0.000538958	0.697889	0.00155724	1.02193	0.727417	0.882915	0.0790384	0.890695	0.183678	600880	503807	425592	419347	517400	528746	456820	460846
HSD17B4	P51659	Peroxisomal multifunctional enzyme type 2	0.898534	0.00229239	0.970221	0.297689	0.763977	0.000118695	0.795161	4.49809e-05	1.09784	0.0268264	1.03551	0.111671	1.05131	0.0321113	359953	349234	274996	286220	400600	439793	414827	421153
IMPA1	P29218	Inositol monophosphatase 1	1.18846	0.000385671	1.05869	0.254002	0.949378	0.0727748	1.02122	0.628854	1.04206	0.325309	1.07902	0.000240172	1.08803	0.0780996	471925	499623	448035	481940	397091	413794	428469	432046
HACD3	Q9P035	Very-long-chain (3R)-3-hydroxyacyl-CoA dehydratase 3	0.789775	0.0580786	1.25909	0.133144	1.09797	0.520875	1.51271	0.0196993	1.13126	0.100625	1.06237	0.118536	0.898738	0.116776	307106	386673	337195	464563	388853	439892	413106	349477
SNX12	A0A087X0R6	Sorting nexin-12	1.33388	0.0323705	1.00274	0.943135	1.14073	0.148912	1.14395	0.0438531	1.03738	0.783161	1.23917	0.14406	1.23431	0.15482	157916	158348	180140	180648	118388	122814	146703	146127
SF3A1	Q15459	Splicing factor 3A subunit 1	1.10534	0.0843027	0.941125	0.223485	1.01437	0.766071	0.916675	0.103372	1.02202	0.63637	0.924114	0.0578366	0.989772	0.754407	502098	472537	509313	460261	454249	464250	419778	449603
BRIX1	Q8TDN6	Ribosome biogenesis protein BRX1 homolog	0.82351	0.021196	0.828166	0.0578497	1.49867	0.00359702	1.16458	0.229186	1.02142	0.697175	0.913281	0.0237205	0.927701	0.0291455	234418	194137	351314	272999	284657	290754	259972	264076
VTA1	A0A087WY55	Chromosome 6 open reading frame 55, isoform CRA_b	1.03808	0.0329824	1.01452	0.596377	1.02738	0.0963472	1.02427	0.202313	0.948858	0.0939712	1.01523	0.556125	1.02735	0.159548	402007	407845	413015	411766	387261	367455	393157	397851
BCL2L2	Q92843-2	Isoform 3 of Bcl-2-like protein 2	1.16843	0.00134824	0.825324	0.0059422	0.932383	0.0897788	0.770333	0.00203877	1.01288	0.690034	0.957734	0.249063	1.00534	0.885556	510427	421267	475913	393198	436847	442474	418383	439181
UCHL5	Q5LJA9	Ubiquitin carboxyl-terminal hydrolase (Fragment)	1.09088	0.225765	1.00343	0.95532	1.04049	0.503129	1.0238	0.698653	1.05614	0.0986302	0.911771	0.0204845	0.963927	0.221678	369349	370615	384304	378140	338580	357587	308708	326367
EIF3L	B0QY89	Eukaryotic translation initiation factor 3 subunit L	0.872639	0.0126266	1.13356	0.0562711	1.2118	0.0350089	1.22922	0.00271711	0.987927	0.822665	1.03407	0.576822	0.990355	0.750593	327936	371736	397393	403106	375798	371261	388601	372173
ARF5	P84085	ADP-ribosylation factor 5	1.10049	0.468243	1.1705	0.203734	0.763148	0.2317	1.04843	0.712316	1.03031	0.774876	1.12644	0.168965	1.14773	0.310599	440877	516048	336455	462228	400620	412764	451275	459802
CALML4	Q96GE6	Calmodulin-like protein 4	0.764282	0.0631227	1.0875	0.589192	1.05516	0.680797	1.28734	0.125867	1.0867	0.41447	1.0245	0.575579	0.91752	0.14996	256461	278901	270608	330153	335558	364651	343778	307881
NNT	Q13423	NAD(P) transhydrogenase, mitochondrial	0.960036	0.685387	1.07045	0.590219	0.876519	0.337148	1.09539	0.358485	1.08837	0.241426	1.11443	0.0298456	0.955596	0.384785	346281	370676	303522	379314	360696	392572	401972	344680
DSG2	Q14126	Desmoglein-2	1.43934	0.0188014	0.740372	0.0380431	0.581368	0.00733883	0.70277	0.0226126	1.05084	0.226915	0.810796	0.0108899	0.858395	6.52866e-05	584223	432543	339649	410575	405898	426533	329100	348420
XPO1	O14980	Exportin-1	1.09535	0.0177015	0.972517	0.279913	0.840544	0.0884285	0.890928	0.163206	1.05738	0.334178	0.985916	0.667029	0.982519	0.515454	405999	394841	341260	361716	370656	391926	365436	364177
GNAI1	P63096	Guanine nucleotide-binding protein G(i) subunit alpha-1	0.994505	0.893081	1.00454	0.950706	0.850616	0.0458931	1.05833	0.373125	1.18028	0.0748311	1.04523	0.12839	0.938792	0.0261968	315679	317112	268522	334094	317424	374649	331782	297995
PSMD7	P51665	26S proteasome non-ATPase regulatory subunit 7	1.04888	0.226123	1.09693	0.0451519	0.828729	0.0605085	1.06618	0.328647	1.02464	0.757726	0.712324	0.125717	0.903441	0.0472817	390714	428585	323796	416573	372505	381683	265344	336536
BOLA2	Q9H3K6	BolA-like protein 2	0.973841	0.605515	1.04181	0.198576	1.29736	0.00919443	1.03996	0.632559	1.00213	0.971609	1.03117	0.472942	1.1511	0.0353995	394430	410921	511720	410190	405026	405889	417649	466225
LMAN1	P49257	Protein ERGIC-53	0.83531	0.0512968	0.944336	0.677521	0.916565	0.485892	1.0343	0.681245	1.05793	0.422973	0.946244	0.138172	0.938356	0.314719	218671	206499	200426	226170	261784	276950	247711	245646
RPRD1B	Q9NQG5	Regulation of nuclear pre-mRNA domain-containing protein 1B	1.07184	0.0246546	1.0473	0.27649	0.852283	0.021851	0.854009	0.00649843	1.07108	0.0334224	0.959493	0.136259	1.00161	0.964079	398345	417187	339503	340190	371646	398061	356592	372246
RMDN1	Q96DB5	Regulator of microtubule dynamics protein 1	0.908385	0.0202337	1.08311	0.0708575	1.26453	0.00197371	1.18028	0.0355403	0.79551	0.188488	0.96447	0.362029	0.994197	0.839645	380553	412179	481218	449160	418933	333266	404049	416502
STOML2	Q9UJZ1	Stomatin-like protein 2, mitochondrial	1.19587	0.000738015	1.02433	0.176691	0.820087	7.4274e-05	0.857094	0.00610315	1.10598	0.035122	0.958936	0.197837	1.01624	0.483888	537560	550641	440846	460740	449512	497150	431054	456811
YWHAH	Q04917	14-3-3 protein eta	1.07914	0.0170742	1.10526	0.012872	1.02773	0.564915	1.08717	0.278818	1.02014	0.648777	1.04866	0.271758	1.01435	0.594968	359505	397347	369475	390842	333140	339849	349351	337920
CTSZ	Q9UBR2	Cathepsin Z	1.21798	0.0336092	0.852633	0.0574032	0.722659	0.00929445	0.719519	0.00914127	1.04916	0.314693	0.858895	0.263551	1.00421	0.848383	524529	447231	379055	377408	430655	451826	369887	432466
MT-CYB	P00156	Cytochrome b	0.90141	0.108266	1.05186	0.369874	0.938843	0.478525	1.13192	0.381483	1.06253	0.56489	1.1047	0.0930999	1.0871	0.199381	336080	353509	315527	380417	372838	396151	411873	405311
PCK2	Q16822	Phosphoenolpyruvate carboxykinase [GTP], mitochondrial	1.08163	0.03889	1.33893	0.000339979	1.06527	0.0802042	1.14305	0.00317575	1.10567	0.010764	1.15308	0.00057668	1.1957	0.000207822	437528	585819	466085	500118	404510	447255	466434	483670
C12orf10	Q9HB07	UPF0160 protein MYG1, mitochondrial	1.04908	0.0540858	0.990474	0.844952	0.951066	0.140954	0.948314	0.0355127	0.989361	0.770767	0.981945	0.594754	1.02373	0.685361	449273	444993	427288	426052	428252	423696	420520	438413
WASF2	Q9Y6W5	Wiskott-Aldrich syndrome protein family member 2	1.28446	0.0863844	0.932269	0.545145	0.841566	0.228416	0.997337	0.975925	1.25891	0.0393427	1.17318	0.0845828	1.32076	0.0172571	339835	316818	285994	338930	264574	333073	310392	349439
MYBBP1A	Q9BQG0	Myb-binding protein 1A	0.768184	0.000822379	1.23826	0.0023055	1.25429	0.0807081	1.55791	0.000329066	1.09435	0.133163	1.04543	0.271961	0.98968	0.723587	221895	274764	278321	345692	288857	316110	301979	285876
CSNK2B	P67870	Casein kinase II subunit beta	0.908426	0.047503	1.0612	0.375978	1.08167	0.168234	1.15065	0.021064	1.06865	0.373684	0.929888	0.00991241	0.948306	0.21307	291505	309344	315312	335420	320890	342918	298392	304302
TMCO1	Q9UM00	Calcium load-activated calcium channel	0.805499	0.0368108	1.28421	0.0785967	1.05437	0.714152	1.55518	0.00950391	0.872614	0.587951	0.87607	0.463705	0.669231	0.103052	298619	383490	314854	464407	370725	323500	324781	248101
TM9SF4	A0A0C4DFM1	Transmembrane 9 superfamily member	0.849035	0.0618176	1.11261	0.217633	0.903931	0.36273	1.11573	0.217905	1.12393	0.130312	1.07933	0.0306203	0.982465	0.512189	340100	378397	307426	379460	400572	450216	432350	393548
CSTB	P04080	Cystatin-B	1.21389	0.0182096	0.908184	0.137159	0.871928	0.0816337	0.813149	0.0153044	0.987356	0.775734	1.07796	0.0633212	1.17485	0.0640086	488822	443940	426217	397485	402690	397599	434084	473099
SYNJ2	O15056	Synaptojanin-2	1.31757	0.0200994	1.08911	0.334358	0.760188	0.051951	1.00109	0.991256	1.00758	0.974292	1.12275	0.329096	1.14519	0.107415	70632.3	76926.6	53693.8	70709.2	53608.1	54014.4	60188.2	61391.5
RAB10	P61026	Ras-related protein Rab-10	0.873599	0.0981914	1.14174	0.242079	1.08538	0.420189	1.31066	0.08108	1.16234	0.079368	1.10731	0.000127785	1.00926	0.399013	332996	380195	361426	436443	381177	443058	422080	384706
DLAT	P10515	Dihydrolipoyllysine-residue acetyltransferase component of pyruvate dehydrogenase complex, mitochondrial	1.18253	0.00092789	0.907272	0.00553072	0.889934	0.00529584	0.89754	0.0473796	1.04495	0.352502	1.06934	0.0227155	1.10055	0.0390934	495708	449743	441148	444918	419193	438037	448261	461343
HP1BP3	Q5SSJ5	Heterochromatin protein 1-binding protein 3	0.978194	0.803665	0.904927	0.41441	0.913025	0.380345	1.01968	0.838113	0.998735	0.982878	0.976484	0.77395	1.04748	0.52466	331958	300397	303086	338491	339358	338929	331378	355471
BOP1	Q14137	Ribosome biogenesis protein BOP1	0.826147	2.68125e-05	1.02922	0.48847	1.485	0.00110859	1.34511	2.08508e-05	1.00126	0.896565	0.913165	0.00924828	0.945949	0.0727536	331380	341061	492098	445742	401114	401621	366284	379434
SRRT	Q9BXP5	Serrate RNA effector molecule homolog	1.1193	0.0049875	1.06358	0.142789	0.933772	0.107261	1.01629	0.680198	1.02179	0.541378	1.0782	0.327573	0.982158	0.329435	365444	388677	341241	371398	326492	333607	352024	320667
GGCT	O75223	Gamma-glutamylcyclotransferase	1.16267	0.0195429	1.04188	0.428785	0.925086	0.145619	0.930987	0.101027	0.99361	0.873835	1.03245	0.268358	1.04218	0.239824	460978	480283	426445	429165	396484	393951	409351	413208
TM9SF3	Q9HD45	Transmembrane 9 superfamily member 3	0.861354	0.143686	1.19569	0.109643	0.994138	0.958787	1.40484	0.0592482	1.1707	0.140729	1.20042	0.0143448	1.05255	0.390659	235002	280989	233624	330140	272829	319402	327510	287166
EPS8L2	Q9H6S3	Epidermal growth factor receptor kinase substrate 8-like protein 2	1.14546	0.00159688	0.918513	0.00930405	0.835911	0.0177512	0.849228	0.000895779	0.954823	0.210856	1.06044	0.0242799	1.05672	0.0333212	443838	407671	371009	376920	387475	369970	410894	409452
CSNK1A1	P48729-3	Isoform 3 of Casein kinase I isoform alpha	0.86632	0.0191667	1.02626	0.671274	1.10966	0.192442	1.35073	0.00474461	1.07711	0.0749181	0.998149	0.958175	0.909657	0.0376487	237420	243654	263454	320689	274055	295188	273548	249296
DDX27	B7Z6D5	Probable ATP-dependent RNA helicase DDX27	0.808398	0.00487687	0.889137	0.0566542	1.34704	0.00471753	1.23189	0.00768142	0.991613	0.872638	0.913517	0.0104367	0.875214	0.00896787	323705	287818	436043	398771	400428	397070	365798	350461
PDXK	O00764	Pyridoxal kinase	1.00103	0.958371	0.94072	0.0875773	1.01187	0.748841	1.0202	0.703773	1.01741	0.611262	1.12387	0.000531591	1.18805	0.0170616	363709	342149	368028	371055	363336	369662	408342	431662
DCTN2	Q13561	Dynactin subunit 2	0.949578	0.214596	0.932828	0.0765066	0.985195	0.7787	0.923702	0.113436	0.911943	0.0268954	0.843388	0.00463033	0.897585	0.0346509	449132	418963	442483	414865	472981	431332	398906	424541
PSMB3	P49720	Proteasome subunit beta type-3	1.12037	0.0681985	0.98883	0.857622	0.910767	0.136746	0.911289	0.114647	1.06967	0.188392	1.04198	0.110982	1.0242	0.269676	384448	380154	350143	350344	343143	367048	357548	351446
SKP1	E5RJR5	S-phase kinase-associated protein 1	1.10059	0.0210206	0.853298	0.00470386	0.702579	0.00026731	0.692532	0.000846147	1.03485	0.492746	0.797154	0.000633412	0.834887	0.0156102	567277	484056	398557	392857	515431	533395	410878	430327
PPP2CA	P67775	Serine/threonine-protein phosphatase 2A catalytic subunit alpha isoform	0.999147	0.975373	1.01194	0.703155	1.02681	0.127052	1.02054	0.513685	1.05982	0.337143	0.978438	0.466133	1.01048	0.744656	518631	524822	532533	529283	519074	550125	507881	524515
POLR2K	P53803	DNA-directed RNA polymerases I, II, and III subunit RPABC4	1.26006	0.737293	0.714049	0.578304	0.877723	0.85371	1.30577	0.63212	1.63826	0.443338	1.2436	0.765778	0.960712	0.962548	293441	209531	257560	383167	232879	381517	289610	223730
TNFAIP2	Q03169	Tumor necrosis factor alpha-induced protein 2	0.662191	0.000554666	1.08283	0.0721507	0.851296	0.0142981	0.915971	0.188468	1.09203	0.0313968	1.22751	0.0235795	1.22045	0.0018372	205519	222542	174958	188250	310363	338926	380975	378783
GTF2I	A0A494C1K3	General transcription factor II-I	1.11075	0.00761644	0.676825	6.04882e-05	0.593598	9.58936e-05	0.574899	5.22164e-06	1.03155	0.278932	0.853848	0.00788716	0.870866	0.00853268	552822	374164	328154	317817	497700	513403	424960	433430
CPOX	P36551	Oxygen-dependent coproporphyrinogen-III oxidase, mitochondrial	1.01653	0.72955	0.915776	0.133496	0.735237	0.00697135	0.763429	0.00827433	1.07908	0.0693108	0.959792	0.0761742	0.942543	0.0387188	433981	397429	319079	331314	426924	460684	409758	402394
FMR1	Q06787-5	Isoform 4 of Synaptic functional regulator FMR1	1.03194	0.395875	1.06608	0.147823	0.937885	0.156892	0.943261	0.161509	1.05764	0.0897107	0.991361	0.42968	0.936009	0.0781101	394520	420589	370014	372135	382309	404346	379007	357845
EIF4A2	Q14240	Eukaryotic initiation factor 4A-II	0.955751	0.144847	0.831304	0.00234538	0.884037	0.055841	0.948605	0.154154	0.986097	0.623157	1.09915	0.00825815	1.08358	0.0432199	344556	286431	304600	326847	360508	355496	396253	390639
PSME3	P61289	Proteasome activator complex subunit 3	0.874525	0.0140198	1.06114	0.37083	1.18025	0.0036743	1.14956	0.0123864	1.05205	0.153726	0.919837	0.040072	0.951767	0.271375	133566	141733	157642	153542	152730	160680	140487	145364
RPA1	P27694	Replication protein A 70 kDa DNA-binding subunit	1.25881	3.3639e-05	0.767326	0.000276753	0.80597	2.25782e-05	0.756631	0.0015789	0.835281	0.318153	1.07092	0.000645571	1.00498	0.927275	501853	385085	404479	379717	398671	333003	426946	400657
SLC9A3R1	O14745	Na(+)/H(+) exchange regulatory cofactor NHE-RF1	1.23594	0.0139409	0.753955	0.00809145	0.732828	0.00954223	0.649602	0.00171799	0.958159	0.236401	0.970702	0.513447	1.0251	0.241662	516077	389099	378195	335244	417557	400086	405324	428038
RRP12	Q5JTH9	RRP12-like protein	0.740604	0.000695723	1.11512	0.0124245	1.44435	0.019216	1.54796	0.00138204	1.0825	0.216929	1.05668	0.0864171	1.04321	0.175799	225505	251466	325708	349073	304488	329608	321748	317645
CSDE1	O75534	Cold shock domain-containing protein E1	0.773449	0.00209176	0.999811	0.995838	1.14476	0.0135128	1.08871	0.0175972	1.05238	0.273283	0.906347	0.0416482	0.946157	0.19316	341467	341403	390897	371760	441486	464609	400140	417715
SLC7A5	Q01650	Large neutral amino acids transporter small subunit 1	0.909357	0.371821	1.5244	0.027208	1.10158	0.549436	1.53935	0.078703	1.20111	0.162365	0.95984	0.709188	1.10456	0.00929951	288184	439308	317457	443616	316910	380645	304183	350046
EIF5B	A0A087WUT6	Eukaryotic translation initiation factor 5B	0.873898	0.0168189	1.20187	0.00548402	1.35381	0.000790992	1.35926	0.00117827	0.996866	0.891331	0.976026	0.0280852	0.988188	0.354714	348722	419120	472104	474003	399042	397792	389476	394329
PSMD5	Q16401	26S proteasome non-ATPase regulatory subunit 5	1.06494	0.0308038	0.965396	0.545419	0.86341	0.00686628	0.974176	0.478938	1.01305	0.64467	0.991516	0.544659	0.979882	0.246203	453258	437574	391348	441553	425618	431172	422007	417055
FAM210A	K7EK00	Protein FAM210A (Fragment)	1.2001	0.289824	1.1748	0.3121	0.963401	0.835044	1.27818	0.132891	0.897114	0.846273	0.947216	0.758279	1.34503	0.0276355	21022.6	24697.4	20253.2	26870.8	17517.4	15715.1	16592.8	23561.4
ANXA13	P27216	Annexin A13	0.727199	0.281978	0.64968	0.327513	1.58839	0.125353	1.55777	0.575221	0.89087	0.406684	0.559665	0.21981	0.738486	0.00939313	292049	189738	463886	454944	401607	357780	224766	296582
SAR1A	Q9NR31	GTP-binding protein SAR1a	1.01749	0.487922	1.01937	0.516493	0.950183	0.107492	1.01822	0.661589	1.04076	0.140993	1.05312	0.0182247	0.993278	0.770397	423236	431433	402151	430945	415960	432916	438057	413164
KMT2B	Q9UMN6	Histone-lysine N-methyltransferase 2B	1.07337	0.826266	1.25384	0.296513	1.2925	0.235116	1.28561	0.250565	1.16344	0.523896	1.21139	0.387668	1.19961	0.412129	141526	177451	182922	181947	131852	153402	159724	158172
TRIP6	Q15654	Thyroid receptor-interacting protein 6	1.1668	0.00627922	0.910344	0.0439637	0.957659	0.26906	0.856171	0.00370694	0.940965	0.247578	0.889983	0.0131057	0.942752	0.187915	546564	497561	523422	467953	468429	440775	416894	441613
LMNA	Q3BDU5	Prelamin-A/C	1.08138	0.357302	1.07753	0.282336	0.971503	0.720266	1.0033	0.965819	0.942271	0.402302	0.784267	0.0226959	0.848099	0.11593	497078	535615	482913	498719	459669	433133	360503	389845
SF3A3	Q12874	Splicing factor 3A subunit 3	1.16118	0.0336617	0.890273	0.103047	1.00142	0.980488	0.959799	0.626475	1.04641	0.247206	0.988302	0.680627	1.08503	0.158011	478052	425597	478733	458834	411696	430803	406880	446702
EDF1	O60869	Endothelial differentiation-related factor 1	0.680382	0.000145428	0.884503	0.041665	2.3585	2.6489e-06	2.06751	3.26065e-06	0.800014	0.0404526	1.07704	0.109268	1.03704	0.248885	248743	220014	586661	514279	365593	292479	393759	379133
MRPL45	A0A087X2D5	39S ribosomal protein L45, mitochondrial	0.989705	0.0645586	0.975641	0.796048	0.998321	0.883716	0.818963	0.172985	1.03565	0.352232	0.753458	0.108745	1.0017	0.789752	389764	380270	389110	319202	393818	407857	296725	394487
SSR4	P51571	Translocon-associated protein subunit delta	0.898433	0.097007	1.09189	0.347815	1.09356	0.283583	1.13051	0.170898	1.13118	0.0296201	1.06121	0.0515223	1.00244	0.952616	352099	384454	385042	398051	391903	443311	415893	392858
DNAJA2	O60884	DnaJ homolog subfamily A member 2	0.924546	0.2284	1.09192	0.302207	1.30451	0.0045853	1.20141	0.0259128	0.92997	0.479105	1.02437	0.55302	1.03823	0.400044	379283	414148	494778	455676	410238	381509	420234	425920
PSMD1	A0A087WW66	26S proteasome non-ATPase regulatory subunit 1	0.980686	0.56689	1.066	0.256644	0.835464	0.00991823	0.909271	0.0889295	1.00819	0.861964	0.925793	0.0194964	0.908888	0.00428443	421933	449780	352510	383652	430243	433766	398316	391043
ARHGEF2	A0A5F9ZI21	Rho guanine nucleotide exchange factor 2	0.871599	0.0237105	1.4185	0.000459136	1.12265	0.0825087	1.23719	0.00436165	1.06135	0.210571	1.03288	0.356179	0.963311	0.209212	229969	326211	258174	284515	263847	280034	272524	254167
	A0A087WV05	Uncharacterized protein	1.16099	0.000327599	0.956926	0.0911598	0.771846	0.00423794	0.88925	0.000836684	0.996427	0.874533	0.940193	0.320453	0.919634	0.022821	264277	252894	203981	235008	227630	226817	214017	209337
ACADVL	P49748	Very long-chain specific acyl-CoA dehydrogenase, mitochondrial	1.13232	0.0111679	1.06391	0.130116	0.803711	0.00225127	0.906571	0.0278201	1.12056	0.0517986	1.10922	0.0201663	1.10065	0.00147245	419252	446046	336958	380082	370261	414897	410699	407526
SDHA	P31040	Succinate dehydrogenase [ubiquinone] flavoprotein subunit, mitochondrial	1.09305	0.0234994	0.792001	2.48313e-05	0.667668	4.00677e-07	0.706968	6.93054e-06	1.09114	0.0595056	0.773906	0.00196642	0.767494	0.000936989	538650	426611	359639	380808	492794	537705	381376	378216
SQSTM1	Q13501	Sequestosome-1	1.14851	0.0165858	1.0375	0.490891	1.61823	0.00133058	1.39637	0.000390115	0.983414	0.708063	0.966869	0.191284	1.03057	0.584056	379261	393484	613732	529590	330219	324742	319279	340313
SSH3	Q8TE77	Protein phosphatase Slingshot homolog 3	1.3605	0.000916319	0.812991	0.0135516	0.736877	0.00279367	0.73562	0.000157689	1.00355	0.926003	1.07637	0.112132	1.14353	0.0178319	467396	379989	344414	343826	343547	344766	369785	392855
VMA21	Q3ZAQ7	Vacuolar ATPase assembly integral membrane protein VMA21	0.764091	0.0307236	1.34835	0.0462768	1.49596	0.0181975	2.0666	0.00391001	0.976456	0.918998	1.14028	0.0165367	0.964111	0.512252	264689	356894	395963	547006	346410	338254	395003	333978
DYNC2H1	A0A3B3ISP9	Cytoplasmic dynein 2 heavy chain 1	0.755635	0.474324	1.15482	0.737578	1.40043	0.263388	1.93621	0.381682	1.05685	0.868359	0.349696	0.145918	1.13136	0.714368	81394.4	93996.2	113987	157597	107716	113840	37668	121866
AP1G1	O43747	AP-1 complex subunit gamma-1	0.907814	0.149991	1.1598	0.0505216	1.04122	0.544271	1.1832	0.0122472	1.07585	0.297525	1.09381	0.133356	0.989272	0.876622	276129	320254	287510	326716	304169	327240	332704	300906
MCM7	P33993	DNA replication licensing factor MCM7	0.824795	0.00342969	1.25841	0.0051801	0.863932	0.012637	1.05991	0.223667	1.16213	0.00781039	0.798082	0.000267335	0.793959	0.000247671	384919	484385	332544	407981	466685	542349	372453	370529
AHCYL2	Q96HN2	Adenosylhomocysteinase 3	1.24171	0.00259206	0.98178	0.633063	0.730704	0.00197451	0.792937	0.00417854	0.98075	0.796402	0.967955	0.0182944	0.995773	0.708248	448706	440531	327871	355796	361362	354406	349783	359835
LPXN	O60711	Leupaxin	0.923087	0.232401	1.22107	0.00845387	1.28561	0.0156707	1.04058	0.464623	0.931536	0.3714	0.990392	0.836174	1.0513	0.39101	350998	428594	451245	365241	380243	354210	376590	399752
CTBP2	P56545	C-terminal-binding protein 2	1.02456	0.370024	0.859389	9.57838e-05	0.867176	0.000900277	0.776799	0.00403901	1.00235	0.940456	0.989027	0.681247	0.979677	0.482131	381346	327725	330694	296230	372206	373079	368122	364642
RRP9	O43818	U3 small nucleolar RNA-interacting protein 2	0.822956	0.01306	1.04973	0.314582	1.63448	0.000285064	1.64517	5.59641e-05	1.03341	0.552079	1.03954	0.42615	1.02535	0.554849	239459	251368	391392	393951	290974	300695	302480	298351
DSTN	P60981	Destrin	0.998696	0.93466	0.993489	0.818478	0.894732	0.00470714	1.00835	0.853593	0.917721	0.121755	0.897113	0.000297119	0.842858	7.95535e-05	407442	404789	364551	410844	407974	374406	365998	343864
SUMO2	P61956	Small ubiquitin-related modifier 2	1.48267	0.139663	0.86671	0.133423	0.699605	0.0754254	1.01607	0.954238	1.0535	0.876233	0.94177	0.865858	1.29758	0.306816	498364	431938	348658	506371	336125	354107	316553	436148
RPL32	D3YTB1	60S ribosomal protein L32 (Fragment)	0.953221	0.331954	1.88897	0.137193	1.48583	0.000233847	1.66915	4.65077e-05	0.958736	0.484073	1.35697	0.0685112	1.10442	0.170038	313739	592643	466163	523676	329135	315554	446626	363504
DHCR24	A0A0A0MTI1	Delta(24)-sterol reductase	0.732631	0.0146619	1.03207	0.777901	0.703865	0.0317173	0.993799	0.958301	1.09945	0.2228	1.11186	0.0778383	0.957052	0.4991	258817	267118	182172	257212	353271	388404	392786	338099
IL18	Q14116	Interleukin-18	1.03957	0.323372	1.02633	0.360292	0.933773	0.263487	0.780089	0.00460477	0.979799	0.529123	1.01964	0.509475	1.08383	0.139914	387971	398186	362277	302652	373202	365663	380531	404488
ARPC1B	O15143	Actin-related protein 2/3 complex subunit 1B	1.11382	0.434448	1.01085	0.784451	0.927843	0.224312	1.09229	0.223838	1.17488	0.330478	1.02225	0.896296	1.22066	0.165616	369751	373764	343071	403875	331967	390021	339353	405220
PITPNB	P48739	Phosphatidylinositol transfer protein beta isoform	0.881906	0.00134897	1.1333	0.011296	1.38583	0.00153068	1.46786	0.00714	0.991005	0.871928	1.09946	0.000558118	1.12406	0.00210454	305016	345674	422700	447721	345860	342749	380259	388768
POR	P16435	NADPH--cytochrome P450 reductase	0.870176	0.135525	1.14157	0.27475	1.00897	0.928722	1.34409	0.0124667	1.1016	0.194481	1.05439	0.243353	0.906521	0.218097	184316	210409	185970	247736	211814	233336	223336	192014
KPNA6	O60684	Importin subunit alpha-7	0.945123	0.184	1.04092	0.329737	0.940098	0.135679	0.958856	0.186299	1.04662	0.369444	0.925958	0.147866	0.91853	0.102368	401397	417822	377353	384882	424703	444502	393258	390103
ACO2	A2A274	Aconitate hydratase, mitochondrial	1.20429	0.00403716	0.949797	0.189167	0.894075	0.0263374	0.909386	0.0452061	1.05491	0.327091	1.08972	0.00235692	1.12097	0.00167128	405425	385072	362481	368688	336650	355136	366853	377376
KPNA3	O00505	Importin subunit alpha-4	0.940755	0.0754666	1.12946	0.0211815	1.20484	0.00529322	1.19267	0.00846047	1.06666	0.0949341	1.02943	0.486509	1.04153	0.177495	362458	409381	436705	432293	385284	410968	396624	401283
MRRF	Q96E11	Ribosome-recycling factor, mitochondrial	1.03592	0.314943	0.981842	0.673759	1.0347	0.408876	1.00853	0.842808	1.07223	0.0250863	0.961529	0.0693908	0.937074	0.0685382	234482	230224	242618	236482	226351	242700	217643	212108
FAH	P16930	Fumarylacetoacetase	1.19528	9.6858e-05	0.966085	0.188436	0.909212	0.0531628	1.02205	0.207308	1.02752	0.524156	1.02254	0.0728982	1.04663	0.00188686	302335	292081	274887	309000	252940	259901	258642	264735
PSMD3	O43242	26S proteasome non-ATPase regulatory subunit 3	0.980375	0.597125	1.12239	0.0247312	0.983305	0.669663	1.06619	0.145833	1.023	0.594706	1.0063	0.844027	1.00245	0.94199	360475	404595	354457	384333	367691	376146	370007	368590
ARHGDIA	P52565	Rho GDP-dissociation inhibitor 1	1.11298	0.0239961	1.01928	0.497477	1.16398	0.00271398	1.15336	0.00834268	1.07825	0.15324	1.06999	0.0510595	1.11079	0.0206452	760479	775140	885182	877109	683280	736745	731102	758984
ACAA1	P09110	3-ketoacyl-CoA thiolase, peroxisomal	1.28092	0.0193808	0.823991	0.0412628	0.866831	0.160606	0.848057	0.147446	1.05287	0.173952	1.06109	0.171741	1.14844	0.00971859	480668	396066	416658	407634	375252	395091	398178	430955
DCUN1D5	Q9BTE7	DCN1-like protein 5	0.980512	0.933259	0.998698	0.996629	0.973423	0.914139	0.993554	0.979274	0.744234	0.334346	1.08994	0.000128007	1.04011	0.298532	331083	330652	322284	328949	337663	251300	368033	351205
POMT1	Q5JT02	Protein O-mannosyl-transferase 1 (Fragment)	0.716005	0.0441724	1.30503	0.088994	1.19278	0.583526	1.57998	0.0194889	1.30199	0.603886	1.08497	0.0490772	0.852836	0.459781	175741	229347	209620	277666	245446	319569	266303	209325
NMD3	C9JA08	60S ribosomal export protein NMD3	1.01644	0.801784	0.874256	0.263547	1.17844	0.0350889	1.09578	0.174531	1.00948	0.785533	0.89965	0.525625	1.05506	0.457818	357146	312237	420874	391353	351368	354699	316109	370714
DDX19A	Q9NUU7	ATP-dependent RNA helicase DDX19A	0.831428	0.000584265	1.1556	0.00454665	1.13589	0.00444268	1.17528	0.00511509	0.991523	0.762219	0.93312	0.0372663	0.956791	0.155271	337431	389936	383285	396574	405845	402404	378702	388308
HRAS	P01112	GTPase HRas	0.936366	0.476665	1.02819	0.809191	1.05808	0.393083	1.26393	0.0305685	1.07344	0.458889	1.01602	0.810447	0.97458	0.706334	70546.8	72535.1	74643.9	89165.9	75341	80873.7	76548	73425.8
SNU13	A0A3B3IUA2	Ribonucloprotein	1.08063	0.237705	0.929787	0.091759	1.10581	0.00455836	1.1065	0.00266541	1.07061	0.359099	0.974083	0.681674	0.995927	0.957924	414821	385695	458714	459000	383870	410976	373921	382307
TVP23C	Q96ET8	Golgi apparatus membrane protein TVP23 homolog C	0.427472	0.102782	0.88611	0.891675	2.22753	0.123031	0.0303123	0.196421	1.1994	0.0392448	0.558953	0.235041	1.14111	0.0511208	127618	113084	284274	3868.39	298541	358071	166871	340669
DPM1	H0Y368	Dolichol-phosphate mannosyltransferase subunit 1 (Fragment)	1.27658	0.00315233	0.888493	0.0435302	0.93235	0.243889	1.09928	0.140886	1.13831	0.179578	1.21104	0.0017191	1.17914	0.0145678	342545	304349	319372	376553	268330	305444	324959	316399
LDHB	F5H793	L-lactate dehydrogenase B chain (Fragment)	0.86163	0.023956	1.00121	0.980164	0.672548	0.00547263	0.89765	0.209517	1.05657	0.3482	0.94954	0.000426387	0.915636	0.0286826	310949	311325	209128	279123	360884	381299	342674	330439
PRKAA1	Q13131	5'-AMP-activated protein kinase catalytic subunit alpha-1	1.02106	0.131682	1.04886	0.386385	1.14845	0.00376256	1.16601	0.0533745	1.08544	0.0674957	1.05197	0.000308529	0.982079	0.564268	297528	312065	341695	346922	291391	316287	306536	286169
SRP68	Q9UHB9	Signal recognition particle subunit SRP68	0.882657	0.00907802	1.13543	0.0159421	1.08495	0.111558	1.21755	0.00135448	1.0402	0.212263	1.03205	0.257552	1.01331	0.565365	314604	357212	341329	383044	356428	370758	367851	361171
DDT	P30046	D-dopachrome decarboxylase	1.26989	0.00266508	0.965988	0.1163	0.832498	0.0025397	0.852903	0.0036947	0.95977	0.592587	1.08261	0.0923861	1.11475	0.0560669	453970	438530	377929	387193	357489	343107	387019	398511
AIFM1	O95831	Apoptosis-inducing factor 1, mitochondrial	1.06771	0.0120988	0.974649	0.379168	0.832099	0.000539551	0.870579	0.0360841	1.06424	0.119728	1.07138	0.00855137	1.06241	0.00224635	377789	368212	314358	328895	353833	376561	379091	375915
TIA1	F8W8I6	Nucleolysin TIA-1 isoform p40	1.10811	0.0061567	0.968341	0.0710421	1.02358	0.5516	0.99631	0.775734	1.0381	0.339185	0.984332	0.511512	1.00889	0.72833	403615	390837	413130	402126	364237	378115	358531	367474
AKAP12	Q02952	A-kinase anchor protein 12	0.137544	1.06169e-05	2.32593	0.00590011	7.90011	2.02965e-05	9.02046	0.00292817	0.960265	0.329005	1.70593	5.75757e-05	1.6963	0.000476894	23956.6	55721.4	189260	216099	174174	167254	297129	295452
TRIM25	Q14258	E3 ubiquitin/ISG15 ligase TRIM25	1.05545	0.178966	1.18796	0.00184864	0.947643	0.358155	1.05241	0.165612	1.0039	0.882728	1.02216	0.367651	1.07774	0.0299582	357032	424139	338339	375744	338273	339592	345771	364570
PPT1	A0A286YFF7	Palmitoyl-protein thioesterase 1	1.2355	0.000785293	0.847227	0.0188156	0.681015	0.000254185	0.694416	0.000500547	1.06145	0.123274	0.955577	0.0703157	0.988539	0.636514	226211	191652	154053	157084	183093	194343	174959	180994
TMPO	P42167	Lamina-associated polypeptide 2, isoforms beta/gamma	1.07023	0.0938031	1.01673	0.776568	0.927559	0.0875337	1.0212	0.460267	1.04098	0.456636	1.12632	0.00553528	1.02095	0.45924	355043	360985	329324	362570	331746	345340	373653	338697
TNPO1	Q92973	Transportin-1	0.951928	0.433115	1.13386	0.106819	1.0548	0.561467	1.11359	0.32128	0.983236	0.721775	0.959262	0.102437	0.995891	0.888147	364370	413144	384336	405757	382770	376353	367177	381197
ALB	A0A0C4DGB6	Serum albumin	0.682582	0.00125626	1.24348	0.0183744	1.34508	0.0135327	1.44774	0.029891	1.56442	0.121919	0.945332	0.217783	0.939412	0.421965	152494	189624	205117	220771	223408	349505	211195	209872
ATL3	F5H6I7	Atlastin-3	0.816471	0.0133498	1.20588	0.183629	1.05522	0.588563	1.26599	0.0356484	1.126	0.0161004	1.03832	0.0664595	0.911893	0.043655	215771	260194	227685	273163	264272	297570	274399	240988
CKB	P12277	Creatine kinase B-type	1.55531	0.131725	0.931207	0.735777	0.789032	0.337573	0.820561	0.396245	1.01345	0.580616	0.972438	0.0514055	1.01589	0.526642	575549	535955	454126	472273	370054	375031	359854	375936
SNRNP40	Q96DI7	U5 small nuclear ribonucleoprotein 40 kDa protein	0.960767	0.252632	0.978067	0.362519	1.03711	0.299274	1.01879	0.777466	1.01799	0.704255	0.924161	0.0316695	0.934909	0.0509678	352380	344652	365458	359001	366770	373370	338954	342897
JPT2	Q9H910	Jupiter microtubule associated homolog 2	0.956193	0.711202	0.953336	0.551072	1.70617	0.013068	1.16931	0.314768	0.854749	0.305233	1.25055	0.0568863	1.27501	0.171327	366662	349552	625588	428742	383460	327762	479536	488915
VARS	P26640	Valine--tRNA ligase	0.873382	0.0705895	1.10239	0.248431	1.13154	0.118254	1.2758	0.0561039	0.962867	0.256715	1.00941	0.502761	0.937381	0.00771729	327453	360982	370525	417767	374926	361004	378455	351448
FARSA	K7ER00	Phenylalanine--tRNA ligase alpha subunit	0.908784	0.0147335	1.18903	0.0041666	1.14466	0.0094507	1.16583	0.00731324	1.01679	0.71766	1.02754	0.480089	0.962716	0.0852577	329865	392219	377582	384567	362975	369069	372972	349442
IPO4	Q8TEX9	Importin-4	0.974533	0.418772	1.11756	0.0257049	1.13485	0.0689854	1.23125	0.0225162	0.995662	0.930475	0.945454	0.16312	0.962741	0.409854	390066	435923	442665	480271	400260	398523	378427	385347
PPP1R13L	Q8WUF5	RelA-associated inhibitor	1.16881	0.00498163	0.928535	0.0977209	1.03446	0.208349	0.96691	0.38275	0.944566	0.314364	1.0528	0.177767	1.05662	0.201845	421761	391620	436295	407805	360847	340843	379901	381277
HMGA2	P52926	High mobility group protein HMGI-C	2.0647	0.0739176	1.48236	0.0662469	0.950101	0.878074	1.28719	0.342009	1.02954	0.959123	1.995	0.0882267	1.58296	0.141441	397385	589068	377556	511511	192466	198152	383971	304667
AGPS	O00116	Alkyldihydroxyacetonephosphate synthase, peroxisomal	0.879462	0.451474	1.37875	0.0940554	0.982542	0.934272	1.12539	0.502069	0.896329	0.530162	1.0502	0.278052	1.05676	0.259664	278713	384275	273848	313661	316914	284059	332822	334902
DTD2	Q96FN9	D-aminoacyl-tRNA deacylase 2	0.715273	0.0694083	1.60578	0.0402874	1.72258	0.0115601	1.75301	0.093465	0.707837	0.0688678	1.27529	0.11814	0.85897	0.317142	284340	456587	489797	498450	397526	281384	506962	341463
AFAP1L2	Q8N4X5	Actin filament-associated protein 1-like 2	0.932282	0.517934	0.914568	0.708432	0.836223	0.183144	0.751656	0.262458	1.0233	0.78993	0.736842	0.0163997	1.05763	0.571601	262296	239888	219338	197157	281349	287905	207310	297562
GNS	P15586	N-acetylglucosamine-6-sulfatase	1.30037	0.000411808	0.807368	0.00340157	0.603752	0.000374205	0.621191	0.000296202	1.04271	0.339829	0.964462	0.0237127	0.967853	0.0616793	502673	405842	303490	312256	386562	403072	372824	374135
USP14	P54578	Ubiquitin carboxyl-terminal hydrolase 14	0.995452	0.861513	1.04043	0.29744	0.948074	0.227037	1.06399	0.143517	0.973885	0.306815	0.989698	0.114303	1.04429	0.411486	209999	218490	199095	223436	210959	205449	208785	220302
ANP32E	Q9BTT0	Acidic leucine-rich nuclear phosphoprotein 32 family member E	5.6678	0.000821997	0.819346	0.391333	0.607939	0.00944753	1.07974	0.731633	1.42262	0.533941	3.56569	0.144006	2.12546	0.100926	960933	787336	584188	1.03756e+06	169542	241195	604535	360356
ACACA	Q13085	Acetyl-CoA carboxylase 1	0.970906	0.0484352	1.029	0.292183	0.882859	0.0109459	0.938489	0.129541	0.963417	0.388126	0.969881	0.0576361	0.995935	0.859094	305081	313928	269343	286315	314223	302728	304759	312945
CTSH	A0A087X0D5	Pro-cathepsin H	1.51658	0.000124195	0.708446	9.41293e-06	0.608242	0.000436518	0.600127	0.000140758	1.01785	0.780474	0.931926	0.221756	0.978066	0.63027	561493	397787	341523	336967	370236	376844	345032	362115
GPX2	A0A087WTS0	Glutathione peroxidase	1.29187	0.00618223	0.841337	0.0190829	0.847358	0.0271314	0.836706	0.0872588	0.943163	0.309864	1.06319	0.123004	1.09775	0.0574848	432155	363588	366190	361587	334518	315505	355658	367216
MANF	A8K878	Mesencephalic astrocyte-derived neurotrophic factor	1.12796	0.00562165	0.996448	0.889221	0.936813	0.196165	0.978896	0.636484	0.988724	0.84782	1.11231	0.0210092	1.0899	0.0747497	399778	398358	374518	391342	354427	350431	394234	386291
HPS5	Q9UPZ3	Hermansky-Pudlak syndrome 5 protein	0.198271	0.0302365	1.93956	0.504265	6.88009	0.00113224	2.18797	0.45438	0.710896	0.52414	0.629935	0.346691	0.997326	0.994197	41259.1	80024.4	283866	90273.6	208094	147933	131086	207538
MAPK1	P28482	Mitogen-activated protein kinase 1	0.88947	0.0104234	1.08462	0.106992	1.03216	0.472888	1.05182	0.528206	1.01124	0.643629	0.96288	0.0165826	0.974467	0.344592	321690	348911	332035	338361	361664	365729	348240	352430
NPEPPS	E9PLK3	Aminopeptidase	1.08735	0.0133455	1.07436	0.0257709	0.8507	0.0292304	1.00958	0.851409	1.09752	0.041855	1.13387	0.00814089	1.14302	0.0113527	348105	373989	296133	351442	320141	351360	362999	365928
PDCD10	Q9BUL8	Programmed cell death protein 10	0.914136	0.0412133	1.08595	0.00698597	1.09405	0.0164746	1.09762	0.0621438	1.05972	0.304569	0.96928	0.338443	0.971579	0.338133	327932	356119	358774	359945	358735	380159	347715	348539
NSF	I3L0N3	Vesicle-fusing ATPase	1.15198	0.00682334	1.00837	0.860329	0.825444	0.00344657	0.979274	0.760796	1.08927	0.00785042	1.03189	0.0706832	1.03908	0.250019	406756	410160	335754	398325	353094	384615	364352	366893
SERPINB9	P50453	Serpin B9	0.830252	0.000885781	1.37055	0.000427637	1.13254	0.0130575	1.27548	0.000756996	1.04062	0.138469	1.17795	0.000581535	1.14045	0.0116955	270716	371031	306598	345292	326066	339312	384088	371863
AGL	P35573	Glycogen debranching enzyme	1.14526	0.020311	1.01733	0.719908	0.817046	0.0533784	0.956577	0.145495	1.01477	0.737028	1.01245	0.710563	0.93519	0.132261	292167	297231	238714	279481	255110	258879	258285	238577
AK3	Q9UIJ7	GTP:AMP phosphotransferase AK3, mitochondrial	1.1498	0.00623735	0.954843	0.300007	0.84712	0.00567209	0.889353	0.00957435	1.13722	0.101592	0.921197	0.291655	1.04793	0.0504279	445797	425666	377644	396471	387717	440918	357164	406301
SAFB2	Q14151	Scaffold attachment factor B2	1.14278	0.0434565	1.03096	0.505998	1.0296	0.576628	0.957659	0.432702	1.09085	0.0692102	1.03261	0.128888	1.05471	0.073365	355433	366436	365955	340383	311025	339280	321168	328042
SNRPF	P62306	Small nuclear ribonucleoprotein F	1.17659	0.0111509	0.95127	0.255776	0.716379	0.00084737	0.820013	0.0174334	1.11338	0.0631901	1.01458	0.765736	1.00971	0.838124	432473	411398	309814	354633	367564	409238	372922	371132
ASNA1	A0A087WXS7	ATPase ASNA1	1.01533	0.713789	0.959762	0.351772	0.948684	0.255411	0.933329	0.245411	0.994093	0.677383	0.918886	0.0155591	0.952195	0.14977	391771	376007	371667	365651	385857	383578	354559	367411
SERPINB1	P30740	Leukocyte elastase inhibitor	0.665316	0.000508292	1.44983	0.00443919	1.54063	5.35417e-05	1.45004	0.00260907	0.933814	0.167797	1.03064	0.412795	0.902599	0.0695694	237793	344760	366350	344810	357413	333758	368364	322601
COL4A1	A0A3B3ISV3	Collagen alpha-1(IV) chain (Fragment)	1.7621	0.0234837	0.871496	0.520924	0.434134	0.00389962	0.7817	0.253428	1.21147	0.418803	1.84328	0.261582	0.928324	0.738528	652788	568903	283398	510285	370461	448803	682864	343908
HK2	E9PB90	Hexokinase-2	0.737347	0.001049	1.21143	0.000607347	0.821819	0.00201821	0.966256	0.164039	1.07903	0.301731	0.94122	0.121991	0.924668	0.0925394	261593	316901	214982	252766	354776	382813	333923	328050
UBA3	Q8TBC4	NEDD8-activating enzyme E1 catalytic subunit	1.68921	0.0238005	0.982872	0.509342	0.840899	0.00164506	0.919124	0.0244106	1.41871	0.109416	1.28387	0.323778	1.5	0.0612563	199628	196209	167867	183483	118178	167661	151726	177267
SCP2	P22307	Non-specific lipid-transfer protein	1.20604	0.106742	0.797488	0.00362884	0.740473	0.00730821	0.716753	0.000704203	1.05124	0.620138	1.03541	0.735135	1.03971	0.732831	340308	271392	251989	243917	282170	296628	292163	293374
CORO1A	P31146	Coronin-1A	0.837675	0.0138596	1.29437	0.0125795	0.974217	0.623333	0.971787	0.651473	1.00124	0.970237	1.07066	0.0632243	1.04037	0.152215	132523	171534	129106	128784	158203	158400	169381	164591
DCTPP1	Q9H773	dCTP pyrophosphatase 1	1.11062	0.0435664	0.990274	0.871648	1.01454	0.750286	1.04034	0.169971	1.00935	0.82656	0.970124	0.382036	0.991344	0.867422	405766	401819	411665	422134	365349	368765	354434	362187
KYNU	Q16719	Kynureninase	1.02154	0.785673	1.06615	0.430428	1.05255	0.551623	1.06414	0.496526	1.04205	0.227863	1.16013	0.00279381	1.19984	0.0029804	303211	323269	319146	322659	296818	309299	344346	356134
RBM25	P49756	RNA-binding protein 25	1.01014	0.558977	1.04716	0.0352682	1.17488	0.00194636	1.06551	0.0272736	1.0616	0.043008	0.936989	0.00137122	1.01678	0.193575	279152	292316	327969	297440	276348	293370	258935	280986
SPTBN2	O15020	Spectrin beta chain, non-erythrocytic 2	0.99916	0.985213	0.955915	0.508102	0.979352	0.779471	0.882441	0.148566	0.79699	0.403211	0.913436	0.316091	1.07176	0.0376154	332989	318310	326114	293844	333269	265612	304420	357184
NUP93	Q8N1F7	Nuclear pore complex protein Nup93	0.894634	0.0221981	1.16692	0.00672111	1.00387	0.955227	1.10201	0.197199	1.16673	0.0446292	0.994835	0.517259	0.977215	0.331929	237838	277538	238759	262100	265850	310176	264477	259793
ATAD5	A0A075B754	ATPase family AAA domain-containing protein 5	0.792766	0.000697454	1.0128	0.942028	1.31853	0.0033903	1.42105	0.000646943	1.04366	0.281855	0.995754	0.921215	0.929377	0.125261	307958	311900	406053	437624	388460	405421	386811	361026
GBA3	A0A087WTY7	Cytosolic beta-glucosidase	1.13315	0.139522	0.982583	0.806835	1.02053	0.763012	0.907384	0.240652	1.13042	0.176199	1.04907	0.356633	1.16182	0.0240386	352369	346232	359602	319734	310964	351519	326224	361285
ABRACL	Q9P1F3	Costars family protein ABRACL	1.45671	0.0681378	0.856103	0.324224	0.608961	0.0100294	0.693222	0.0887506	1.09112	0.62521	1.33889	0.0920308	1.02613	0.870259	443525	379703	270090	307462	304471	332216	407653	312427
AP1M2	Q9Y6Q5	AP-1 complex subunit mu-2	0.890462	0.00393577	1.10578	0.0488693	0.948487	0.409155	1.06806	0.0450397	0.952113	0.314719	0.98061	0.0682967	0.95988	0.111315	243027	268735	230508	259568	272923	259854	267631	261973
MEAK7	Q6P9B6	MTOR-associated protein MEAK7	1.06793	0.0222769	1.0269	0.265946	1.07568	0.321464	1.10855	0.24425	1.00702	0.884357	1.05128	0.0227303	1.04294	0.145958	356788	366386	383790	395518	334092	336439	351225	348439
AP1B1	Q10567-3	Isoform C of AP-1 complex subunit beta-1	0.971244	0.782781	1.23019	0.105777	0.84736	0.00934446	1.03093	0.770676	0.972055	0.801035	1.03452	0.835479	0.979547	0.864964	352836	434057	298979	363750	363283	353131	375822	355853
CDK1	P06493	Cyclin-dependent kinase 1	1.04569	0.0795029	1.01824	0.521659	0.66542	0.000332368	0.714495	0.000188642	0.92975	0.0448742	0.722249	0.000321414	0.66638	4.11711e-05	476249	484935	316906	340278	455439	423445	328940	303496
VPS36	Q86VN1	Vacuolar protein-sorting-associated protein 36	1.19907	0.701843	0.958489	0.908055	0.958349	0.899313	1.16143	0.531516	0.747432	0.603179	1.55356	0.273623	0.734008	0.550382	358072	343208	343158	415876	298624	223201	463931	219192
ATP5ME	P56385	ATP synthase subunit e, mitochondrial	0.820233	0.056519	0.99899	0.99121	0.954443	0.65877	0.992018	0.93054	1.18282	0.109666	1.05414	0.339184	1.04213	0.472607	244448	244201	233312	242497	298023	352506	314158	310579
JPT1	Q9UK76	Jupiter microtubule associated homolog 1	1.02269	0.685806	0.840402	0.014703	1.3059	0.0672503	1.03124	0.712888	0.946274	0.410732	1.36215	0.0189707	1.2614	0.0754636	353514	297094	461654	364557	345671	327100	470855	436031
PML	P29590	Protein PML	1.2245	0.00204237	1.19955	0.000899373	0.759591	0.0010355	0.763222	9.4643e-05	1.11304	0.0575638	0.889572	0.383655	1.08073	0.0854117	356446	427576	270753	272047	291095	324000	258950	314596
CSTF2	E7EWR4	Cleavage stimulation factor subunit 2	0.97312	0.571859	0.968495	0.445578	0.979958	0.734719	0.897256	0.0313149	0.952897	0.302992	0.889705	0.0459299	0.927504	0.199637	379943	367973	372328	340906	390439	372048	347375	362133
ZNF195	A0A087WT67	Zinc finger protein 195	0.957151	0.659733	0.777974	0.13498	0.863005	0.153	0.575735	0.131553	0.934825	0.406684	0.428584	0.0886045	0.783302	0.0285078	163963	127559	141501	94399.5	171304	160139	73418	134183
TRIP13	Q15645	Pachytene checkpoint protein 2 homolog	0.937438	0.154175	1.23921	0.00580359	1.01171	0.858002	1.1734	0.121362	1.05042	0.120346	1.03097	0.425528	0.99589	0.736429	292107	361981	295526	342758	311601	327312	321251	310321
ADSS2	P30520	Adenylosuccinate synthetase isozyme 2	1.07157	0.210384	0.941768	0.262896	0.938695	0.260901	0.944216	0.303994	0.967044	0.224395	0.988689	0.732447	1.02407	0.45889	372269	350590	349447	351502	347404	335955	343475	355765
ARL6IP5	O75915	PRA1 family protein 3	0.80974	0.0354208	0.935627	0.495996	0.865763	0.233564	0.995463	0.971406	1.06648	0.282413	0.991252	0.861105	0.874803	0.049575	264199	247191	228734	263000	326276	347967	323422	285427
IRF6	O14896	Interferon regulatory factor 6	1.10998	0.012192	1.0796	0.0176743	0.928976	0.122944	0.985306	0.619164	0.945069	0.411044	1.18065	0.109068	1.14493	0.00767916	328976	355162	305610	324142	296381	280100	349921	339336
PDLIM5	Q96HC4	PDZ and LIM domain protein 5	0.80909	0.000453952	1.18137	8.05686e-05	1.42458	0.000139995	1.37803	0.00196934	0.943416	0.25861	1.14419	0.00401006	1.10788	0.0297193	223572	264121	318497	308089	276325	260690	316170	306136
UQCRH	P07919	Cytochrome b-c1 complex subunit 6, mitochondrial	1.35349	0.0049546	0.827844	0.00270124	0.858289	0.158952	0.702909	0.0200412	1.17696	0.118656	0.83442	0.488569	1.2018	0.106487	383850	317768	329454	269812	283601	333787	236643	340832
SEC31A	D6REX3	Protein transport protein Sec31A	0.978399	0.557078	0.998518	0.917243	1.07594	0.0340814	1.11866	0.0132079	0.953104	0.273527	1.08565	0.0561751	1.07746	0.0879596	312365	311902	336086	349430	319261	304289	346604	343991
SRSF9	Q13242	Serine/arginine-rich splicing factor 9	1.13481	0.00902928	0.912425	0.0844425	0.930829	0.100412	0.884424	0.0683224	1.02569	0.542177	0.818714	0.0435301	0.991333	0.739422	303435	276862	282446	268365	267389	274257	218915	265071
AKR1C3	A0A0A0MSS8	Aldo-keto reductase family 1 member C3	1.64336	0.00456047	0.769475	0.0201376	0.812609	0.0525127	0.739754	0.0167069	1.02356	0.704003	1.16253	0.0301957	1.23907	0.00966072	459894	353877	373714	340208	279849	286444	325333	346753
NHP2	Q9NX24	H/ACA ribonucleoprotein complex subunit 2	1.01299	0.753855	1.00721	0.782046	1.29459	0.00274146	1.28709	0.00743444	1.05212	0.364149	1.02862	0.410728	1.08109	0.0886537	328758	331128	425605	423142	324542	341456	333830	350859
FOSL1	E9PPX2	FOS-like antigen 1 isoform 2	0.40089	0.00420279	1.7139	0.0511172	3.02076	0.00183318	2.74332	0.00221888	1.0218	0.616749	1.90678	5.15193e-06	1.71503	4.66027e-05	65822.5	112813	198834	180572	164191	167770	313076	281592
MECR	Q9BV79	Enoyl-[acyl-carrier-protein] reductase, mitochondrial	1.02924	0.294546	1.03765	0.318045	0.954988	0.258981	0.980286	0.40396	1.09921	0.0705105	1.01868	0.546458	1.06787	0.152867	151171	156862	144367	148191	146877	161448	149621	156846
SMAD4	K7EIU8	Mothers against decapentaplegic homolog	0.0172252	7.29613e-05	1.15783	0.330469	7.26966	0.000343669	4.81663	3.70588e-05	1.07418	0.80511	1.29604	0.239312	1.322	0.0737532	5214.23	6037.21	37905.7	25115	302709	325165	392323	400181
SDHB	P21912	Succinate dehydrogenase [ubiquinone] iron-sulfur subunit, mitochondrial	1.38361	0.000317497	0.882539	0.0104192	0.844837	0.000117784	0.824455	0.00303101	1.11893	0.0383931	1.05031	0.185378	1.08357	0.177262	432420	381627	365324	356510	312529	349699	328252	338647
CDH1	A0A087WXI5	Cadherin-1	1.33148	0.000102736	0.881626	0.00528966	0.573768	1.04804e-05	0.636903	0.000772765	1.05345	0.526364	0.876856	0.0197162	0.848257	0.00441053	428887	378118	246082	273159	322113	339329	282447	273235
CRABP2	P29373	Cellular retinoic acid-binding protein 2	1.14126	0.00412894	0.927572	0.0447112	0.649693	0.00150325	0.669018	0.000438045	0.95488	0.00903717	0.942184	0.241285	0.998217	0.926223	386146	358178	250876	258338	338350	323084	318788	337747
SNRPE	P62304	Small nuclear ribonucleoprotein E	1.16648	0.112383	0.946892	0.530096	0.984911	0.88281	1.04288	0.698894	1.05308	0.344186	1.08672	0.0808271	1.09114	0.0563158	334825	317043	329773	349183	287039	302276	311931	313201
HEXB	P07686	Beta-hexosaminidase subunit beta	1.18801	0.0318851	0.87656	0.0548876	0.81764	0.0287073	0.819739	0.0218611	1.00671	0.804001	0.976492	0.486757	1.01527	0.678087	364874	319834	298335	299101	307130	309190	299910	311819
HMOX2	A0A087WT44	Heme oxygenase 2	0.752363	0.0110982	1.37546	0.0337926	1.11931	0.371895	1.39484	0.00587465	1.14779	0.124681	1.01406	0.666181	0.909659	0.185855	240801	331213	269531	335879	320060	367361	324559	291145
TNRC18	H9KVB4	Trinucleotide repeat-containing gene 18 protein	0.789526	0.456991	0.773385	0.638887	1.63469	0.040522	0.277324	0.0270624	0.917056	0.772375	0.797349	0.71266	1.19294	0.505047	23370.6	18074.5	38203.9	6481.23	29600.9	27145.6	23602.2	35311.9
RPL37A	P61513	60S ribosomal protein L37a	0.746917	0.00137185	1.75511	0.0172791	1.70871	5.85466e-05	1.81046	0.0980163	0.959989	0.257527	1.37384	0.0384273	1.02609	0.505193	279808	491094	478111	506583	374618	359629	514663	384391
MCM6	Q14566	DNA replication licensing factor MCM6	0.868828	0.0295216	1.24795	0.00216547	0.833508	0.0119467	0.896039	0.0427448	1.1264	0.205407	0.771701	0.000911231	0.808945	0.00201979	352362	439730	293697	315731	405561	456823	312972	328076
SRP9	P49458	Signal recognition particle 9 kDa protein	1.52511	0.0146574	0.626287	0.00933711	0.569867	0.0059555	0.59175	0.0161556	0.923081	0.227598	0.882787	0.0824039	1.08623	0.57748	395043	247411	225122	233767	259026	239102	228665	281363
HSPA8	E9PK54	Heat shock cognate 71 kDa protein (Fragment)	1.11043	0.013503	0.927729	0.335737	0.967179	0.660916	0.677557	0.00357791	0.903258	0.0234113	0.871034	0.132602	0.997979	0.976072	425704	394938	411732	288439	383368	346280	333927	382593
PQBP1	O60828	Polyglutamine-binding protein 1	1.05485	0.164191	1.05587	0.0979436	1.26352	0.00423322	1.18888	0.013216	1.06469	0.160378	0.942489	0.0850886	1.02487	0.455867	377503	398594	476981	448806	357873	381023	337292	366775
GSS	P48637	Glutathione synthetase	1.18793	0.0100022	1.03502	0.34904	1.07734	0.527973	0.937649	0.459518	1.00655	0.87681	1.08187	0.0200316	1.17025	0.00317786	326762	338206	352033	306388	275067	276870	297586	321899
DDX6	P26196	Probable ATP-dependent RNA helicase DDX6	0.957743	0.136581	0.983598	0.452036	1.04617	0.224698	1.11536	0.0951481	1.01576	0.592145	1.005	0.915132	0.947137	0.0660605	326274	320923	341340	363913	340670	346040	342375	322661
ACP1	P24666	Low molecular weight phosphotyrosine protein phosphatase	1.21693	0.014212	0.961863	0.36392	1.00931	0.845203	0.970867	0.514212	0.977604	0.722032	1.00957	0.863554	1.03711	0.558965	171002	164480	172593	166020	140519	137372	141864	145733
CD63	F8VV56	CD63 antigen	1.24603	0.0223856	0.898738	0.375739	0.789753	0.158586	0.73672	0.0475145	1.02951	0.464517	1.11517	0.0689397	1.35578	0.0845884	300156	269761	237049	221131	240890	247999	268634	326594
XRN2	Q9H0D6	5'-3' exoribonuclease 2	0.907213	0.0286006	1.06109	0.114477	1.08318	0.193228	1.08495	0.271432	1.07301	0.181474	0.972824	0.451259	0.958893	0.0801679	300675	319044	325686	326218	331427	355626	322420	317803
IVD	A0A0A0MT83	Isovaleryl-CoA dehydrogenase isoform 1	1.17688	0.000836815	0.938987	0.029867	0.806997	0.000504294	0.826107	0.00248373	1.17043	0.0410967	1.05217	0.129885	1.07762	0.00626854	378726	355619	305631	312868	321804	376650	338594	346784
MLEC	Q14165	Malectin	0.770846	0.00896428	1.08179	0.471652	1.00591	0.95514	1.22141	0.0311939	1.15607	0.0757485	1.05569	0.0246062	0.908842	0.294987	153104	165627	154010	187004	198619	229618	209681	180513
VRK1	Q99986	Serine/threonine-protein kinase VRK1	0.842102	0.00304889	1.29305	0.000878064	1.11551	0.037685	1.2157	0.00247023	1.05001	0.327478	0.869451	0.00426354	0.882451	0.114957	89529.1	115766	99870.5	108841	106316	111633	92436.7	93818.8
SGTA	O43765	Small glutamine-rich tetratricopeptide repeat-containing protein alpha	0.931895	0.0053156	1.18152	3.91734e-05	1.33334	0.00632523	1.27496	4.22227e-05	0.905173	0.193456	0.975922	0.194795	0.990279	0.464354	328395	388006	437862	418690	352395	318978	343910	348969
ACO1	P21399	Cytoplasmic aconitate hydratase	1.04349	0.344495	1.00974	0.845186	0.867342	0.0362888	0.900003	0.0619503	0.982148	0.634375	1.02722	0.172696	1.06393	0.0571354	263396	265963	228455	237058	252419	247913	259289	268555
SLIRP	Q9GZT3	SRA stem-loop-interacting RNA-binding protein, mitochondrial	0.906958	0.080056	1.01784	0.650991	0.985708	0.74575	0.929728	0.159528	1.08814	0.0358947	0.942394	0.173846	0.932263	0.0924427	297674	302986	293420	276756	328211	357139	309305	305979
TJP1	G5E9E7	Tight junction protein 1 (Zona occludens 1), isoform CRA_e	0.955093	0.323862	0.98261	0.0973759	1.26901	0.000221611	1.1701	0.000856599	0.994244	0.892122	1.00571	0.955231	1.1195	0.0413906	265610	260991	337063	310792	278099	276498	279687	311333
UQCRFS1P1	P0C7P4	Putative cytochrome b-c1 complex subunit Rieske-like protein 1	0.848823	0.743946	0.9035	0.893627	0.9961	0.995885	1.25421	0.644844	1.12335	0.215286	1.21685	0.0364092	0.772218	0.590156	255144	230522	254149	320005	300585	337662	365769	232118
ECI1	P42126	Enoyl-CoA delta isomerase 1, mitochondrial	1.11139	0.10531	1.03462	0.427779	0.977768	0.646094	1.03647	0.415493	1.09774	0.148434	1.1304	0.0245762	1.1207	0.0284486	338667	350392	331138	351018	304724	334506	344460	341504
NEDD8-MDP1	E9PL57	NEDD8-MDP1 readthrough (Fragment)	1.14493	0.0067828	0.869705	0.00645007	0.813602	0.00176262	0.761499	0.00429403	0.938204	0.186079	0.926312	0.094963	0.944202	0.0441938	419580	364911	341372	319510	366470	343823	339465	346021
TPM1	B7Z596	Tropomyosin alpha-1 chain	1.33194	0.0206787	1.08728	0.51145	0.675085	8.28203e-05	0.826321	0.00332726	0.952671	0.729302	1.12519	0.462103	1.28845	0.316579	157485	171230	106316	130133	118237	112641	133039	152343
PLIN3	O60664	Perilipin-3	1.70894	1.2908e-06	0.776178	0.000131216	0.724217	0.00200235	0.733016	0.00276024	1.05294	0.369803	1.18288	0.00102559	1.19963	0.0554615	533716	414258	386526	391222	312309	328843	369423	374656
KIAA1217	Q5T5P2	Sickle tail protein homolog	1.26414	0.00478726	0.912026	0.0805578	0.779853	0.00569553	0.743889	0.000425633	0.785088	0.534262	0.884284	0.23741	1.03964	0.369265	414775	378285	323463	308546	328108	257594	290140	341112
DGKA	P23743	Diacylglycerol kinase alpha	1.11277	0.161672	0.950152	0.462962	0.82573	0.0348315	0.970219	0.677854	0.97318	0.382669	1.07807	0.0284247	1.04483	0.255726	241835	229780	199691	234633	217328	211499	234296	227071
AIP	O00170	AH receptor-interacting protein	1.2235	0.00268407	0.903959	0.0155859	0.767316	0.000667262	0.803611	0.00344349	1.01375	0.716257	1.02027	0.583697	1.06207	0.0568144	408293	369080	313290	328109	333710	338298	340475	354423
PSMD6	Q15008	26S proteasome non-ATPase regulatory subunit 6	0.938841	0.0389403	1.09726	0.00805324	1.01214	0.593687	1.08021	0.212951	1.02994	0.433666	0.956238	0.115326	0.976174	0.380456	296968	325850	300572	320788	316313	325784	302471	308777
IGF2BP2	F8W930	Insulin-like growth factor 2 mRNA-binding protein 2	1.17523	0.0892554	0.9558	0.347728	1.10771	0.131241	1.08376	0.124462	0.983203	0.839233	1.09441	0.215214	1.1511	0.0857919	292095	279184	323557	316559	248543	244368	272007	286098
COMT	P21964	Catechol O-methyltransferase	1.47753	0.00156312	0.89117	0.0377861	0.736544	0.0102326	0.735005	0.00155001	1.03174	0.657374	1.01688	0.67089	1.06495	0.201587	449403	400494	331005	330313	304157	313811	309292	323912
SURF4	O15260	Surfeit locus protein 4	0.779881	0.0312031	1.25731	0.0540424	1.12596	0.430969	1.323	0.0983932	1.21999	0.123374	1.3886	0.0712598	0.944328	0.257306	231951	291633	261167	306872	297419	362848	412995	280861
LMO7	E9PMS6	LIM domain only protein 7	1.31994	0.000317965	0.900976	0.0418153	0.860737	0.00875467	0.80617	0.00158045	0.929405	0.0225406	1.02161	0.379719	1.03411	0.0951552	416441	375203	358446	335722	315500	293227	322318	326261
HSD17B10	Q99714	3-hydroxyacyl-CoA dehydrogenase type-2	1.18431	0.00337365	0.901494	0.0257682	0.962206	0.346043	0.892004	0.0141226	1.07406	0.226285	0.930307	0.280205	0.994467	0.896922	402190	362572	386990	358755	339600	364750	315932	337721
GNAI3	P08754	Guanine nucleotide-binding protein G(i) subunit alpha	0.938012	0.330897	1.0381	0.65887	1.00728	0.926162	1.20123	0.154312	1.17995	0.082689	0.955481	0.0856104	0.962274	0.192206	265643	275765	267577	319097	283198	334160	270590	272514
CLUH	A0A494C0R8	Clustered mitochondria protein homolog	0.774129	0.000253864	1.06548	0.0821638	1.3244	0.0132093	1.42718	4.6055e-05	1.06488	0.0618131	1.01093	0.786934	0.992782	0.827466	251389	267851	332940	358779	324738	345808	328286	322394
CYB5R3	P00387	NADH-cytochrome b5 reductase 3	0.839055	0.0726529	1.20696	0.103372	1.03363	0.802404	1.25365	0.0323103	1.0727	0.0977839	1.06602	0.0549217	0.947122	0.421782	236984	286029	244953	297096	282441	302975	301089	267506
ARL1	F8VYN9	ADP-ribosylation factor-like protein 1	0.861056	0.109655	1.15315	0.119521	0.941122	0.496512	1.02721	0.750144	1.02546	0.593062	1.06239	0.143531	0.956191	0.411201	236341	272536	222426	242773	274478	281468	291602	262453
CEP290	A0A5F9ZHU6	Centrosomal protein of 290 kDa (Fragment)	1.08976	0.291176	1.00428	0.971103	0.934195	0.375893	1.12021	0.169582	1.05606	0.354552	1.0981	0.143979	1.06185	0.155486	253052	254135	236400	283473	232209	245227	254989	246572
HMGB2	P26583	High mobility group protein B2	1.29801	0.00218304	0.893429	0.000384407	0.832107	8.49881e-05	0.878404	0.00120484	0.933383	0.274065	1.23484	0.0763496	1.04169	0.458755	495085	442323	411964	434885	381418	356009	470988	397319
SMC3	Q9UQE7	Structural maintenance of chromosomes protein 3	1.05404	0.0676283	0.910788	0.0803603	0.7574	0.000290899	0.795604	0.000228017	1.06347	0.0500319	0.926198	0.0281854	0.894451	0.0254728	355829	324085	269505	283099	337586	359011	312671	301954
FUBP1	C9JSZ1	Far upstream element-binding protein 1 (Fragment)	0.760095	0.431803	1.20932	0.604297	1.38599	0.412854	1.07072	0.878541	0.928386	0.609781	1.17292	0.00197841	0.992137	0.970881	227621	275266	315482	243718	299464	278018	351246	297110
FLII	Q13045	Protein flightless-1 homolog	0.913674	0.10381	1.08655	0.188114	1.04106	0.49473	1.15972	0.0425914	1.05853	0.145873	1.06496	0.11304	1.01028	0.563905	243337	264398	253328	282202	266328	281917	283628	269065
GNPNAT1	Q96EK6	Glucosamine 6-phosphate N-acetyltransferase	0.996112	0.843995	1.14757	0.00490005	1.0066	0.874239	1.2032	0.0312412	1.12539	0.149357	1.08142	0.028445	1.0523	0.0752643	287595	330035	289494	346033	288718	324921	312226	303817
CARS	P49589-3	Isoform 3 of Cysteine--tRNA ligase, cytoplasmic	0.8975	0.0159946	1.20946	0.00802042	1.0532	0.12186	1.23218	0.00468262	1.03691	0.106346	1.27289	0.00765018	1.12668	0.19587	222915	269606	234774	274670	248373	257540	316151	279837
ERMP1	Q7Z2K6	Endoplasmic reticulum metallopeptidase 1	0.908581	0.149397	0.974057	0.818159	0.958876	0.553373	1.13994	0.153033	1.15521	0.148442	1.21039	0.00157241	1.023	0.751817	220913	215182	211828	251829	243141	280879	294296	248732
SPR	P35270	Sepiapterin reductase	1.17365	0.00238599	1.00365	0.906155	0.833847	0.00237399	0.917758	0.0205415	1.11743	0.0438928	1.02614	0.0434712	1.0013	0.928321	309020	310148	257675	283605	263297	294215	270180	263639
ACAT2	Q9BWD1	Acetyl-CoA acetyltransferase, cytosolic	1.08465	0.145836	1.13613	0.0324017	0.695283	0.00249358	0.789605	0.00936246	1.01307	0.771437	0.963556	0.114599	0.988654	0.514483	300783	341729	209130	237500	277308	280932	267202	274162
VBP1	P61758	Prefoldin subunit 3	1.12895	0.0690108	1.0131	0.826892	0.929609	0.182492	0.931245	0.309973	0.976155	0.633856	0.99206	0.768133	0.983728	0.647905	390266	395377	362795	363433	345689	337446	342944	340064
NUMA1	Q14980	Nuclear mitotic apparatus protein 1	1.29794	0.00280691	0.724675	0.00184029	0.617617	0.000880739	0.528671	0.000301681	1.0188	0.42667	0.863468	0.000834474	0.945161	0.265271	483870	350648	298846	255808	372797	379805	321898	352353
YLPM1	P49750	YLP motif-containing protein 1	0.939594	0.0462236	0.999703	0.983595	1.22947	0.0113779	1.1516	0.0053666	1.0168	0.749607	1.02033	0.426907	1.08231	0.252061	274470	274389	337452	316079	292116	297022	298055	316160
ACAD9	Q9H845	Complex I assembly factor ACAD9, mitochondrial	1.04425	0.0674299	0.999933	0.999008	0.835633	0.118678	0.994417	0.927407	1.13656	0.0775868	1.00191	0.896445	0.977543	0.282597	255413	255395	213431	253987	244589	277990	245055	239096
DYNLL1	P63167	Dynein light chain 1, cytoplasmic	0.926789	0.236981	1.03887	0.538111	0.984638	0.809528	0.969858	0.618058	1.04466	0.314781	0.900903	0.0657454	0.993058	0.875856	430303	447030	423693	417333	464295	485031	418284	461072
FKBP2	A0A494C1N0	Peptidylprolyl isomerase	1.08883	0.192337	0.966254	0.423193	0.992528	0.881944	0.916997	0.0903439	1.00936	0.877983	1.10748	0.0579663	1.13538	0.0710217	339077	327635	336544	310933	311413	314327	344885	353574
SYNM	A0A075B7B1	Desmuslin, isoform CRA_a	0.881954	0.0391284	1.38936	0.00252991	2.4776	5.23614e-06	1.98297	2.36399e-05	1.03063	0.668017	1.38255	0.000136751	1.39148	0.00704315	104601	145329	259159	207420	118601	122234	163972	165031
FAM162A	F8W7Q4	Protein FAM162A	0.847409	0.13859	1.075	0.571599	0.906979	0.497435	1.12928	0.384579	1.15505	0.00248425	1.01051	0.721353	0.984759	0.636255	215111	231243	195101	242921	253845	293204	256514	249976
GLS	O94925	Glutaminase kidney isoform, mitochondrial	0.839795	0.00463072	1.25335	0.00457136	1.03327	0.528856	1.11492	0.0136519	1.11561	0.0624504	0.83603	0.138098	0.972388	0.371788	292320	366377	302044	325913	348084	388326	291009	338473
EIF4E	D6RBW1	Eukaryotic translation initiation factor 4E	1.0046	0.790504	1.01834	0.560506	1.12738	0.0235556	1.13599	0.0206233	1.01038	0.338834	1.08026	0.00266526	1.06945	0.0054026	286815	292075	323350	325820	285501	288465	308416	305328
SAE1	Q9UBE0	SUMO-activating enzyme subunit 1	1.02513	0.556815	1.06787	0.165856	1.03088	0.430388	0.980719	0.560778	0.961301	0.223847	0.912547	0.0234483	0.988018	0.759661	300583	320983	309864	294787	293215	281868	267572	289702
SDHAF3	Q9NRP4	Succinate dehydrogenase assembly factor 3, mitochondrial	1.02682	0.830895	0.856018	0.501277	0.533565	0.0185539	0.909908	0.57597	0.987871	0.957735	0.62504	0.0489183	0.882076	0.62574	475046	406648	253468	432248	462636	457025	289166	408080
DDX42	Q86XP3	ATP-dependent RNA helicase DDX42	1.03574	0.249195	0.971122	0.471008	0.940364	0.0316893	0.943724	0.13907	1.02654	0.448084	1.00407	0.867327	1.05646	0.131905	267912	260175	251935	252835	258668	265532	259721	273273
LUC7L2	Q9Y383	Putative RNA-binding protein Luc7-like 2	0.960278	0.502665	1.02919	0.668575	1.24066	0.0210854	1.05426	0.355153	1.0068	0.881077	0.925894	0.100516	0.924813	0.0811562	291951	300473	362213	307792	304028	306095	281497	281169
RBM4	Q9BWF3	RNA-binding protein 4	1.15429	0.00767628	0.804547	0.00224734	0.960496	0.398078	0.757746	0.38111	1.00521	0.926584	1.10711	0.0249286	1.1559	0.0613284	235788	189703	226474	178668	204272	205335	226152	236117
MAT2B	Q9NZL9	Methionine adenosyltransferase 2 subunit beta	1.15104	0.00274411	0.900467	0.0345104	0.992611	0.70761	0.957132	0.0873841	0.991438	0.721488	0.974506	0.273011	1.03794	0.202889	359482	323702	356826	344072	312310	309636	304348	324160
SOD1	P00441	Superoxide dismutase [Cu-Zn]	1.27186	0.0299448	0.902221	0.180027	0.878682	0.0928402	0.880329	0.0504588	0.941157	0.686691	1.26878	0.016263	1.18993	0.141744	391562	353276	344059	344704	307867	289751	390615	366341
IARS2	Q9NSE4	Isoleucine--tRNA ligase, mitochondrial	1.1264	0.00224965	0.969403	0.124689	0.816176	0.0430676	0.979349	0.416438	1.10994	0.0556825	1.14526	0.000224184	1.09778	0.00291917	310608	301104	253511	304193	275753	306069	315810	302717
STMN1	P16949	Stathmin	1.65936	0.00364059	0.84867	0.0868789	0.768313	0.0591775	0.613495	0.00336424	1.08918	0.451993	1.11806	0.165292	1.11019	0.413977	584266	495849	448899	358444	352104	383503	393672	390903
AHNAK2	Q8IVF2	Protein AHNAK2	1.78839	1.72541e-05	0.604349	2.06523e-05	0.688904	0.000282866	0.593347	1.21694e-05	0.885152	0.0332854	0.894149	0.0445941	0.93814	0.12071	522962	316052	360271	310298	292420	258836	261467	274331
CBX3	Q13185	Chromobox protein homolog 3	1.08464	0.137497	0.748533	0.00166573	0.653301	0.00254382	0.577203	0.000295351	1.03553	0.547229	0.855356	0.0252122	0.835136	0.0465601	451589	338029	295023	260658	416350	431142	356128	347709
ATP5F1D	P30049	ATP synthase subunit delta, mitochondrial	1.28666	0.045826	0.78179	0.00130548	0.671211	0.00483796	0.693131	0.00320749	1.19065	0.132484	1.10668	0.371707	1.02425	0.863969	409746	320335	275026	284007	318458	379171	352432	326181
PACSIN2	Q9UNF0	Protein kinase C and casein kinase substrate in neurons protein 2	1.16606	0.00434987	1.02684	0.302305	0.92091	0.0389383	0.89195	0.0138766	1.01587	0.711557	1.00302	0.910387	1.04847	0.134619	263941	271025	243066	235422	226354	229946	227037	237325
CASP1	P29466	Caspase-1	1.28041	0.00102458	0.926174	0.0720551	0.695588	0.000313741	0.689072	0.00632816	1.04818	0.262591	0.840564	0.205368	1.05741	0.0249142	366789	339710	255134	252744	286462	300264	240790	302906
FAM3C	Q92520	Protein FAM3C	1.26914	0.0478708	0.608782	0.00657683	0.50984	0.00300126	0.545021	0.00360719	1.08292	0.26371	0.859107	0.0115599	0.778632	0.00466164	447693	272547	228252	244002	352752	382003	303051	274664
ACOT7	O00154	Cytosolic acyl coenzyme A thioester hydrolase	0.83674	0.000440178	1.18691	0.000320578	0.924331	0.184446	1.04306	0.25088	0.98259	0.269085	0.929585	0.0105921	0.961495	0.0553853	280301	332691	259091	292370	334992	329160	311403	322093
RAB14	P61106	Ras-related protein Rab-14	0.950022	0.30161	1.06087	0.332553	0.951812	0.580414	1.24143	0.065274	1.05376	0.174165	1.00546	0.744904	0.94797	0.136408	308104	326858	293257	382490	324312	341746	326082	307438
CTNNBL1	A0A087WUB9	Beta-catenin-like protein 1	0.981157	0.773298	1.02973	0.668451	0.944503	0.45657	1.01307	0.825574	1.07247	0.140051	0.901135	0.0254137	0.953466	0.464876	189641	195278	179116	192119	193283	207290	174174	184289
EML4	Q9HC35	Echinoderm microtubule-associated protein-like 4	1.14708	0.000395347	1.04792	0.256235	0.916615	0.0216422	0.988504	0.674618	0.992526	0.8726	1.02511	0.315474	0.988895	0.768818	346982	363609	318049	342993	302492	300231	310087	299133
SNW1	Q13573	SNW domain-containing protein 1	0.95234	0.235207	0.969635	0.349815	1.2349	0.00307394	1.13045	0.00830645	0.98061	0.610977	0.973612	0.465386	0.945913	0.276323	214623	208106	265037	242621	225364	220994	219417	213175
TASOR2	A0A2R8YH03	Protein TASOR 2	1.20584	0.349101	0.873682	0.416711	0.677871	0.168981	0.673977	0.230684	0.978104	0.949102	0.648524	0.431105	1.02722	0.892154	210043	183510	142382	141564	174188	170374	112965	178929
FUBP3	Q96I24	Far upstream element-binding protein 3	1.03637	0.325465	0.977352	0.377519	1.04835	0.354733	1.01315	0.740258	0.982121	0.710319	0.964733	0.332704	0.994597	0.882048	346659	338808	363421	351218	334492	328512	322696	332685
PAFAH1B3	Q15102	Platelet-activating factor acetylhydrolase IB subunit gamma	1.1308	0.021751	0.969201	0.569026	0.834158	0.0167334	0.881148	0.0226976	0.963726	0.503525	0.99054	0.417381	0.966927	0.209751	347186	336493	289608	305922	307027	295890	304123	296873
DYNC1LI2	O43237	Cytoplasmic dynein 1 light intermediate chain 2	0.956423	0.164625	1.01536	0.644579	1.03637	0.279726	0.98929	0.870802	0.976601	0.561873	0.974562	0.0126016	1.041	0.207651	294476	298999	305187	291322	307893	300689	300061	320517
SRC	P12931	Proto-oncogene tyrosine-protein kinase Src	0.959313	0.23187	1.05629	0.203307	0.965894	0.710361	1.10955	0.13825	1.07447	0.117163	1.10324	0.0273639	1.05948	0.0828591	279397	295125	269868	310006	291247	312937	321316	308572
DDX23	Q9BUQ8	Probable ATP-dependent RNA helicase DDX23	1.02645	0.547043	0.990706	0.836106	0.839843	0.0147856	0.853515	0.0408685	1.04048	0.480211	0.943342	0.180674	0.91036	0.0024686	326264	323232	274011	278472	317859	330725	299849	289366
SNRPA	P09012	U1 small nuclear ribonucleoprotein A	1.29946	0.00413299	0.908454	0.0104588	0.889438	0.025209	0.810054	0.00155441	1.00999	0.856836	1.03146	0.516018	1.01673	0.731925	286989	260716	255259	232477	220852	223058	227800	224547
PPP4C	P60510	Serine/threonine-protein phosphatase 4 catalytic subunit	0.993651	0.725909	0.955929	0.169255	0.91814	0.0671804	0.958115	0.487764	0.994932	0.832565	0.873904	3.32321e-05	0.941964	0.0640342	318807	304757	292709	305454	320844	319218	280387	302223
HEXA	H3BP20	Beta-hexosaminidase	1.22901	0.00290368	0.900227	0.0539196	0.71182	0.000944257	0.726614	0.00105453	1.0693	0.0476073	0.973427	0.244977	1.06963	0.0855156	367207	330569	261385	266818	298782	319487	290842	319587
STAT1	P42224	Signal transducer and activator of transcription 1-alpha/beta	0.989601	0.738832	1.72445	0.000120541	0.929093	0.167144	1.00475	0.908093	1.01601	0.689291	1.04364	0.194969	0.994729	0.840874	278902	480952	259126	280228	281833	286345	294133	280348
TUBG1	P23258	Tubulin gamma-1 chain	1.01777	0.133863	0.982424	0.333676	0.87009	0.00485888	0.904235	0.0115519	1.02572	0.538405	0.851176	0.0013921	0.871624	1.56407e-05	360496	354160	313664	325973	354202	363314	301488	308731
ALDH18A1	P54886	Delta-1-pyrroline-5-carboxylate synthase	0.779741	0.0240763	1.09231	0.339404	0.85622	0.165096	1.01765	0.865489	1.11318	0.0630063	0.917855	0.00170441	0.892053	0.0154802	231036	252362	197818	235113	296298	329833	271959	264314
DDX46	A0A0C4DG89	Probable ATP-dependent RNA helicase DDX46	1.02467	0.541852	0.990655	0.665415	1.00888	0.754214	0.936307	0.101998	1.02296	0.591415	0.9044	0.0398884	0.939844	0.138069	331126	328032	334067	310036	323155	330574	292261	303715
TCERG1	O14776	Transcription elongation regulator 1	1.0065	0.807266	0.999857	0.996253	1.02688	0.484962	0.986105	0.718089	1.01736	0.476821	1.00515	0.820575	1.01876	0.531588	303931	303888	312102	299708	301970	307212	303524	307636
DNPEP	E5RIA4	Aspartyl aminopeptidase	1.01739	0.475954	1.09795	0.00953665	0.994891	0.893021	1.10995	0.019205	1.00049	0.986193	1.05595	0.00143716	1.07133	0.0450425	285182	313117	283725	316538	280309	280445	295991	300302
SMU1	Q2TAY7	WD40 repeat-containing protein SMU1	0.995076	0.913485	0.890361	0.0811368	0.804293	0.0294881	0.952576	0.276326	1.06981	0.401399	0.897806	0.0102778	0.876413	0.0164762	302295	269151	243133	287959	303791	324997	272745	266246
PRPF6	O94906	Pre-mRNA-processing factor 6	0.941932	0.131339	0.977113	0.553047	0.928107	0.274647	0.912817	0.0107135	1.10068	0.100143	0.910937	0.0354832	0.926237	0.136503	291274	284608	270334	265880	309231	340365	281690	286421
HLA-C	A0A140T9J9	HLA class I histocompatibility antigen, C alpha chain	1.17834	0.383664	0.948679	0.806359	0.864864	0.286085	0.945003	0.570204	0.564697	0.192379	1.03824	0.816002	1.1093	0.532175	344880	327180	298274	325912	292682	165276	303874	324672
CCAR1	Q8IX12	Cell division cycle and apoptosis regulator protein 1	1.12428	0.0107694	0.908381	0.0218293	0.853733	0.0078743	0.833996	0.00224467	1.04295	0.121269	0.943883	0.014776	0.984696	0.378721	327798	297765	279852	273382	291564	304085	275202	287102
INTS1	Q8N201	Integrator complex subunit 1	0.725522	0.149746	1.34111	0.171579	1.50276	0.0787032	1.10314	0.741408	0.829704	0.295785	0.944527	0.393745	1.03346	0.718603	220688	295967	331641	243450	304178	252378	287304	314357
TSFM	P43897	Elongation factor Ts, mitochondrial	1.07948	0.0436637	0.96162	0.130136	0.825069	0.00132957	0.802331	0.00179805	1.08105	0.117182	0.998533	0.96487	1.02661	0.33393	276388	265780	228039	221755	256037	276790	255661	262850
AK1	P00568	Adenylate kinase isoenzyme 1	0.997325	0.958632	0.976751	0.623569	0.816766	0.0350977	0.823141	0.00413911	0.979615	0.758285	0.923358	0.297122	0.990748	0.903451	325484	317917	265845	267919	326357	319705	301345	323338
DKC1	O60832	H/ACA ribonucleoprotein complex subunit DKC1	0.90741	0.0312429	1.11573	0.0105585	1.54343	0.00144342	1.75666	0.000463665	1.10985	0.0554787	1.27804	0.0260496	1.15731	0.00244738	201808	225164	311477	354507	222399	246831	284236	257386
CAT	P04040	Catalase	1.70606	8.78501e-05	0.62051	0.000166971	0.418909	2.48624e-05	0.45633	2.36052e-05	1.11368	0.0365504	0.95623	0.0671304	1.0008	0.967208	501324	311076	210009	228769	293849	327252	280987	294083
MTCH2	E9PIE4	Mitochondrial carrier homolog 2 (Fragment)	0.891111	0.289951	1.15709	0.214614	0.975646	0.85337	1.29765	0.0693495	1.15647	0.0852336	1.07867	0.0514362	0.978284	0.490175	99268	114862	96850.4	128815	111398	128828	120162	108979
DNAJA3	Q96EY1	DnaJ homolog subfamily A member 3, mitochondrial	0.927992	0.0907467	0.885735	0.0410341	0.959336	0.519542	0.846598	0.0492299	1.02351	0.244668	0.854784	0.000970158	0.887266	0.00207235	291596	258277	279738	246865	314222	321608	268592	278799
LARS	Q9P2J5	Leucine--tRNA ligase, cytoplasmic	0.879194	0.0214821	1.05807	0.183398	1.05808	0.0734964	1.16337	0.00143854	0.989494	0.781347	1.05859	0.102162	0.988143	0.797392	247603	261981	261983	288055	281625	278666	298127	278286
EML3	B7WPE2	Echinoderm microtubule associated protein like 3, isoform CRA_e	0.93148	0.150208	1.03835	0.257697	0.918683	0.0942566	1.02812	0.518577	0.983745	0.817821	1.10374	0.132387	1.01355	0.761993	111544	115822	102474	114681	119749	117803	132173	121372
GNPDA1	P46926	Glucosamine-6-phosphate isomerase 1	1.1809	0.00499006	1.01962	0.544058	0.900008	0.0198803	1.01916	0.63068	1.04088	0.337742	1.03548	0.156067	1.0814	0.0445049	331990	338502	298793	338350	281133	292626	291109	304017
SDC1	P18827	Syndecan-1	0.766735	0.37577	2.36594	0.297239	2.41532	0.0110313	2.26332	0.03424	0.681011	0.206729	1.71773	0.000128786	1.16032	0.78676	42686.3	100993	103101	96612.8	55672.9	37913.8	95631.1	64598.3
SETDB2	A0A087WYZ9	Histone-lysine N-methyltransferase SETDB2	0.860819	0.00770414	1.23785	0.00246827	1.12976	0.149287	1.29881	0.0128557	1.1209	0.0100629	0.948784	0.0688441	0.936303	0.0337073	209511	259342	236696	272115	243385	272811	230920	227882
EML2	O95834-2	Isoform 2 of Echinoderm microtubule-associated protein-like 2	1.10214	0.0944871	0.945576	0.299951	0.895681	0.063323	0.924601	0.25031	1.00972	0.760472	1.08211	0.224868	1.1457	0.00599014	300644	284282	269281	277976	272783	275436	295181	312529
MBNL1	H7C4T5	Muscleblind-like protein 1 (Fragment)	1.00737	0.804424	1.05415	0.299284	1.0605	0.249083	1.01329	0.734965	0.886707	0.0572859	0.833688	0.00865165	0.859536	0.011055	339759	358157	360314	344275	337274	299064	281181	289899
RAD18	Q9NS91	E3 ubiquitin-protein ligase RAD18	0.967412	0.440713	1.02224	0.512589	1.17038	0.0543848	1.32252	0.0335342	1.02221	0.508726	1.09863	0.0317966	1.0755	0.0600546	276525	282673	323639	365710	285840	292187	314033	307420
ARL1	B4DZG7	ADP-ribosylation factor-like protein 1	0.845793	0.462792	1.30231	0.245013	1.48148	0.115627	1.53747	0.0722929	0.982999	0.828162	1.05421	0.278067	1.02447	0.627425	204180	265906	302489	313921	241407	237303	254494	247314
TJP2	Q9UDY2-3	Isoform C1 of Tight junction protein ZO-2	1.44861	0.000125571	0.835092	0.0231677	0.676923	0.000353891	0.638245	0.000670552	0.970578	0.292853	1.02441	0.612663	1.0427	0.297702	303079	253099	205161	193439	209221	203065	214328	218155
SUCLG1	P53597	Succinate--CoA ligase [ADP/GDP-forming] subunit alpha, mitochondrial	1.04555	0.0670571	1.01089	0.60351	0.890813	0.00323177	0.959069	0.516267	1.08483	0.01771	1.06839	1.38576e-05	1.02359	0.337454	308301	311658	274638	295682	294869	319884	315034	301826
ASH1L	Q9NR48	Histone-lysine N-methyltransferase ASH1L	1.09395	0.376737	0.977782	0.780373	0.857912	0.159874	0.883565	0.282603	0.950797	0.474353	0.867615	0.207345	0.951804	0.488568	368056	359878	315760	325201	336445	319891	291905	320230
SPCS2	A0A087WUC6	Signal peptidase complex subunit 2	0.758342	0.0364769	1.20564	0.139693	0.988873	0.927796	1.34864	0.0799338	1.12265	0.283547	0.876818	0.160824	0.887278	0.25784	212404	256083	210041	286456	280091	314443	245589	248518
DIABLO	Q9NR28	Diablo homolog, mitochondrial	1.04676	0.366467	0.958292	0.54472	0.944176	0.185276	1.05112	0.210892	1.08598	0.19406	1.05866	0.270503	1.02787	0.562326	323643	310145	305576	340189	309185	335768	327323	317802
SH3GL1	Q99961	Endophilin-A2	1.08565	0.074291	0.972681	0.524298	1.10429	0.125182	1.03353	0.365389	0.944687	0.0505237	0.920181	0.0418283	0.973103	0.242418	182624	177635	201671	188749	168216	158912	154790	163692
TMED9	Q9BVK6	Transmembrane emp24 domain-containing protein 9	0.728629	0.0219392	1.2352	0.113783	1.03515	0.807327	1.48108	0.0264841	1.10625	0.276079	1.0458	0.0383248	0.898265	0.120089	185217	228780	191727	274322	254199	281209	265843	228339
HSPA4L	O95757	Heat shock 70 kDa protein 4L	1.10659	0.0120032	0.998145	0.929725	0.940572	0.0841252	0.876627	0.0138827	0.963614	0.155499	0.902284	0.0279525	0.933316	0.0216934	371421	370732	349348	325598	335643	323430	302845	313261
PLCH1	A0A2U3TZV8	Phosphoinositide phospholipase C	1.11086	0.249856	0.93404	0.439779	0.882069	0.174702	0.814766	0.0672874	1.01544	0.712845	0.934015	0.345561	1.09903	0.0817556	322733	301446	284673	262952	290526	295012	271355	319297
AFG3L2	Q9Y4W6	AFG3-like protein 2	0.917803	0.341223	1.08441	0.522706	1.06532	0.602958	1.35547	0.0136674	1.21235	0.0116914	1.13865	0.00106111	1.02576	0.282804	236378	256331	251818	320404	257548	312238	293258	264181
MIEF1	L0R8F8	MIEF1 upstream open reading frame protein	0.897931	0.147212	0.82605	0.0389438	0.908371	0.123156	0.811114	0.0609178	1.05865	0.487453	0.788324	0.0220346	0.857104	0.147187	61096.1	50468.4	55498	49556	68041	72031.3	53638.4	58318.2
CSNK2A1	A0A2R8YD58	Casein kinase II subunit alpha	0.813355	0.000426423	1.11268	0.0280687	1.23761	0.000209211	1.23845	0.00610946	1.08332	0.013795	0.969867	0.180924	0.945391	0.0683337	245321	272965	303613	303818	301616	326749	292528	285146
GNG12	Q9UBI6	Guanine nucleotide-binding protein G(I)/G(S)/G(O) subunit gamma-12	1.32188	0.182064	0.904577	0.38113	1.12947	0.405404	1.11231	0.693692	1.20218	0.389515	1.33113	0.177238	1.28881	0.298453	328318	296989	370824	365190	248373	298590	330617	320105
TCOF1	E7ETY2	Treacle protein	1.15454	0.0128136	1.03512	0.331468	1.098	0.0350137	1.16335	0.0161722	1.05451	0.0782767	1.0611	0.401451	1.02732	0.326876	329880	341464	362209	383766	285725	301300	303181	293530
AIMP2	Q13155	Aminoacyl tRNA synthase complex-interacting multifunctional protein 2	0.832388	0.00574546	1.10261	0.105167	1.29911	0.00166479	1.32676	0.0136373	1.03618	0.50725	0.99162	0.888852	0.974223	0.659499	216084	238258	280717	286693	259596	268988	257420	252904
USP10	Q14694	Ubiquitin carboxyl-terminal hydrolase 10	0.989158	0.742218	0.959593	0.280785	1.2181	0.00433164	1.15807	0.0393022	1.00926	0.703426	1.06505	0.0443499	1.06243	0.0470491	267446	256639	325775	309721	270378	272882	287966	287258
DNAJB11	Q9UBS4	DnaJ homolog subfamily B member 11	1.01797	0.647148	1.13655	0.0421674	0.906829	0.0526259	1.00269	0.961277	1.07974	0.0605136	0.990769	0.679554	0.976504	0.38956	295916	336324	268345	296712	290693	313872	288010	283863
HCFC1	A6NEM2	Host cell factor 1	0.983711	0.646031	0.960117	0.208914	0.889467	0.012507	0.885747	0.00422673	0.950799	0.212264	0.921653	0.0793372	0.927489	0.137012	338869	325354	301413	300152	344480	327531	317491	319502
COPE	O14579	Coatomer subunit epsilon	1.21123	0.0284452	0.938694	0.290829	0.87487	0.064113	0.864766	0.0477171	1.04257	0.326811	1.02975	0.333176	1.05656	0.150034	353852	332159	309575	305999	292143	304580	300834	308667
SCYL2	A0A0U1RQQ9	SCY1-like protein 2	0.978525	0.774585	1.02622	0.742326	1.06916	0.289649	1.06181	0.363816	0.811155	0.425413	0.952014	0.33722	1.04592	0.436628	291146	298780	311281	309140	297535	241347	283258	311197
HEBP2	Q9Y5Z4	Heme-binding protein 2	1.34814	0.00303744	0.830146	0.00381984	0.872195	0.15276	0.843391	0.0170534	1.04799	0.392138	1.15784	0.0257414	1.16356	0.0672924	375612	311813	327607	316788	278615	291985	322591	324186
TBCA	E5RIW3	Tubulin-specific chaperone A	1.12344	0.217461	0.984037	0.712364	1.25512	0.100637	1.04336	0.487626	1.07213	0.506021	1.15484	0.116709	1.16564	0.171434	299691	294907	376148	312686	266761	286003	308066	310947
SLC25A12	O75746	Calcium-binding mitochondrial carrier protein Aralar1	0.878701	0.158438	1.13189	0.253081	0.890727	0.288668	1.15545	0.146572	1.1147	0.192433	1.04566	0.0605009	0.965976	0.147974	233566	264372	208044	269874	265808	296296	277946	256764
SH3BP1	Q9Y3L3	SH3 domain-binding protein 1	1.22123	0.00193495	0.934809	0.0340382	0.785182	0.0019794	0.778572	0.0241142	0.942481	0.530898	1.02903	0.370729	1.01787	0.647959	384530	359462	301926	299384	314871	296760	324013	320496
NIT2	Q9NQR4	Omega-amidase NIT2	1.21692	0.00279387	0.986885	0.761902	0.844611	0.00435791	0.895349	0.0166677	1.03851	0.384742	0.995396	0.829463	1.08325	0.159927	345615	341082	291910	309446	284008	294945	282701	307652
FKBP9	O95302	Peptidyl-prolyl cis-trans isomerase FKBP9	1.04386	0.0477544	0.819148	0.000353781	0.626943	0.000115109	0.627602	2.68658e-05	1.08954	0.00868267	0.941299	0.00330483	0.991747	0.772473	309638	253639	194125	194329	296628	323189	279216	294180
AAAS	Q9NRG9	Aladin	0.871108	0.0154721	0.983879	0.78105	0.962763	0.43536	1.06904	0.194845	0.978466	0.485781	0.945246	0.0442399	0.915745	0.0429104	265402	261123	255519	283725	304671	298111	287989	279001
GCLC	P48506	Glutamate--cysteine ligase catalytic subunit	1.21847	0.00395203	1.0919	0.0414228	0.930757	0.22693	1.07857	0.104382	0.951047	0.430609	1.08459	0.0215364	1.0466	0.147874	320357	349799	298174	345526	262916	250046	285157	275168
COX6C	P09669	Cytochrome c oxidase subunit 6C	0.949966	0.521135	0.987548	0.886136	0.86935	0.175446	1.01271	0.870584	1.16811	0.0194489	1.16111	0.00417762	1.03339	0.413847	250387	247269	217674	253570	263574	307885	306040	272375
ADPGK	Q9BRR6	ADP-dependent glucokinase	0.797607	0.00709257	1.20202	0.0509618	1.41597	0.0032097	1.26779	0.00222907	0.872768	0.592209	0.904601	0.116407	0.982112	0.723174	214172	257439	303262	271525	268518	234354	242902	263715
PNPT1	Q8TCS8	Polyribonucleotide nucleotidyltransferase 1, mitochondrial	1.02595	0.47697	1.18371	0.0321471	1.11577	0.0346888	1.09485	0.0985083	1.10202	0.00429109	0.963725	0.0739739	0.996299	0.87141	287914	340807	321247	315221	280631	309260	270451	279592
PSMD4	P55036	26S proteasome non-ATPase regulatory subunit 4	1.05054	0.293255	0.768862	0.0417049	0.88242	0.0328055	0.896126	0.0424874	0.958679	0.402681	0.945844	0.235352	0.904669	0.0848396	333704	256572	294467	299041	317651	304525	300448	287369
AP3B1	O00203	AP-3 complex subunit beta-1	1.05041	0.13851	1.0066	0.765149	0.822136	0.0129338	0.960262	0.423477	1.08589	0.188469	1.04571	0.372167	0.988187	0.650017	290312	292227	238676	278776	276381	300120	289015	273116
LRRK1	H0YEW1	Leucine-rich repeat serine/threonine-protein kinase 1 (Fragment)	0.865506	0.0219807	1.18932	0.0132863	1.05679	0.209448	1.00577	0.956385	1.06188	0.490431	0.934779	0.352519	1.02646	0.575677	117119	139292	123771	117795	135319	143693	126493	138900
PLOD3	O60568	Multifunctional procollagen lysine hydroxylase and glycosyltransferase LH3	0.900672	0.0206161	1.03865	0.303478	0.844966	0.0043119	0.903569	0.0208351	1.05365	0.189598	0.885185	0.00370583	0.881535	0.0163466	284516	295512	240406	257080	315893	332839	279624	278470
ERP29	P30040	Endoplasmic reticulum resident protein 29	1.12973	0.0963422	0.861087	0.0127602	0.792089	0.044884	0.722285	0.00536986	1.09194	0.322574	1.07104	0.261897	1.11151	0.337547	350171	301528	277367	252923	309960	338459	331979	344525
TXNRD1	A0A087WSW9	Thioredoxin reductase 1, cytoplasmic	1.00493	0.817142	1.22717	0.00293757	1.00257	0.967069	1.29128	0.00336068	1.00066	0.993794	1.26686	0.0731395	1.19216	0.00109686	205890	252661	206418	265860	204880	205015	259554	244250
SEC24C	P53992	Protein transport protein Sec24C	1.02532	0.223129	1.01139	0.667485	0.948973	0.00272157	1.02321	0.554834	1.01749	0.634668	1.04101	0.1342	1.01243	0.707368	251885	254755	239032	257732	245666	249964	255741	248720
ESYT2	H7BXI1	Extended synaptotagmin-2	0.990804	0.905496	1.11167	0.333324	1.09171	0.425808	1.36279	0.00861985	1.11351	0.0415735	1.13315	0.000411129	0.990037	0.855363	214006	237904	233633	291646	215993	240510	244753	213841
CSTA	P01040	Cystatin-A	0.99694	0.946657	1.053	0.284438	0.925053	0.149196	0.930008	0.506315	0.907675	0.0566609	1.09271	0.100039	1.21731	0.000982869	253555	266992	234552	235808	254333	230852	277912	309601
CISD2	Q8N5K1	CDGSH iron-sulfur domain-containing protein 2	0.859436	0.0554411	1.18302	0.120069	1.07947	0.265125	1.18446	0.191028	1.13296	0.0855468	1.04696	0.5433	1.01605	0.77587	166266	196695	179479	196935	193459	219181	202543	196565
TMED4	Q7Z7H5	Transmembrane emp24 domain-containing protein 4	0.879591	0.0766705	1.11688	0.211879	0.987084	0.877565	1.1039	0.155107	1.11355	0.0557877	1.1099	0.000712666	1.03907	0.0914758	227728	254345	224786	251390	258902	288299	287354	269016
KRT9	P35527	Keratin, type I cytoskeletal 9	2.85817	0.0816185	0.94412	0.851936	0.768576	0.472951	0.49321	0.185842	1.48326	0.111752	1.63951	0.0334964	3.3775	0.0585031	206187	194665	158470	101693	72139.4	107001	118274	243651
NCLN	Q969V3	Nicalin	0.771245	0.00449042	1.30276	0.0597329	1.13182	0.242276	1.25734	0.0189086	1.14465	0.143603	1.04606	0.546031	0.916927	0.0270601	51752.4	67420.8	58574.3	65070.4	67102.4	76808.5	70193	61528
GFM1	Q96RP9	Elongation factor G, mitochondrial	0.852751	0.00690415	0.971854	0.56231	0.993165	0.897642	0.967699	0.326083	1.09537	0.159759	0.870681	0.00618647	0.911628	0.0910174	270350	262741	268502	261618	317033	347267	276035	289016
PDAP1	Q13442	28 kDa heat- and acid-stable phosphoprotein	1.1293	0.0906687	0.980668	0.565954	1.03653	0.401714	1.0175	0.593796	0.962446	0.58028	0.956853	0.478756	0.952222	0.456306	296017	290294	306831	301196	262125	252281	250815	249601
NT5C2	P49902	Cytosolic purine 5'-nucleotidase	0.989419	0.664631	1.10659	0.0179241	1.00309	0.970741	1.19135	0.018342	1.01675	0.675021	1.068	0.0732458	1.04502	0.0351778	223659	247500	224351	266456	226051	229838	241423	236227
CNBP	P62633	Cellular nucleic acid-binding protein	1.01169	0.876194	0.835095	0.093669	1.29636	0.0183549	1.06714	0.456454	0.843209	0.0700476	1.10523	0.0834758	1.08699	0.252698	518906	433336	672687	553744	512910	432491	566884	557528
PLAA	Q9Y263	Phospholipase A-2-activating protein	0.87185	0.0196942	1.18157	0.00610646	1.16579	0.0409134	1.26199	0.00424936	1.00502	0.884787	1.05867	0.0857344	1.03858	0.25325	241551	285411	281597	304835	277056	278446	293311	287746
PAK2	Q13177	Serine/threonine-protein kinase PAK 2	1.01199	0.628285	1.01752	0.27708	1.17269	0.00799078	1.10952	0.00131268	1.00226	0.95325	1.02155	0.361852	1.03717	0.189337	278067	282939	326086	308521	274772	275392	280693	284984
SMARCC2	Q8TAQ2	SWI/SNF complex subunit SMARCC2	1.1979	0.00457811	0.832257	0.00319335	0.778928	0.00104412	0.760833	0.00174636	1.04649	0.184557	0.920649	0.0520097	0.983071	0.595657	336981	280455	262484	256386	281310	294388	258988	276548
TPD52	P55327	Tumor protein D52	1.28825	0.00061415	0.971448	0.377675	0.814009	0.00320447	0.838253	0.000523441	1.0057	0.944934	1.05104	0.144307	1.13307	0.0327386	347745	337817	283068	291499	269936	271475	283713	305856
SUCLG2	Q96I99	Succinate--CoA ligase [GDP-forming] subunit beta, mitochondrial	1.12492	0.00697265	0.882071	0.00206347	0.854937	0.060048	0.821322	0.00497476	1.13395	0.14273	1.05261	0.0369284	1.11102	0.00492606	288991	254910	247069	237355	256899	291312	270413	285419
TOMM20	Q15388	Mitochondrial import receptor subunit TOM20 homolog	0.805379	0.00424413	0.88904	0.660182	1.01579	0.865959	0.735075	0.397333	1.09719	0.348785	0.611818	0.171684	0.908644	0.0293037	231664	205959	235323	170291	287646	315603	175987	261368
COBL	A0A0J9YWK3	Protein cordon-bleu	0.773169	0.240315	0.836361	0.730726	1.12514	0.594276	0.0561222	0.0118397	1.08792	0.5525	0.463497	0.11523	0.906003	0.0283787	124446	104082	140020	6984.2	160956	175108	74602.7	145827
SNX1	Q13596	Sorting nexin-1	1.27164	0.000367275	0.904861	0.0302346	0.824233	0.000811072	0.889546	0.0192863	1.04494	0.103517	1.11139	0.00257332	1.07742	0.236802	302369	273602	249223	268971	237778	248463	264264	256187
DRAP1	C9JCC6	Dr1-associated corepressor	0.865371	0.0276445	1.06043	0.34902	1.50063	0.000283956	1.42831	0.00367058	0.933079	0.331271	0.998277	0.948587	0.943658	0.123561	276114	292799	414345	394377	319070	297718	318521	301093
HNRNPA3	P51991-2	Isoform 2 of Heterogeneous nuclear ribonucleoprotein A3	1.39278	0.00447207	0.900932	0.129617	0.895995	0.0904146	0.907706	0.271933	1.10791	0.180002	1.34114	0.0644511	1.23139	0.00715294	321613	289752	288164	291930	230914	255833	309688	284346
RRS1	Q15050	Ribosome biogenesis regulatory protein homolog	0.962505	0.424614	0.844939	0.0582211	1.63816	0.00176917	1.17511	0.0473828	0.957815	0.439045	1.0394	0.36862	1.1052	0.0230836	240747	203417	394383	282906	250126	239574	259982	276438
GNL3	Q9BVP2	Guanine nucleotide-binding protein-like 3	0.853119	0.0125528	0.71505	0.000829565	1.51852	0.000747161	1.22203	0.000696276	0.984819	0.787384	1.04295	0.29705	0.996772	0.943014	140885	100740	213937	172165	165141	162634	172234	164608
ABCF2	Q9UG63	ATP-binding cassette sub-family F member 2	0.536561	3.6588e-05	1.32357	0.00457304	1.93349	0.000379062	2.20013	3.86584e-06	0.973568	0.612691	0.986821	0.667717	0.898235	0.0979643	128689	170330	248820	283133	239841	233502	236680	215434
SRRM2	Q9UQ35	Serine/arginine repetitive matrix protein 2	1.01172	0.838745	0.855731	0.033832	1.52923	0.00235119	1.22369	0.0169865	0.949656	0.302143	1.03976	0.539036	1.04435	0.397394	297246	254363	454559	363736	293803	279012	305484	306833
SSR3	C9JA28	Translocon-associated protein subunit gamma	0.735042	0.00612279	1.18783	0.0294981	1.11071	0.324725	1.42128	0.0365354	1.06498	0.377346	1.01263	0.716299	0.933009	0.294223	254087	301811	282217	361129	345677	368138	350042	322519
MCM5	P33992	DNA replication licensing factor MCM5	0.775237	0.000169193	1.40559	0.000306854	0.873248	0.0230558	1.08663	0.0169857	1.09587	0.0466784	0.819498	0.00022317	0.791168	0.000319473	235777	331406	205891	256202	304135	333293	249238	240622
PTBP3	O95758	Polypyrimidine tract-binding protein 3	1.10681	0.0103686	0.940441	0.210884	0.841374	7.55649e-05	0.910478	0.0180857	1.03043	0.25855	1.02686	0.478423	0.93588	0.0973487	319523	300493	268838	290919	288689	297475	296443	270179
CAB39	Q9Y376	Calcium-binding protein 39	0.811689	0.0352898	1.1005	0.244883	1.147	0.105023	1.28104	0.0488441	0.981263	0.617716	1.03621	0.273566	1.02976	0.521003	123710	136143	141895	158477	152411	149555	157930	156946
DCK	D6RFG8	Deoxycytidine kinase	0.89959	0.188434	1.64622	0.000767133	0.994371	0.93565	1.25563	0.0116562	1.23682	0.0591808	0.902613	0.374542	0.87606	0.0678247	20562.3	33850.1	20446.5	25818.7	22857.4	28270.5	20631.4	20024.5
IAH1	H7C5G1	Isoamyl acetate-hydrolyzing esterase 1 homolog (Fragment)	3.27923	0.303517	0.378226	0.351481	1.20532	0.774747	0.432722	0.391107	6.12591	0.054238	1.59746	0.00393585	1.23737	0.291577	56581.7	21400.7	68199	24484.1	17254.6	105700	27563.5	21350.4
HNRNPH2	P55795	Heterogeneous nuclear ribonucleoprotein H2	1.13561	0.17791	0.911009	0.303492	1.00713	0.934323	0.774046	0.0356081	0.96426	0.56127	0.91271	0.181172	0.911689	0.306146	118136	107623	118978	91442.5	104029	100311	94948.1	94841.9
TPP2	Q5VZU9	Tripeptidyl-peptidase 2	0.931745	0.112581	1.06789	0.240316	1.0517	0.122453	1.02761	0.486364	0.936821	0.0877817	0.945354	0.324252	0.96159	0.231545	245053	261688	257721	251819	263004	246388	248632	252902
DDX47	Q9H0S4	Probable ATP-dependent RNA helicase DDX47	0.880412	0.0394925	0.883259	0.0728854	1.22315	0.010495	1.15117	0.0658566	1.05967	0.00432252	0.932445	0.0318692	0.9044	0.00180323	253403	223820	309950	291710	287823	304998	268379	260307
STUB1	Q9UNE7	E3 ubiquitin-protein ligase CHIP	1.1404	0.00641676	0.925004	0.0701862	1.02608	0.686155	0.986655	0.81694	1.06193	0.13472	0.971868	0.0505296	1.03742	0.116141	323705	299429	332147	319385	283853	301431	275868	294475
BAG6	A0A024RCR6	BAG6	0.965245	0.500897	0.899539	0.0329788	0.920765	0.161293	0.914983	0.148344	0.94585	0.318613	0.897996	0.0593276	0.871036	0.0507744	294477	264893	271144	269441	305080	288560	273960	265735
G3BP2	Q9UN86-2	Isoform B of Ras GTPase-activating protein-binding protein 2	1.89105	0.178504	2.30872	0.123933	0.837431	0.633694	2.17063	0.451338	0.973207	0.94196	0.826557	0.524163	1.2756	0.390284	339344	783449	284177	736589	179447	174639	148323	228903
PFDN6	O15212	Prefoldin subunit 6	1.12083	0.238534	0.903314	0.041533	0.926691	0.2983	0.773307	0.00224969	0.957567	0.645438	0.96616	0.719225	0.989272	0.92616	151798	137121	140670	117386	135434	129687	130850	133981
SNRPGP15	A8MWD9	Putative small nuclear ribonucleoprotein G-like protein 15	1.1003	0.620286	1.00968	0.969348	0.87109	0.452972	0.928288	0.562549	1.05613	0.802421	1.21216	0.31418	1.22284	0.403816	350599	353991	305403	325456	318641	336526	386244	389646
RAB18	Q9NP72	Ras-related protein Rab-18	0.820482	0.0190974	1.19691	0.0428549	1.18359	0.0753268	1.5086	0.012078	1.0397	0.593296	1.0235	0.410178	0.966249	0.382024	214976	257307	254444	324312	262011	272412	268167	253168
EIF2A	Q9BY44	Eukaryotic translation initiation factor 2A	0.803153	0.00238279	0.96717	0.38779	1.16659	0.0147607	1.20621	0.010944	0.977081	0.328608	0.981082	0.384335	0.932968	0.0141847	217890	210736	254187	262820	271293	265075	266160	253107
MRPS23	Q9Y3D9	28S ribosomal protein S23, mitochondrial	0.949626	0.31923	0.898338	0.115773	1.00126	0.982709	0.915346	0.03047	1.11434	0.0758822	0.970889	0.55763	1.01879	0.737623	282058	253383	282413	258181	297020	330981	288373	302600
TSN	E9PGT1	Translin	0.986725	0.643353	1.07862	0.0499861	0.866858	0.0832455	0.939062	0.330322	1.02638	0.672343	0.984541	0.256458	0.971228	0.207713	283213	305479	245505	265955	287023	294595	282586	278765
RPS27L	H0YMV8	40S ribosomal protein S27	0.497358	0.00123416	1.10087	0.56481	1.2003	0.233471	1.39664	0.16151	0.690252	0.0103548	0.75392	0.192198	0.694505	0.187049	280364	308643	336522	391568	563707	389099	424990	391497
MST1R	Q04912	Macrophage-stimulating protein receptor	0.93964	0.41111	1.09519	0.226343	0.807633	0.0551289	0.916411	0.365783	1.02645	0.674251	0.897877	0.0510744	0.875527	0.0444058	273301	299318	220727	250456	290857	298551	261154	254653
CSK	P41240	Tyrosine-protein kinase CSK	1.00627	0.916284	1.00152	0.981313	0.93566	0.280213	1.03322	0.547854	1.01075	0.77233	1.02305	0.516473	0.997523	0.935197	237212	237573	221950	245094	235735	238270	241168	235151
CDCP1	Q9H5V8	CUB domain-containing protein 1	0.795158	0.00521979	1.29965	0.0193268	1.35921	0.000707259	1.57323	0.000178639	1.18848	0.0472735	1.15106	0.00902513	1.10048	0.0504247	183788	238860	249807	289141	231134	274700	266050	254359
LPCAT3	Q6P1A2	Lysophospholipid acyltransferase 5	0.888529	0.22324	1.16512	0.207485	0.953422	0.68044	1.24602	0.0344188	1.1181	0.196854	1.18213	0.0152546	0.948369	0.492803	211116	245975	201282	263055	237601	265661	280876	225334
SIGMAR1	Q99720	Sigma non-opioid intracellular receptor 1	0.698225	0.00704366	1.32926	0.0680195	0.703034	0.131725	4.89445	0.363077	0.99499	0.971025	0.782052	0.00473407	0.629947	0.00140953	185756	246917	130592	909171	266040	264707	208057	167591
CCAR2	Q8N163	Cell cycle and apoptosis regulator protein 2	1.08153	0.063203	0.899136	0.0591596	0.827742	0.00964887	0.873107	0.0235863	1.05771	0.0842067	1.00284	0.821789	0.996372	0.834188	325995	293114	269839	284628	301421	318818	302277	300328
PELP1	C9JFV4	Proline-, glutamic acid- and leucine-rich protein 1	1.07542	0.0525831	0.895272	0.0035394	1.00247	0.966628	0.964863	0.383247	1.05158	0.42782	0.952777	0.142203	0.905136	0.0245476	127576	114215	127892	123093	118630	124749	113028	107376
CDV3	Q9UKY7	Protein CDV3 homolog	1.47712	0.0438099	1.25591	0.152969	1.41191	0.0316135	1.6231	0.113197	0.858964	0.55579	1.46735	0.00127464	1.39391	0.0132237	60792	76349.5	85832.5	98671.2	41155.9	35351.4	60390	57367.6
KPNA2	P52292	Importin subunit alpha-1	0.430797	9.89916e-05	1.4954	3.09356e-05	1.77938	0.000350875	1.23996	0.131446	0.762787	0.00581324	0.50486	0.000158192	0.505096	0.000215438	143729	214932	255748	178218	333635	254493	168439	168518
PES1	B5MCF9	Pescadillo homolog	0.720194	0.000212879	1.06267	0.275585	1.40834	0.00680996	1.60789	0.00106581	1.04779	0.325692	0.94081	0.0295346	0.903133	0.0336568	194969	207188	274583	313488	270717	283654	254694	244494
CDK11B	A0A0D9SEI3	Cyclin-dependent kinase 11B	1.0224	0.520499	1.0134	0.56865	1.02411	0.490298	0.981977	0.417514	1.05965	0.241163	0.909736	0.0324158	0.931603	0.0627365	196761	199397	201504	193215	192451	203930	175080	179288
RABGGTA	Q92696	Geranylgeranyl transferase type-2 subunit alpha	1.15272	0.00450148	0.911983	0.0660466	0.863397	0.000559549	0.924444	0.0519618	1.01722	0.632705	1.10011	0.0102418	1.10755	0.00923434	297417	271239	256789	274946	258014	262457	283844	285762
GSDME	O60443	Gasdermin-E	1.02782	0.481776	1.00473	0.907831	0.886547	0.036113	0.96303	0.42559	1.00565	0.791795	0.977367	0.419468	1.01947	0.506596	284043	285386	251818	273542	276354	277916	270100	281735
PRKAG1	P54619	5'-AMP-activated protein kinase subunit gamma-1	0.977094	0.232011	0.968061	0.0339984	1.00216	0.956536	1.0423	0.455871	1.00148	0.981262	0.996767	0.851949	1.02699	0.400318	251111	243091	251655	261735	256998	257378	256168	263934
MOGS	Q13724	Mannosyl-oligosaccharide glucosidase	0.816158	0.0718144	1.06211	0.602735	0.944591	0.611905	1.19721	0.0868738	1.06431	0.437126	1.13463	0.041516	0.957391	0.461319	205447	218206	194063	245963	251724	267913	285613	240998
ELP1	O95163	Elongator complex protein 1	0.915121	0.0662121	1.11812	0.0867512	0.910446	0.210879	1.02181	0.586275	0.988466	0.717457	0.935639	0.00254547	0.92462	0.00510322	185849	207802	169206	189902	203087	200745	190016	187778
SPTLC1	O15269	Serine palmitoyltransferase 1	0.823169	0.0637652	0.901793	0.365718	0.797022	0.0905078	0.920446	0.435348	0.996473	0.947352	0.881379	0.0690538	0.837246	0.0626235	273204	246374	217750	251470	331894	330723	292524	277877
VPS29	Q9UBQ0	Vacuolar protein sorting-associated protein 29	1.14634	0.0116043	1.00284	0.872095	0.836568	0.00435538	0.921664	0.0514947	0.950911	0.215735	0.998095	0.973542	0.952669	0.277232	316849	317748	265065	292028	276401	262832	275874	263318
RAB25	P57735	Ras-related protein Rab-25	1.06139	0.458414	1.02802	0.775605	0.883026	0.218873	1.12339	0.205484	1.12064	0.0470887	1.16406	0.0719385	1.00223	0.915944	255462	262619	225580	286983	240688	269723	280174	241224
HDAC1	Q13547	Histone deacetylase 1	1.08611	0.083625	0.800583	0.00534382	0.704233	0.000856028	0.74251	0.00129976	1.04376	0.476573	0.790383	0.000215999	0.790362	0.000910494	331554	265437	233492	246182	305268	318625	241278	241272
IGBP1	P78318	Immunoglobulin-binding protein 1	0.986685	0.7858	1.00362	0.954282	1.14407	0.120859	0.896044	0.208597	0.998476	0.975643	0.976571	0.286254	1.08567	0.129323	244940	245826	280227	219477	248245	247867	242429	269514
PPP1R7	Q15435	Protein phosphatase 1 regulatory subunit 7	1.11611	0.0501986	0.968708	0.459293	0.853392	0.0558079	0.797887	0.0057254	0.965753	0.12993	0.942438	0.0373713	1.00799	0.780147	256105	248091	218558	204343	229462	221603	216253	231295
TMPO	P42166	Lamina-associated polypeptide 2, isoform alpha	1.09472	0.000563115	0.918123	0.00170981	0.79648	0.000616477	0.742127	3.28751e-06	1.09386	0.352208	0.927022	0.00396946	0.941924	0.0285823	305749	280715	243523	226904	279294	305508	258912	263074
ATG3	Q9NT62	Ubiquitin-like-conjugating enzyme ATG3	1.0439	0.332045	1.09637	0.0641667	1.22181	0.0153774	1.17781	0.0727107	1.01632	0.595496	0.900881	0.033154	1.02236	0.482502	284953	312414	348158	335622	272969	277424	245913	279072
NUDT5	A6NFX8	ADP-sugar pyrophosphatase	1.18366	0.00305459	1.0137	0.661201	0.808589	0.0117324	0.797757	0.0125065	1.02832	0.323813	1.00967	0.726906	1.0142	0.753383	340629	345297	275428	271739	287777	295926	290559	291863
GFPT1	Q06210	Glutamine--fructose-6-phosphate aminotransferase [isomerizing] 1	0.934623	0.0176457	1.42189	0.00168842	1.05226	0.496427	1.2653	0.014031	1.05139	0.438969	1.09676	0.0360068	1.04562	0.135023	199664	283901	210098	252634	213630	224608	234301	223376
METAP1	P53582	Methionine aminopeptidase 1	1.2176	0.00198426	0.825713	0.00851583	0.910948	0.0446361	0.827229	0.00449197	1.00571	0.910901	0.843193	0.0303616	1.01915	0.477347	305454	252218	278253	252681	250866	252298	211529	255670
RANBP2	P49792	E3 SUMO-protein ligase RanBP2	1.00102	0.978589	1.00784	0.859496	0.866844	0.0084636	0.86714	0.0233701	0.992194	0.78826	0.947718	0.278388	0.943237	0.116193	281119	283322	243686	243769	280833	278641	266151	264892
SMARCA4	A0A2R8Y4P4	Transcription activator BRG1	1.00121	0.973049	0.925393	0.256717	1.00581	0.888035	0.989133	0.810217	1.0459	0.0930481	0.957919	0.0872718	0.94555	0.1077	237627	219898	239007	235045	237339	248232	227352	224416
ATP5PF	P18859	ATP synthase-coupling factor 6, mitochondrial	1.14792	0.0298121	0.885725	0.042096	1.00773	0.879544	0.827791	0.09494	1.08811	0.104981	1.09955	0.107219	1.20522	0.0809378	274432	243071	276554	227173	239069	260133	262868	288130
NUP98	P52948	Nuclear pore complex protein Nup98-Nup96	1.09029	0.0219292	0.939687	0.0136316	0.969635	0.669231	0.937749	0.170441	1.02102	0.50794	1.1043	0.00959397	1.06758	0.322977	290845	273303	282013	272739	266758	272367	294580	284785
TCEA1	A0A1W2PPZ5	Transcription elongation factor A protein 1	1.16052	0.00155788	1.00354	0.85203	0.821754	0.0213113	0.835352	0.00525211	1.10874	0.423158	0.959395	0.0957031	0.958667	0.0734071	306314	307399	251715	255880	263945	292647	253228	253035
MTA2	O94776	Metastasis-associated protein MTA2	0.960611	0.311887	0.874665	0.00400122	1.03384	0.324602	0.971632	0.389889	1.02608	0.443776	0.829792	0.00437929	0.841918	0.00570348	287044	251067	296756	278901	298814	306607	247953	251577
OSBP	P22059	Oxysterol-binding protein 1	0.99278	0.841551	1.04386	0.377052	1.11525	0.170403	1.27683	0.00592694	0.962927	0.226572	1.13367	0.0487252	1.05034	0.141942	206526	215584	230328	263697	208028	200315	235835	218501
NEDD4	P46934-4	Isoform 4 of E3 ubiquitin-protein ligase NEDD4	1.32797	0.235349	0.989441	0.933385	1.30445	0.0525216	1.23834	0.204218	1.08693	0.711325	1.312	0.166983	1.35385	0.132906	252505	249838	329379	312688	190144	206673	249468	257426
DAG1	Q14118	Dystroglycan	1.42279	0.150132	0.986001	0.93731	0.582037	0.247236	0.914444	0.630812	1.04749	0.923536	1.23403	0.0213808	1.24682	0.0240086	323821	319288	188476	296116	227595	238404	280859	283771
BAIAP2	I3L4C2	Brain-specific angiogenesis inhibitor 1-associated protein 2	1.02577	0.651593	0.820523	0.046201	0.949972	0.401043	0.929194	0.235215	0.960149	0.371932	1.0214	0.534991	0.999736	0.99584	274263	225039	260542	254843	267372	256717	273094	267301
UBE2L3	P68036	Ubiquitin-conjugating enzyme E2 L3	1.20399	0.143138	0.671195	0.0540871	1.10808	0.378226	0.584486	0.00723856	0.975285	0.780627	0.969629	0.79987	1.1221	0.301298	287439	192928	318504	168004	238738	232838	231487	267888
PPME1	Q9Y570	Protein phosphatase methylesterase 1	1.01309	0.462294	1.04964	0.0985319	0.843314	0.0027916	0.942079	0.403449	1.00825	0.771804	0.864955	0.000508688	0.864018	0.0178817	265602	278788	223986	250218	262169	264331	226764	226519
OSBPL3	Q9H4L5	Oxysterol-binding protein-related protein 3	0.903869	0.11456	1.14293	0.0498157	1.19275	0.0511785	1.17669	0.0587689	1.03158	0.662065	0.81301	0.135908	1.06738	0.172395	216573	247528	258318	254840	239607	247172	194802	255752
ZNF148	Q9UQR1	Zinc finger protein 148	1.0467	0.525657	0.766347	0.0298342	0.693056	0.0114272	0.634138	0.00629551	1.14226	0.0282043	0.819953	0.000992527	0.88263	0.0129304	34092.1	26126.4	23627.7	21619.1	32570.9	37204.6	26706.6	28748
UBAP2L	Q14157	Ubiquitin-associated protein 2-like	0.989664	0.671617	0.974847	0.403813	1.22061	0.00476658	1.16098	0.0883202	0.99088	0.877775	1.00887	0.810618	0.970262	0.500179	186580	181887	227740	216616	188528	186809	190201	182922
BCLAF1	Q9NYF8	Bcl-2-associated transcription factor 1	0.898584	0.0281762	1.09288	0.111426	1.39236	0.00821671	1.19675	0.0107666	0.960785	0.494523	0.903079	0.00638665	0.935175	0.0634372	249701	272895	347675	298829	277883	266986	250951	259870
DHX30	Q7L2E3	ATP-dependent RNA helicase DHX30	0.759665	0.00850978	0.943741	0.402064	0.93996	0.358417	0.926907	0.280395	0.984236	0.789935	0.884569	0.0144872	0.827099	0.00432009	96567.8	91135	90769.9	89509.4	127119	125115	112445	105140
SART3	A0A499FI31	Squamous cell carcinoma antigen recognized by T-cells 3	0.945753	0.0339429	1.13466	0.00750327	0.915316	0.00812017	1.0359	0.0682888	1.11917	0.0208742	1.01076	0.662532	0.989641	0.59336	186069	211126	170312	192749	196742	220187	198858	194704
CD55	B1AP13	Complement decay-accelerating factor	0.865146	0.042069	1.39051	0.0058436	1.18116	0.0424561	1.43832	0.00265969	1.03801	0.553862	1.25411	0.000341795	1.08907	0.0319483	177341	246595	209468	255073	204984	212775	257072	223242
TFAM	Q00059	Transcription factor A, mitochondrial	0.902484	0.12775	1.05664	0.434669	1.13574	0.0670523	1.11013	0.065263	0.981246	0.82255	1.01964	0.596627	0.990519	0.86294	126118	133262	143237	140007	139745	137124	142490	138420
PPP1R12A	O14974	Protein phosphatase 1 regulatory subunit 12A	0.991232	0.631575	0.935019	0.123139	1.00032	0.994619	0.990566	0.863983	0.918244	0.0690381	0.89233	0.0955238	1.03863	0.158777	261708	244702	261792	259239	264023	242437	235595	274222
DBT	P11182	Lipoamide acyltransferase component of branched-chain alpha-keto acid dehydrogenase complex, mitochondrial	1.2973	0.00161695	0.814253	0.00622113	0.750432	0.000746631	0.763143	0.000832187	1.05271	0.32691	0.996462	0.920558	1.08562	0.145541	228855	186346	171740	174649	176409	185707	175785	191514
HDGFL2	Q7Z4V5	Hepatoma-derived growth factor-related protein 2	1.20821	0.00459508	0.859326	0.00359173	0.681157	0.00025722	0.684877	0.00149985	0.987041	0.862739	0.977804	0.528635	0.978261	0.545027	56694.8	48719.3	38618.1	38828.9	46924.5	46316.4	45882.9	45904.4
KIAA0355	A0A0G2JQ76	Uncharacterized protein KIAA0355 (Fragment)	0.739022	0.00541069	1.39812	0.00205108	1.71151	0.000418863	1.89207	0.000301462	0.957068	0.596723	1.24347	0.00860929	0.997415	0.947927	165729	231709	283647	313571	224255	214627	278855	223675
ECHDC1	Q9NTX5	Ethylmalonyl-CoA decarboxylase	1.14518	0.037276	0.939406	0.262379	0.793689	0.00605113	0.840381	0.0349342	1.0428	0.215844	0.966942	0.141012	1.02696	0.192279	286328	268978	227255	240625	250029	260730	241763	256768
CD33	P20138	Myeloid cell surface antigen CD33	1.21544	0.00639372	1.01556	0.729223	0.851074	0.0500082	0.987402	0.799699	1.03248	0.51726	1.09415	0.414621	1.11977	0.0719653	315843	320756	268806	311864	259859	268300	284324	290983
SLC25A22	Q9H936	Mitochondrial glutamate carrier 1	0.914517	0.0404747	1.13259	0.164575	1.06823	0.30112	1.13307	0.0744092	1.17309	0.0119088	1.01553	0.495756	0.971451	0.331686	198116	224385	211634	224481	216635	254133	220000	210450
TMEM258	F5GWH5	Transmembrane protein 258	0.740633	0.0165988	1.01977	0.832781	0.979795	0.866656	1.35496	0.0319154	1.02327	0.841547	1.02441	0.555087	0.834165	0.0549531	188906	192640	185089	255959	255060	260994	261285	212762
MACROD1	Q9BQ69	ADP-ribose glycohydrolase MACROD1	1.01684	0.748874	1.0078	0.875546	0.955492	0.463945	1.03896	0.468004	1.08993	0.0738405	1.12706	0.0208671	1.10513	0.0449063	211442	213090	202031	219679	207941	226640	234361	229801
TOMM5	F8W8Z9	Mitochondrial import receptor subunit TOM5 homolog	0.828123	0.264011	1.15155	0.521299	1.09364	0.637068	1.33668	0.301029	1.19482	0.0240803	1.10586	0.169197	0.994502	0.910359	130776	150595	143022	174805	157919	188685	174636	157051
USO1	O60763	General vesicular transport factor p115	1.00826	0.788142	1.0446	0.426633	0.952947	0.373508	1.02751	0.55678	0.999014	0.981951	1.09477	0.0420084	1.09993	0.0259253	246134	257111	234553	252905	244118	243877	267252	268513
STRBP	Q96SI9	Spermatid perinuclear RNA-binding protein	1.00856	0.77801	0.996767	0.928208	0.894654	0.0475106	0.939064	0.166796	0.875086	0.000331935	0.810517	0.0017609	0.842626	0.00996565	283345	282429	253496	266079	280941	245847	227707	236728
PAFAH1B1	P43034	Platelet-activating factor acetylhydrolase IB subunit alpha	1.01807	0.500263	1.02461	0.494094	1.13354	0.158696	1.16362	0.028287	1.06353	0.0285485	1.05778	0.406922	1.01719	0.608886	235972	241779	267482	274581	231782	246508	245175	235767
CEPT1	Q9Y6K0	Choline/ethanolaminephosphotransferase 1	0.790774	0.0573613	1.24948	0.128239	1.15001	0.375465	1.51848	0.0143666	1.26731	0.0208016	1.14767	0.00593302	0.986157	0.723088	77028.7	96246.1	88583.4	116967	97409.3	123448	111794	96060.9
DDX18	Q9NVP1	ATP-dependent RNA helicase DDX18	0.844876	0.014225	1.1156	0.0431059	1.33706	0.00394259	1.3516	0.00501506	1.04812	0.366528	0.984145	0.410032	0.982747	0.46978	224548	250505	300234	303498	265776	278564	261562	261191
C11orf98	E9PRG8	Uncharacterized protein C11orf98	0.824378	0.00466032	0.782386	0.00767311	1.47391	0.000724737	1.30164	0.00932775	0.893542	0.077261	0.971125	0.533853	0.880238	0.00852865	237807	186057	350507	309540	288468	257758	280139	253921
REEP5	Q00765	Receptor expression-enhancing protein 5	0.886452	0.259069	1.17078	0.220941	0.881545	0.316655	1.2396	0.0784873	1.17503	0.189103	1.05619	0.169162	1.02596	0.670261	195610	229016	172439	242479	220666	259290	233064	226394
SUGT1	Q9Y2Z0	Protein SGT1 homolog	1.03534	0.304079	1.12845	0.0901274	1.06835	0.207098	1.13067	0.00585227	0.9746	0.605026	0.996751	0.95487	0.984862	0.775448	284345	320868	303780	321499	274639	267663	273747	270482
MRPL9	Q9BYD2	39S ribosomal protein L9, mitochondrial	1.06009	0.307729	0.911458	0.216812	0.895991	0.151424	0.902694	0.153606	1.11036	0.000127768	0.984996	0.0475432	1.00599	0.76469	259200	236250	232241	233978	244508	271491	240839	245971
SCRIB	A0A0G2JNZ2	Protein scribble homolog	1.1137	0.00034804	0.874683	0.00597751	0.734073	3.5858e-05	0.768895	3.48951e-05	0.96547	0.365253	0.929831	0.135066	0.893859	0.0897684	335412	293379	246217	257897	301171	290771	280038	269204
CD44	H0YD13	CD44 antigen	0.640446	2.91372e-05	1.1592	0.0556403	0.9693	0.351524	1.13181	0.101485	1.07427	0.168773	0.725423	0.000334053	0.644406	0.000455506	257286	298247	249387	291198	401729	431567	291424	258877
CNPY2	Q9Y2B0	Protein canopy homolog 2	1.28876	0.0284223	0.973123	0.753459	0.895906	0.270124	0.826049	0.0844564	1.15034	0.00253084	1.0752	0.00548279	1.09928	0.0741043	383683	373371	343744	316941	297715	342473	320104	327273
STK24	B4DR80	Serine/threonine-protein kinase 24	0.871881	0.0986065	0.904812	0.244793	1.22127	0.11559	1.01354	0.841869	0.946013	0.140787	0.972559	0.363306	0.897611	0.0272204	244275	221023	298327	247583	280170	265044	272482	251484
PCMT1	A0A0A0MRJ6	Protein-L-isoaspartate O-methyltransferase	1.13561	0.196052	0.954454	0.429231	0.951603	0.441668	0.862706	0.0531284	0.965522	0.71587	1.0404	0.585063	1.05423	0.515294	314680	300348	299451	271476	277102	267548	288298	292129
LIN7C	Q9NUP9	Protein lin-7 homolog C	1.1255	0.0899704	0.883082	0.049039	0.930795	0.275852	0.920871	0.238059	0.978421	0.729104	1.06187	0.321134	1.04973	0.466156	330729	292061	307841	304559	293851	287510	312033	308465
EMC1	Q8N766	ER membrane protein complex subunit 1	0.693492	0.00269094	1.11547	0.338663	0.980726	0.824752	1.18838	0.0895757	1.07968	0.391016	0.903736	0.00505132	0.770275	0.00334719	186683	208239	183085	221850	269193	290642	243279	207353
TRIP10	Q15642	Cdc42-interacting protein 4	1.05235	0.165633	0.930023	0.00182448	0.94304	0.209645	0.90678	0.00441871	0.941324	0.203817	1.05481	0.149585	1.08071	0.165551	257946	239896	243254	233901	245114	230732	258549	264897
SEC23B	Q15437	Protein transport protein Sec23B	0.86434	0.00656681	1.1992	0.00573951	1.09947	0.0404642	1.21815	0.0113578	1.00404	0.87219	0.998697	0.950245	0.946744	0.0788406	215799	258786	237264	262875	249669	250679	249343	236372
UBA6	A0AVT1	Ubiquitin-like modifier-activating enzyme 6	1.05375	0.128474	1.12302	0.0147113	0.97915	0.518066	1.05536	0.411908	1.02098	0.474843	1.08383	0.0434304	1.05293	0.0795748	255088	286469	249770	269210	242077	247155	262370	254892
RRAS	P10301	Ras-related protein R-Ras	0.942143	0.231478	0.870455	0.128307	1.00486	0.93653	1.04207	0.600046	1.05829	0.303111	1.08264	0.0613293	0.982421	0.681098	219489	191055	220555	228722	232967	246548	252219	228872
CLINT1	Q14677	Clathrin interactor 1	1.44048	0.000291903	0.759828	0.0034653	0.812684	0.0113722	0.781273	0.000253695	1.05246	0.23893	1.13253	0.0242629	1.19166	0.0176092	276694	210240	224865	216174	192085	202162	217543	228900
LAMB3	Q13751	Laminin subunit beta-3	0.836678	9.12386e-05	2.60423	8.20853e-07	3.48216	0.000101196	3.19213	0.000159997	1.06701	0.330145	2.3415	4.9857e-06	2.33688	6.79191e-05	70090.3	182531	244066	223737	83772.1	89385.9	196153	195765
PSMD9	O00233	26S proteasome non-ATPase regulatory subunit 9	1.0746	0.087199	0.995689	0.883808	1.29386	0.0113189	1.07875	0.0746019	0.976393	0.797517	1.11353	0.0280013	1.12015	0.162156	267070	265919	345550	288103	248531	242663	276745	278390
GDPD5	Q8WTR4	Glycerophosphodiester phosphodiesterase domain-containing protein 5	1.23175	0.0046129	1.01043	0.824888	0.846962	0.0340277	0.983513	0.728037	1.04362	0.383473	1.10112	0.404537	1.12532	0.0557938	309468	312696	262108	304366	251244	262203	276649	282729
C9orf64	Q5T6V5	Queuosine salvage protein	1.02242	0.672348	1.04412	0.451179	0.971703	0.658833	1.00738	0.89082	1.01695	0.556858	0.978559	0.192106	1.01746	0.57377	247054	257954	240063	248876	241635	245731	236454	245853
COPS8	E9PGT6	COP9 signalosome complex subunit 8	1.1568	0.000340334	0.938668	0.0197198	0.852469	0.0125563	0.848396	0.0031582	1.05794	0.537402	0.938249	0.0495473	0.989835	0.807092	323693	303840	275938	274620	279817	296029	262538	276973
NFKB1	P19838	Nuclear factor NF-kappa-B p105 subunit	1.13558	0.00632507	0.940149	0.0772938	1.01663	0.505285	0.955606	0.119601	1.00281	0.944045	1.05742	0.0524677	1.09463	0.0127708	264439	248612	268836	252700	232867	233521	246239	254903
GRSF1	F5H5I6	G-rich sequence factor 1	0.950017	0.0936498	0.609433	3.71962e-05	0.681792	0.000441674	0.475986	9.55604e-06	0.963214	0.552527	0.776769	0.000336857	0.748914	0.000857762	306446	186758	208932	145864	322569	310702	250561	241576
SMARCC1	Q92922	SWI/SNF complex subunit SMARCC1	1.11931	0.112308	0.841345	0.02859	0.879355	0.0603602	0.841034	0.0692044	1.02625	0.646668	0.966833	0.358954	0.982586	0.73546	116071	97655.5	102067	97619.4	103698	106421	100259	101893
CDA	P32320	Cytidine deaminase	0.769211	0.0290397	0.864554	0.0759899	0.805502	0.0796951	0.640717	0.00788961	0.977905	0.795412	1.04056	0.522357	1.17736	0.137464	167747	145026	135121	107478	218077	213258	226922	256755
CHD4	A0A2R8Y521	Chromodomain-helicase-DNA-binding protein 4	1.02902	0.604174	0.866527	0.0585754	0.816548	0.0262762	0.820798	0.0275587	1.0303	0.39252	0.9182	0.0395909	0.854266	0.0018073	264736	229401	216169	217294	257269	265063	236224	219776
ELF2	Q15723	ETS-related transcription factor Elf-2	0.975184	0.640271	1.3803	0.0188173	0.963433	0.744995	1.38355	0.00134935	1.1219	0.124823	1.07422	0.671027	1.03462	0.828091	201513	278149	194144	278804	206641	231830	221977	213795
DIS3	Q9Y2L1	Exosome complex exonuclease RRP44	0.776464	0.00373886	1.19525	0.0481191	1.07054	0.384857	1.20403	0.0208895	1.06869	0.129512	1.01467	0.439349	0.929456	0.0209665	187501	224111	200727	225757	241481	258068	245023	224446
ITGA3	P26006	Integrin alpha-3	1.21218	0.00104277	0.802633	0.00483504	0.58788	5.86405e-07	0.560469	2.21224e-05	0.990268	0.844323	0.602905	0.000133746	0.634772	0.000132446	475163	381381	279339	266314	391992	388177	236334	248826
LRBA	A0A494C1L5	Lipopolysaccharide-responsive and beige-like anchor protein	1.01818	0.850679	1.02687	0.852665	0.856993	0.171194	1.10682	0.265525	0.945269	0.715114	0.912232	0.445739	0.973829	0.791497	278139	285613	238363	307850	273173	258221	249197	266023
BTF3	P20290	Transcription factor BTF3	0.701395	0.0258623	0.856456	0.190866	1.40403	0.0182084	1.28441	0.149659	0.896786	0.22125	0.572753	0.115185	0.835623	0.0564895	101694	87096.1	142781	130616	144988	130023	83042.2	121155
ATXN2L	Q8WWM7	Ataxin-2-like protein	0.718759	0.00409432	1.19064	0.0307001	1.8078	0.000823294	1.6211	0.00477936	0.866962	0.0280001	0.974654	0.566766	1.03183	0.516762	90849.3	108169	164237	147275	126397	109582	123194	130421
ANAPC10	Q9UM13	Anaphase-promoting complex subunit 10	4.24618	0.016588	0.87902	0.646838	0.457894	0.0954641	0.926776	0.723234	2.26585	0.0350998	2.38434	0.130631	2.08717	0.25616	414620	364459	189852	384260	97645.4	221250	232820	203803
KIF2A	O00139-2	Isoform 2 of Kinesin-like protein KIF2A	0.982945	0.489217	0.955277	0.293542	1.15068	0.00403948	1.1646	0.00248163	1.02456	0.293097	0.969051	0.314415	0.975658	0.220164	239732	229010	275855	279192	243891	249881	236343	237954
CRYZ	Q08257	Quinone oxidoreductase	1.18558	0.00813922	0.926683	0.0305443	0.746552	0.000481669	0.819878	0.00347955	0.999529	0.99005	1.00046	0.990039	1.00661	0.882157	261163	242015	194972	214122	220284	220180	220385	221740
CD151	E9PMR4	Tetraspanin	1.20334	0.249515	0.831919	0.0524059	0.629279	0.00652038	0.731726	0.0636763	1.14491	0.495003	0.540168	0.15403	0.794464	0.251451	308288	256470	193999	225582	256193	293318	138387	203536
PPP2R2A	P63151	Serine/threonine-protein phosphatase 2A 55 kDa regulatory subunit B alpha isoform	1.02224	0.610411	1.15744	0.0483621	1.1847	0.0101822	1.23833	0.00401149	1.04492	0.421207	1.09152	0.0731588	0.979129	0.590306	230719	267043	273333	285706	225700	235838	246355	220989
NCBP1	Q09161	Nuclear cap-binding protein subunit 1	0.862821	0.0313178	1.23094	0.0205807	1.04805	0.637486	1.22717	0.0580377	1.08107	0.246342	0.94859	0.203933	0.917675	0.0334555	227866	280490	238813	279630	264094	285503	250516	242352
ATP1B1	P05026	Sodium/potassium-transporting ATPase subunit beta-1	0.841793	0.0960164	1.23363	0.187423	0.747033	0.0513569	1.02676	0.802123	1.22232	0.0353766	1.00873	0.891509	0.947832	0.030259	139280	171820	104047	143007	165456	202240	166901	156825
ATP5MD	Q96IX5	ATP synthase membrane subunit DAPIT, mitochondrial	0.788944	0.0264516	1.00031	0.998182	0.916595	0.436245	0.947147	0.767878	1.15541	0.15987	1.07794	0.0365369	1.01922	0.582532	219375	219443	201078	207780	278061	321273	299734	283406
DR1	Q01658	Protein Dr1	1.40624	0.10004	0.725761	0.115269	0.963063	0.814202	0.887823	0.463237	1.04728	0.260894	0.743819	0.146656	1.14668	0.10396	332139	241054	319871	294881	236189	247356	175682	270833
ATAD1	Q8NBU5	ATPase family AAA domain-containing protein 1	0.823158	0.0621292	1.11652	0.279924	0.904267	0.359233	1.12617	0.202366	1.10859	0.0179029	1.00209	0.940297	0.959978	0.289424	197618	220644	178699	222551	240073	266142	240576	230465
NOLC1	A0A0A0MRM9	Nucleolar and coiled-body phosphoprotein 1 (Fragment)	1.07023	0.00516041	1.16756	0.00187548	1.25966	8.1629e-05	1.47403	4.78808e-05	1.03361	0.748314	1.04027	0.388022	1.06796	0.0315434	229232	267643	288755	337896	214189	221389	222814	228745
ITCH	Q96J02	E3 ubiquitin-protein ligase Itchy homolog	0.909339	0.0148596	1.05281	0.384518	1.1955	0.0348347	1.27677	0.000576353	1.00586	0.787133	1.0574	0.0252723	0.971034	0.423829	167821	176683	200630	214269	184553	185633	195146	179207
AKR7A2	H3BLU7	Aflatoxin B1 aldehyde reductase member 2 (Fragment)	1.23314	0.0257469	1.07639	0.278439	0.854991	0.0646973	0.911859	0.198819	0.987831	0.51333	0.993405	0.691351	0.981288	0.357608	303974	327195	259895	277182	246505	243505	244879	241892
TOMM70	O94826	Mitochondrial import receptor subunit TOM70	0.877746	0.0486757	1.09732	0.159313	1.08016	0.320001	1.267	0.00599439	1.03741	0.512336	1.08241	0.00484892	1.03001	0.147061	216182	237221	233512	273902	246293	255508	266590	253684
NXN	Q6DKJ4	Nucleoredoxin	0.951545	0.0742609	1.10603	0.0416286	1.29161	0.00293107	1.30122	0.00911837	1.0141	0.61934	1.01881	0.0638705	1.03724	0.229477	205179	226934	265011	266983	215627	218667	219683	223657
IMPDH1	P20839	Inosine-5'-monophosphate dehydrogenase 1	1.12608	0.032294	0.965079	0.340182	0.927481	0.0945027	0.929199	0.149656	1.01	0.782533	0.876827	0.00456834	0.921304	0.04129	296963	286592	275427	275937	263713	266351	231231	242960
SPRR1B	P22528	Cornifin-B	1.47067	0.00790769	1.05158	0.42862	1.43889	0.0302141	1.20531	0.246932	1.03397	0.700487	1.46472	0.0253516	1.49851	0.0350948	368277	387274	529910	443886	250415	258921	366787	375249
XPOT	O43592	Exportin-T	0.961882	0.489208	1.09048	0.194137	1.03446	0.725013	1.13592	0.199687	1.05709	0.321419	1.09918	0.036313	1.09648	0.00440005	210432	229472	217683	239034	218771	231261	240468	239877
EMG1	Q92979	Ribosomal RNA small subunit methyltransferase NEP1	0.821889	0.00201235	1.01351	0.793415	1.25874	0.0030922	1.30251	0.0114585	1.0475	0.0679569	0.954351	0.00513678	0.92712	0.00106287	218562	221515	275113	284680	265926	278558	253787	246546
PFDN2	Q9UHV9	Prefoldin subunit 2	1.19283	0.103861	0.981484	0.530371	1.09024	0.430161	1.0041	0.931792	1.01325	0.911336	1.16573	0.128247	1.09695	0.482157	294165	288718	320710	295370	246610	249878	287481	270519
PRKAR2A	P13861	cAMP-dependent protein kinase type II-alpha regulatory subunit	1.10318	0.0720812	1.07025	0.215235	0.973479	0.580138	1.04279	0.464389	1.04106	0.503916	0.973846	0.650944	0.984718	0.713164	313362	335375	305051	326770	284055	295717	276625	279714
LSM7	Q9UK45	U6 snRNA-associated Sm-like protein LSm7	1.1843	0.0341516	0.880817	0.00160478	0.888281	0.154647	0.825983	0.00449086	1.30389	0.408254	1.00177	0.97729	1.12352	0.360239	207928	183146	184698	171745	175571	228924	175881	197257
CMAS	Q8NFW8	N-acylneuraminate cytidylyltransferase	0.933176	0.0471029	1.34851	0.00471629	0.970799	0.310789	1.13264	0.00991688	1.06158	0.196867	1.02131	0.253701	0.971591	0.0145758	232370	313352	225584	263191	249009	264343	254317	241935
TXLNA	P40222	Alpha-taxilin	0.831572	6.44261e-05	0.945554	0.00678318	1.11687	0.0718152	1.05431	0.0688465	0.867907	0.00212331	0.84152	3.96473e-05	0.871971	0.000249124	202983	191931	226706	214006	244095	211852	205411	212844
ZMPSTE24	O75844	CAAX prenyl protease 1 homolog	0.647245	0.00808656	1.29561	0.143089	1.03028	0.856203	1.46024	0.0546233	0.995606	0.96093	0.955662	0.43465	0.724802	0.00302145	75167	97387.4	77442.7	109762	116134	115623	110985	84174
EEF1E1	O43324	Eukaryotic translation elongation factor 1 epsilon-1	0.880839	0.0072374	1.14801	0.0258227	1.04313	0.202826	1.09504	0.348053	1.02916	0.650713	1.03028	0.321138	0.997262	0.91476	195277	224180	203698	213836	221694	228158	228407	221087
TMEM43	Q9BTV4	Transmembrane protein 43	0.802158	0.00751407	1.16251	0.13604	1.0149	0.89618	1.33162	0.020016	1.14433	0.11158	1.14013	0.00264419	0.957545	0.464025	150234	174650	152473	200056	187288	214320	213533	179337
CGN	Q9P2M7	Cingulin	1.06171	0.804466	1.08137	0.722421	1.07251	0.7672	1.12645	0.607089	0.776871	0.481384	1.18532	0.078905	1.21791	0.0586193	215273	232789	230883	242493	202761	157519	240336	246944
ERAP2	Q6P179	Endoplasmic reticulum aminopeptidase 2	1.06964	0.228885	1.06551	0.270878	0.74006	0.00477364	0.912084	0.137953	1.14875	0.0469004	1.20509	0.00113705	1.1568	0.0018204	226615	241461	167708	206692	211861	243376	255312	245081
SLC30A5	Q8TAD4	Zinc transporter 5	0.258126	0.353276	1.21016	0.179397	0.963816	0.711927	1.39662	0.0731503	0.315686	0.387898	0.316368	0.388226	0.270464	0.360315	13562.9	16413.2	13072.1	18942.2	52543.5	16587.3	16623.1	14211.1
UNC45A	Q9H3U1	Protein unc-45 homolog A	1.09144	0.0241041	0.839334	0.087153	0.781233	0.00280489	0.840366	0.0594882	1.35015	0.341386	0.932105	0.0284129	0.897717	0.00461796	336822	282706	263136	283054	308603	416659	287650	277038
NIPBL	A0A590UJS4	Nipped-B protein	0.928844	0.151037	0.982625	0.839304	0.778967	0.0407804	0.811421	0.0753137	1.03147	0.68712	0.85825	0.0321346	0.832375	0.0602696	56902	55913.3	44324.8	46171.5	61261.1	63188.9	52577.3	50992.2
RAP2B	P61225	Ras-related protein Rap-2b	0.961968	0.496356	1.15435	0.0792639	1.14129	0.169779	1.35773	0.0161662	1.10578	0.185692	1.1443	0.0185561	1.04032	0.424858	208693	240905	238179	283349	216944	239893	248250	225691
ABCF1	Q8NE71	ATP-binding cassette sub-family F member 1	0.780362	0.0330598	1.14919	0.171696	1.39109	0.0106031	1.44829	0.00519907	0.989672	0.791371	1.04009	0.317895	0.925865	0.173216	169893	195240	236336	246054	217710	215461	226437	201570
DERL1	B4E1G1	Derlin	0.69665	0.0381999	1.12963	0.423003	0.776674	0.236571	0.992165	0.967665	1.09398	0.325241	0.965157	0.418865	0.793143	0.0350714	208726	235782	162112	207091	299614	327770	289174	237636
HEBP1	Q9NRV9	Heme-binding protein 1	1.10995	0.0334854	1.0837	0.173947	0.826728	0.0159105	0.829918	0.00850933	1.05517	0.556782	0.863065	0.0744221	0.975406	0.30568	106625	115550	88149.6	88489.8	96062.6	101362	82908.3	93700.1
ACBD3	Q9H3P7	Golgi resident protein GCP60	1.0574	0.232539	1.02477	0.594569	0.972031	0.442945	0.986455	0.772066	1.1316	0.0480125	1.07577	0.033858	1.1246	0.0292863	148203	151875	144058	146196	140159	158604	150779	157623
ATP6V1B2	P21281	V-type proton ATPase subunit B, brain isoform	1.23854	0.000447998	1.01633	0.742292	0.917092	0.0764211	1.0284	0.675756	1.01514	0.662195	0.998899	0.964368	1.00537	0.854517	291381	296138	267223	299655	235262	238824	235003	236524
LPCAT2	Q7L5N7	Lysophosphatidylcholine acyltransferase 2	0.773989	0.0160698	0.992549	0.931412	0.803054	0.0967817	0.981471	0.85134	1.0591	0.489044	1.01196	0.566814	0.876859	0.0333178	221144	219497	177591	217047	285720	302607	289138	250536
PRPF40A	A0A3F2YNY6	Pre-mRNA-processing factor 40 homolog A	1.07663	0.0428443	0.97458	0.2679	1.08995	0.0900909	1.00223	0.900475	1.06095	0.0494341	0.959141	0.126062	1.0108	0.666197	285826	278560	311537	286463	265481	281662	254634	268349
DHX8	Q14562	ATP-dependent RNA helicase DHX8	1.00329	0.871529	0.880984	0.0131953	0.895402	0.0147626	0.899955	0.103155	0.856406	0.305026	0.999569	0.985638	1.03091	0.424374	260024	229077	232826	234010	259171	221956	259059	267182
OFD1	O75665	Oral-facial-digital syndrome 1 protein	1.40155	0.018572	0.663819	0.0879889	0.927938	0.472054	0.610096	0.00118609	1.10961	0.371123	0.875526	0.365692	1.14969	0.501615	142457	94565.8	132191	86912.6	101643	112784	88990.8	116857
VASP	P50552	Vasodilator-stimulated phosphoprotein	1.15589	0.00834134	1.03188	0.118114	1.04251	0.253333	1.12612	0.123868	0.947914	0.185557	1.0608	0.195119	1.0614	0.134428	260255	268553	271319	293078	225155	213427	238844	238980
ALDH9A1	P49189	4-trimethylaminobutyraldehyde dehydrogenase	1.15301	0.00144729	1.01094	0.699167	0.824993	0.000277407	0.889721	0.00479807	1.02418	0.18709	0.976858	0.254254	1.01852	0.508394	275730	278745	227475	245323	239139	244923	233605	243568
DDHD1	A0A087X0H7	Phospholipase DDHD1	1.11627	0.0433449	1.02492	0.690181	0.787893	0.0149589	0.992916	0.814874	1.00051	0.992503	1.02033	0.769128	1.0059	0.907801	211278	216543	166465	209782	189271	189368	193120	190388
FERMT3	Q86UX7	Fermitin family homolog 3	1.19553	0.0259128	1.25342	0.0419328	0.951768	0.463254	1.10589	0.1086	1.04496	0.317765	1.10385	0.0509217	1.02556	0.704292	68116.5	85378.8	64831.2	75329.7	56975.8	59537.6	62892.7	58432.2
BNIP1	Q12981	Vesicle transport protein SEC20	1.05228	0.327949	0.977424	0.447091	0.930989	0.0674481	0.929023	0.119008	0.932336	0.323442	0.855979	0.0372669	0.933038	0.284162	260231	254356	242272	241760	247303	230569	211686	230743
NARS1	K7ENF0	Asparagine--tRNA ligase, cytoplasmic	0.871624	0.0627384	0.996051	0.9702	0.910902	0.144846	0.852231	0.202185	1.00247	0.957794	0.941721	0.297489	0.860887	0.0457525	199987	199197	182168	170435	229442	230007	216070	197524
NMT1	P30419	Glycylpeptide N-tetradecanoyltransferase 1	0.981793	0.656981	1.04623	0.26639	0.953365	0.216974	0.999715	0.996166	0.972995	0.321367	0.969866	0.457181	0.969907	0.270868	221434	231671	211108	221371	225541	219450	218744	218754
TSG101	F5H442	Tumor susceptibility gene 101 protein	1.21503	0.000485771	0.921985	0.095213	0.975229	0.379471	1.01342	0.706791	1.10227	0.21151	1.05792	0.00627739	1.03961	0.0317483	144974	133664	141383	146919	119317	131520	126227	124042
GNAS	A0A590UJ58	Guanine nucleotide-binding protein G(s) subunit alpha isoforms short	1.04424	0.0889531	1.09673	0.05599	0.974043	0.657017	1.10632	0.12613	1.10822	0.128577	0.993561	0.725494	0.95101	0.0291115	246148	269957	239759	272318	235720	261230	234203	224172
PSMD14	O00487	26S proteasome non-ATPase regulatory subunit 14	1.09441	0.00307501	1.07767	0.0295827	0.879422	0.00807708	0.920526	0.111903	1.07385	0.350153	0.998955	0.970703	1.00028	0.989449	255571	275422	224755	235260	233524	250770	233280	233591
KIAA1522	Q9P206-2	Isoform 2 of Uncharacterized protein KIAA1522	1.39995	0.0011115	0.668613	0.000943363	0.786024	0.00535871	0.730369	0.00270817	0.976981	0.200681	1.01505	0.4799	0.99231	0.717655	329219	220120	258774	240452	235165	229752	238705	233357
CCDC6	Q16204	Coiled-coil domain-containing protein 6	1.23552	0.00210811	0.876432	0.0133421	0.930411	0.109113	0.919773	0.0458008	1.03113	0.588261	1.00481	0.906764	1.06953	0.0251837	298778	261859	277987	274808	241823	249352	242985	258637
MRPL37	Q9BZE1	39S ribosomal protein L37, mitochondrial	1.09359	0.209094	0.914357	0.327727	0.856455	0.049935	0.989136	0.83477	1.22018	0.135462	1.02911	0.725304	0.912013	0.273263	154405	141181	132241	152728	141191	172278	145302	128768
MTMR6	Q9Y217	Myotubularin-related protein 6	0.75984	0.519785	1.38888	0.434375	1.39975	0.422923	1.25983	0.595802	1.01404	0.864994	0.934937	0.259399	0.993323	0.766153	188030	261151	263196	236887	247460	250934	231360	245808
UTP20	O75691	Small subunit processome component 20 homolog	0.922837	0.39226	1.02439	0.910958	1.16334	0.154166	0.972214	0.881564	0.761684	0.384488	0.685829	0.13729	1.00993	0.303987	212685	217873	247426	206775	230469	175544	158062	232757
CHORDC1	Q9UHD1	Cysteine and histidine-rich domain-containing protein 1	1.00561	0.869961	1.20923	0.0833958	1.37967	4.94807e-05	1.39283	8.83692e-05	1.0607	0.142291	1.00838	0.893229	1.027	0.552918	64890.5	78467.3	89527.5	90381.7	64528.3	68445.4	65069.2	66270.3
CERT1	A0A2R8Y5S9	Ceramide transporter 1	1.24843	0.0179224	1.06269	0.214682	0.855311	0.0199345	0.822377	0.0268225	0.89396	0.485661	0.94854	0.333555	1.01879	0.732043	302512	321476	258742	248779	242313	216618	229844	246866
FUCA1	P04066	Tissue alpha-L-fucosidase	1.32968	0.044027	0.921517	0.50324	0.766613	0.0634877	0.928303	0.452375	1.11545	0.133694	1.07496	0.0289531	1.11954	0.00340756	253493	233599	194331	235319	190642	212653	204932	213432
PC	P11498	Pyruvate carboxylase, mitochondrial	1.2309	0.0241647	0.955398	0.47322	0.699162	0.00545077	0.757655	0.01216	1.05605	0.159229	0.94924	0.0919485	0.948398	0.0698219	316968	302830	221612	240153	257509	271941	244437	244221
SEC13	P55735	Protein SEC13 homolog	1.01449	0.81206	0.935977	0.395028	1.0433	0.480939	0.988939	0.816557	1.01542	0.795284	0.958259	0.325562	1.04945	0.315462	247929	232056	258665	245187	244387	248155	234186	256471
OSTF1	Q92882	Osteoclast-stimulating factor 1	1.29433	0.0618153	0.761821	0.0829366	0.757145	0.0565644	0.690749	0.0381007	1.00707	0.93121	0.886017	0.226532	1.08565	0.257459	284680	216876	215544	196643	219945	221499	194875	238783
RBM12	Q9NTZ6	RNA-binding protein 12	1.03321	0.463864	1.02351	0.626078	1.03386	0.444982	1.00175	0.971192	0.894672	0.383246	1.08666	0.0252853	1.09384	0.0186322	220500	225683	227966	220885	213412	190933	231907	233438
P4HA1	P13674	Prolyl 4-hydroxylase subunit alpha-1	1.18401	0.000323927	0.768298	8.9114e-05	0.542682	4.82134e-06	0.514744	6.3804e-06	1.06158	0.2767	0.797289	0.000621398	0.834657	0.00323017	358391	275351	194493	184480	302692	321332	241333	252644
SRPRB	Q9Y5M8	Signal recognition particle receptor subunit beta	0.578642	0.000980565	1.26548	0.078381	1.61984	0.00558193	1.92065	0.00131057	1.13396	0.0904625	0.997655	0.94808	0.866028	0.0828203	124836	157978	202215	239766	215740	244642	215234	186837
RHBDF2	Q6PJF5	Inactive rhomboid protein 2	1.27275	0.189578	0.906861	0.518152	0.913575	0.593957	0.649259	0.105842	0.950231	0.757673	1.11132	0.27059	1.04806	0.632836	264269	239655	241430	171579	207637	197303	230752	217617
MRPS2	Q9Y399	28S ribosomal protein S2, mitochondrial	0.852997	0.0214632	0.950018	0.383199	1.00823	0.904016	1.03887	0.440684	1.05667	0.390262	0.89348	0.00110379	0.923436	0.0688742	196605	186778	198222	204247	230487	243548	205935	212840
TNS4	Q8IZW8	Tensin-4	0.737543	0.00219748	0.470511	8.70818e-05	1.40192	0.00253473	0.973406	0.364493	0.837597	0.0202881	1.12052	0.0437193	1.09722	0.113796	148752	69989.5	208539	144796	201686	168932	225994	221294
ECPAS	J3KN16	Proteasome adapter and scaffold protein ECM29	0.860032	0.0362669	1.14896	0.0678851	1.04056	0.57342	1.2638	0.00880601	1.03368	0.530367	1.01079	0.633891	0.9646	0.229944	161397	185439	167944	203973	187664	193985	189688	181021
H1-0	P07305	Histone H1.0	0.707468	0.0351431	0.82026	0.108763	1.82717	0.011281	1.31079	0.02179	0.924849	0.46771	1.31322	0.0428667	0.992222	0.943414	236263	193797	431694	309691	333956	308859	438556	331358
ABHD11	Q8NFV4	Protein ABHD11	1.10902	0.00259938	1.05363	0.226027	0.872694	0.00044595	0.909984	0.00527707	1.13582	0.0155412	1.01932	0.185598	1.02822	0.391099	333482	351368	291028	303464	300699	341540	306509	309185
OXCT1	P55809	Succinyl-CoA:3-ketoacid coenzyme A transferase 1, mitochondrial	1.26532	0.00637555	0.994798	0.909447	0.831076	0.0233198	0.843055	0.0243442	1.03307	0.533062	0.930403	0.364322	0.980025	0.706377	313326	311696	260398	264151	247625	255814	230391	242679
ACTG1	I3L4N8	Actin, cytoplasmic 2 (Fragment)	1.50812	0.532789	1.14969	0.795947	1.2367	0.649552	0.762884	0.660713	1.26859	0.681543	0.800451	0.381251	0.925106	0.804032	307831	353910	380693	234839	204116	258939	163385	188829
ATP5MF-PTCD1	G3V325	ATP5MF-PTCD1 readthrough	0.845334	0.212299	0.947894	0.695332	0.972877	0.850028	1.19978	0.221989	1.18709	0.0399128	1.13132	0.073808	1.0224	0.703596	160325	151971	155976	192355	189658	225142	214564	193906
ATP6V0D1	F5GYQ1	V-type proton ATPase subunit	1.01245	0.604731	0.979523	0.446074	0.797444	0.00362452	0.907123	0.135397	1.13165	0.0304022	0.921779	0.0762463	0.92886	0.0564815	255026	249804	203369	231340	251891	285054	232188	233972
PPP4R1	Q8TF05	Serine/threonine-protein phosphatase 4 regulatory subunit 1	0.984586	0.797031	1.02494	0.637823	1.00878	0.876421	1.07944	0.265753	1.00876	0.847161	1.03456	0.312137	1.02843	0.407838	176259	180655	177806	190261	179019	180587	185205	184109
STT3B	Q8TCJ2	Dolichyl-diphosphooligosaccharide--protein glycosyltransferase subunit STT3B	0.725961	0.0152168	1.21371	0.166675	1.01806	0.876401	1.21378	0.118288	1.06802	0.443687	1.07028	0.00933176	0.911325	0.276554	139557	169381	142078	169391	192237	205313	205748	175190
HPDL	Q96IR7	4-hydroxyphenylpyruvate dioxygenase-like protein	1.16603	0.204031	0.944278	0.587859	1.02626	0.811825	1.026	0.864943	1.11099	0.0357619	1.08724	0.0226672	1.10772	0.0354528	258332	243938	265117	265050	221549	246139	240876	245414
PUM3	Q15397	Pumilio homolog 3	0.792039	0.00348677	1.17409	0.0146754	1.59472	0.00203613	1.59476	0.00169507	1.02737	0.564583	1.09754	0.00202535	1.08879	0.00564215	81125.8	95249.1	129373	129376	102427	105230	112418	111521
ELOVL5	Q9NYP7	Elongation of very long chain fatty acids protein 5	0.844413	0.323245	1.21986	0.315849	1.08191	0.40852	1.55743	0.00423988	1.18185	0.285505	1.3436	0.0763401	1.07213	0.645292	130306	158954	140978	202942	154315	182377	207338	165446
NCAPG	Q9BPX3	Condensin complex subunit 3	0.664061	0.0429964	1.56898	0.0228885	1.52544	0.0536065	2.00168	0.00613647	1.73654	0.37087	0.981679	0.755154	0.956607	0.590313	184813	289968	281922	369937	278307	483292	273209	266231
CLIC4	Q9Y696	Chloride intracellular channel protein 4	0.804342	0.0295728	1.20842	0.0152882	0.880426	0.129748	0.858404	0.0736572	0.961349	0.547654	0.942914	0.413671	1.06674	0.27066	128202	154922	112872	110049	159388	153227	150289	170025
SMARCA1	B7ZLQ5	Probable global transcription activator SNF2L1	0.872132	0.021726	1.08305	0.354809	0.902166	0.261768	1.02388	0.707723	1.03115	0.582347	0.885154	0.000960026	0.818269	0.0357273	217134	235167	195891	222319	248970	256726	220376	203724
DNAJC3	Q13217	DnaJ homolog subfamily C member 3	0.992246	0.840557	1.0436	0.366076	0.663004	0.000432782	0.793366	0.00300521	0.995689	0.95425	0.922667	0.0865059	0.898297	0.0408131	256461	267642	170034	203467	258465	257351	238477	232178
SNRPB2	P08579	U2 small nuclear ribonucleoprotein B''	1.00728	0.78379	0.885128	0.0282435	1.01863	0.514635	0.821348	0.00452324	1.03545	0.229103	0.874353	0.00281611	0.931739	0.110031	247430	219007	252038	203226	245641	254349	214776	228873
HERC4	Q5GLZ8	Probable E3 ubiquitin-protein ligase HERC4	1.08488	0.0930135	1.07604	0.109566	0.923004	0.221709	1.00239	0.968331	1.05152	0.407084	1.07886	1.61597e-05	1.13722	0.00860832	145389	156444	134194	145736	134014	140919	144582	152403
FAT1	A0A087WVP1	Protocadherin Fat 1	0.958073	0.820772	1.29843	0.308641	1.24968	0.190958	1.52338	0.0385334	1.29227	0.0371771	1.06128	0.635329	1.2933	0.0362478	166527	216224	208106	253684	173815	224615	184467	224795
HSDL2	Q6YN16	Hydroxysteroid dehydrogenase-like protein 2	1.09753	0.0239241	0.989373	0.832766	0.87602	0.00843089	0.937475	0.0859448	1.0264	0.494373	1.01191	0.502254	1.00572	0.690509	243155	240571	213009	227952	221548	227396	224187	222815
TOR1AIP1	A0A0A0MSK5	Torsin-1A-interacting protein 1	0.796063	0.0175451	1.14361	0.128924	1.14289	0.120368	1.39038	0.00258668	1.09738	0.129212	1.1097	0.0430117	1.00391	0.932909	158732	181528	181413	220698	199396	218813	221270	200177
LSM6	P62312	U6 snRNA-associated Sm-like protein LSm6	1.20907	0.190206	0.833718	0.194573	0.811819	0.157117	0.76537	0.103424	1.12834	0.241661	0.935498	0.25345	0.94926	0.285995	147450	122932	119703	112854	121954	137605	114087	115766
CROCC	Q5TZA2	Rootletin	1.01281	0.89893	1.01036	0.896569	0.90673	0.249388	0.987648	0.871919	1.02091	0.838568	0.688026	0.125305	0.837852	0.461117	28417	28711.3	25766.5	28065.9	28057.6	28644.3	19304.4	23508.2
IDE	A0A3B3ISG5	Insulin-degrading enzyme	1.07541	0.051574	1.06697	0.128964	0.793276	0.00163751	0.87603	0.04069	1.00617	0.774761	0.864238	0.00842747	0.903456	0.00028105	275808	294278	218792	241616	256467	258048	221648	231706
H1FX	Q92522	Histone H1x	1.40549	0.000835812	0.630003	0.0213244	2.03091	1.12188e-05	0.797159	0.155385	0.549472	0.000339022	1.17703	0.0201039	0.863932	0.0399942	178642	112545	362806	142406	127103	69839.7	149604	109809
TRMT10C	Q7L0Y3	tRNA methyltransferase 10 homolog C	0.88894	0.0456939	1.07576	0.120982	1.03091	0.54003	1.08176	0.148635	1.01003	0.674242	0.967003	0.179217	0.986666	0.673436	198055	213061	204176	214248	222799	225034	215447	219828
NAPA	P54920	Alpha-soluble NSF attachment protein	0.997799	0.935772	1.27153	0.00507964	0.990501	0.79156	1.11661	0.00947751	1.05913	0.105729	0.97694	0.537669	0.980099	0.414327	220047	279796	217957	245708	220533	233572	215447	216144
ARFGAP2	Q8N6H7	ADP-ribosylation factor GTPase-activating protein 2	0.903769	0.00377513	1.09493	0.00571295	1.24515	0.000662451	1.27862	0.000234111	0.930251	0.111578	0.998676	0.951894	0.969756	0.121456	194580	213051	242282	248794	215299	200282	215014	208787
RAB37	B7Z3L0	Ras-related protein Rab-37	0.934104	0.277861	1.0467	0.557529	1.05741	0.541948	1.31931	0.0347565	1.09931	0.0919044	1.13217	0.0142586	1.01907	0.61724	186702	195421	197421	246318	199873	219723	226290	203684
AP2A1	O95782	AP-2 complex subunit alpha-1	1.00871	0.825517	1.03624	0.58208	0.827513	0.00988546	1.01499	0.816277	1.07394	0.0547836	1.02815	0.250048	0.998192	0.946394	220184	228165	182205	223485	218284	234423	224429	217889
GYG1	P46976-2	Isoform GN-1 of Glycogenin-1	0.949764	0.210742	1.28269	0.00570478	0.945597	0.419783	1.17215	0.154367	1.01597	0.878038	1.08149	0.319946	1.00741	0.792694	53546.7	68683.7	50633.6	62764.6	56379	57279.1	60973.3	56796.8
SMAD3	P84022	Mothers against decapentaplegic homolog 3	0.894807	0.109842	0.784596	0.0164126	0.975771	0.726487	0.956243	0.501554	0.939299	0.129504	0.905988	0.0170773	0.819846	0.00182239	208199	163352	203154	199089	232675	218551	210801	190758
ARL8B	Q9NVJ2	ADP-ribosylation factor-like protein 8B	0.855879	0.0467274	1.14077	0.101896	1.22768	0.0336006	1.44963	0.00484079	1.0782	0.303402	1.06391	0.224607	1.04423	0.35543	174351	198895	214048	252745	203710	219640	216729	212719
BRD1	O95696	Bromodomain-containing protein 1	1.01093	0.788796	0.976777	0.635216	0.874247	0.0716517	0.998513	0.974334	0.992811	0.859232	0.52345	0.141098	0.87355	0.0592086	252648	246780	220876	252272	249917	248120	130819	218315
RAI14	Q9P0K7	Ankycorbin	0.751413	0.00151404	1.03951	0.430224	1.18713	0.00812351	1.20204	0.040119	1.01811	0.707399	1.02246	0.479777	1.03237	0.262485	162954	169393	193447	195878	216863	220792	221734	223883
RABL6	Q3YEC7	Rab-like protein 6	1.05972	0.117407	1.02901	0.497513	0.751051	0.00213819	0.807605	0.0149156	0.946648	0.0595305	0.955725	0.011504	0.931598	0.017444	235179	242001	176632	189932	221926	210085	212100	206745
XPNPEP1	Q9NQW7-3	Isoform 3 of Xaa-Pro aminopeptidase 1	1.08286	0.0373539	1.13118	0.0154414	0.974125	0.541125	0.995127	0.882869	0.98425	0.149443	1.0149	0.141288	1.00869	0.490244	233884	264564	227832	232744	215987	212586	219206	217864
CYSTM1	Q9H1C7	Cysteine-rich and transmembrane domain-containing protein 1	0.780677	0.00139103	1.30186	0.00547697	1.31014	0.00705609	1.77954	0.0275536	1.18392	0.0642362	1.29076	0.00466113	1.12594	0.0143551	135526	176436	177558	241173	173600	205528	224076	195464
DHRS4	Q9BTZ2	Dehydrogenase/reductase SDR family member 4	1.31983	0.00173926	0.914109	0.0577883	0.843156	0.0174177	0.861839	0.0135045	1.05605	0.233274	1.00946	0.726886	1.10907	0.0477871	281168	257018	237068	242321	213034	224974	215050	236270
SNRPC	A0A0A0MRR7	U1 small nuclear ribonucleoprotein C	0.926049	0.555605	1.46771	0.000763732	1.23937	0.27452	1.18215	0.397391	1.06439	0.747789	1.07844	0.681809	1.13568	0.512059	232236	340854	287826	274539	250781	266930	270454	284807
YBX1	P67809	Y-box-binding protein 1	0.832323	0.0011836	1.1724	0.00235618	2.03502	0.000742006	1.93877	0.000174786	0.93024	0.0662646	1.08819	0.0176458	1.1404	0.00598462	893835	1.04793e+06	1.81897e+06	1.73294e+06	1.0739e+06	998989	1.16861e+06	1.22468e+06
BCCIP	Q9P287	BRCA2 and CDKN1A-interacting protein	1.02824	0.728997	1.12319	0.294499	0.954662	0.580905	1.09119	0.434328	1.11647	0.00793263	1.01518	0.822021	0.965873	0.4102	244578	274708	233489	266881	237862	265566	241473	229744
AP2A2	O94973	AP-2 complex subunit alpha-2	1.07862	0.186181	0.984751	0.808298	0.776325	0.115935	0.97964	0.727688	1.07673	0.16813	1.0555	0.00753538	0.999318	0.981705	237730	234105	184556	232890	220402	237313	232634	220252
TOM1L2	Q6ZVM7	TOM1-like protein 2	1.2238	6.24765e-05	0.794534	0.000494645	0.792811	0.000119392	0.801258	0.000400655	1.02281	0.314186	1.04105	0.0585135	1.07995	0.100673	182960	145368	145053	146598	149501	152912	155639	161453
NAA15	A0A0B4J1W3	N-alpha-acetyltransferase 15, NatA auxiliary subunit	0.755024	0.00110388	1.24699	0.00280178	1.24999	0.0152156	1.36349	0.00273328	0.966738	0.489735	1.04993	0.0379551	0.943636	0.181797	149673	186641	187091	204078	198236	191643	208133	187063
RSU1	Q15404	Ras suppressor protein 1	0.926128	0.178454	1.00511	0.918757	0.897303	0.0834983	0.921659	0.302065	1.01492	0.763378	0.920564	0.0752938	0.953603	0.174726	110332	110896	99001	101688	119132	120910	109669	113605
NPTN	Q9Y639	Neuroplastin	0.686016	0.0524279	1.07121	0.640449	1.02853	0.842343	1.21539	0.173287	1.09101	0.517017	0.947028	0.539099	0.816567	0.0924805	164319	176020	169006	199711	239527	261327	226838	195590
CUL4B	K4DI93	Cullin 4B, isoform CRA_e	0.933196	0.271925	1.07495	0.127829	0.870969	0.0403724	0.884884	0.238783	1.03289	0.609319	0.920091	0.178195	0.899078	0.113894	228388	245505	198919	202097	244738	252788	225181	220038
AP1M1	Q9BXS5	AP-1 complex subunit mu-1	0.93584	0.192702	1.11032	0.0474859	0.966934	0.59118	1.17754	0.0103239	1.0215	0.74668	1.03466	0.383958	0.959757	0.474596	182704	202859	176663	215141	195230	199427	201996	187374
EXOSC2	Q13868	Exosome complex component RRP4	0.982926	0.555427	1.02498	0.504895	1.08449	0.0851902	1.0626	0.14353	1.08146	0.0795921	0.956573	0.00347054	0.943054	0.0345863	230660	236422	250148	245100	234666	253783	224475	221303
UQCRB	P14927	Cytochrome b-c1 complex subunit 7	1.0831	0.0474662	0.912949	0.0146226	0.918992	0.0457499	0.811696	0.0112407	1.02988	0.44042	0.976099	0.384436	1.00819	0.806307	238471	217712	219153	193566	220174	226754	214912	221977
ZNF185	O15231-7	Isoform 7 of Zinc finger protein 185	0.861005	0.00572352	1.04444	0.401739	1.2084	0.018733	1.13381	0.176134	1.02866	0.579847	1.1862	0.0645611	1.12054	0.080447	176029	183853	212713	199584	204446	210306	242513	229089
PLBD1	Q6P4A8	Phospholipase B-like 1	1.30155	0.00178397	0.836901	0.0423418	0.675648	0.000559543	0.72632	0.00303394	1.1014	0.000203356	1.13671	0.0299259	1.06117	0.0195858	255776	214060	172815	185776	196516	216443	223381	208537
HNRNPA0	Q13151	Heterogeneous nuclear ribonucleoprotein A0	1.01718	0.755224	0.930047	0.272164	1.16792	0.0119712	1.0007	0.987388	1.0226	0.628383	1.01199	0.804416	1.01449	0.766035	360670	335440	421233	360924	354577	362591	358829	359714
NOMO2	Q5JPE7	Nodal modulator 2	0.846831	0.00682351	1.03344	0.354319	0.797241	0.00974803	0.90951	0.0531184	1.07662	0.145125	0.731401	0.000110392	0.711514	0.000124783	246410	254649	196448	224113	290979	313274	212822	207036
VAPB	O95292	Vesicle-associated membrane protein-associated protein B/C	0.852115	0.0509016	1.09318	0.30939	1.19673	0.0773362	1.41679	0.00714437	1.07156	0.214906	1.07351	0.036354	0.9588	0.479391	198877	217407	238001	281766	233392	250093	250549	223776
UQCRQ	O14949	Cytochrome b-c1 complex subunit 8	0.737856	0.078552	1.10493	0.60259	1.17503	0.339015	0.964753	0.926411	1.14926	0.132115	1.04216	0.0442058	1.03984	0.256661	138094	152584	162264	133227	187156	215092	195046	194613
UBQLN1	Q9UMX0	Ubiquilin-1	1.04005	0.419845	0.941644	0.185277	0.974261	0.75085	0.771144	0.00988189	0.94457	0.390987	0.939865	0.199403	0.89857	0.0882789	185693	174857	180914	143196	178543	168646	167806	160433
ARHGEF16	Q5VV41	Rho guanine nucleotide exchange factor 16	1.18081	0.0152813	0.872205	0.0248777	0.751363	0.00222709	0.841804	0.00571503	1.02469	0.698622	1.09333	0.0611318	1.04763	0.212992	247931	216247	186286	208709	209967	215151	229563	219968
HSP90AA4P	Q58FG1	Putative heat shock protein HSP 90-alpha A4	1.09005	0.161959	0.976923	0.674991	0.833805	0.025141	0.811405	0.073876	1.02194	0.700821	0.90022	0.0401337	0.93058	0.0476097	250762	244975	209086	203469	230045	235092	207091	214076
MAPRE3	Q9UPY8-2	Isoform 2 of Microtubule-associated protein RP/EB family member 3	0.854835	0.0184502	1.07794	0.0994059	0.989628	0.846037	0.881386	0.0245915	0.945092	0.358376	0.890014	0.015758	0.955956	0.31885	198628	214109	196568	175068	232359	219600	206802	222125
RPE	Q96AT9	Ribulose-phosphate 3-epimerase	1.12209	0.0605007	1.02955	0.551246	1.12419	0.0877238	1.03469	0.222	0.951783	0.512275	1.0177	0.762751	1.05184	0.578229	237515	244534	267013	245754	211672	201466	215419	222644
PNN	Q9H307	Pinin	1.06615	0.148091	0.870836	0.332503	1.12494	0.112373	0.835514	0.204902	1.00663	0.912452	0.806753	0.161924	1.09359	0.0454451	148500	129319	167053	124074	139286	140210	112370	152322
ARHGEF1	M0QZR4	Rho guanine nucleotide exchange factor 1	1.0906	0.0481735	1.00893	0.864342	0.966936	0.451449	0.961044	0.232425	1.00502	0.872546	0.876306	0.0324078	0.929519	0.0866662	269139	271542	260240	258654	246780	248018	216255	229387
MYO6	A0A0A0MRM8	Unconventional myosin-VI	1.09285	0.000151548	1.06959	0.0907077	0.832525	0.0021664	0.90152	0.00151977	1.06724	0.16764	1.1184	0.017293	1.0918	0.044613	204960	219224	170634	184776	187547	200157	209753	204764
ACTL6A	O96019	Actin-like protein 6A	1.21116	0.00681325	0.957709	0.428227	0.890647	0.0254763	0.959874	0.266015	1.07272	0.0935226	0.854316	0.224779	1.10318	0.0180601	262967	251846	234211	252416	217120	232910	185489	239523
OSTC	Q9NRP0	Oligosaccharyltransferase complex subunit OSTC	0.890199	0.440723	1.20695	0.484303	0.971508	0.868117	1.33517	0.173428	1.10233	0.0591925	1.16673	0.00762997	0.940179	0.355291	170861	206222	165993	228129	191936	211576	223937	180454
BCL7B	F2Z3H6	B-cell CLL/lymphoma 7 protein family member B	1.62975	0.0798557	0.571719	0.0622053	0.663152	0.112459	0.565469	0.0590943	1.50307	0.134315	1.17037	0.584031	1.20093	0.414966	218646	125004	144996	123637	134159	201651	157016	161117
ZFPL1	O95159	Zinc finger protein-like 1	0.980917	0.800766	1.10415	0.279833	1.06765	0.535926	1.42595	0.0101676	1.14739	0.0302277	1.1747	0.00419843	1.08796	0.0570378	154519	170612	164972	220337	157525	180744	185045	171381
MTHFD1L	A0A087WVM4	Monofunctional C1-tetrahydrofolate synthase, mitochondrial	0.934769	0.148056	0.952455	0.153573	0.828988	0.0790906	0.861112	0.0321872	1.06946	0.0994369	0.954346	0.184618	0.950881	0.20018	218095	207726	180798	187804	233314	249519	222662	221854
ALDH1B1	P30837	Aldehyde dehydrogenase X, mitochondrial	1.04965	0.218004	0.983158	0.646656	1.01919	0.802455	1.00955	0.903734	1.09124	0.150597	1.03967	0.371804	1.10442	0.123492	224113	220338	228413	226254	213511	232992	221981	235807
BCAR1	P56945	Breast cancer anti-estrogen resistance protein 1	0.950308	0.390512	1.11666	0.107058	1.22204	0.0115857	1.11464	0.0721064	0.971333	0.588422	1.00292	0.934779	1.03649	0.378225	217470	242841	265757	242400	228842	222282	229511	237192
PSMG1	O95456	Proteasome assembly chaperone 1	0.916594	0.0952156	1.02977	0.586491	1.08399	0.167175	1.17717	0.0271217	0.979399	0.559509	0.968541	0.31555	0.933479	0.138882	187208	192782	202931	220376	204243	200036	197818	190657
MRPL58	J3KS15	Peptidyl-tRNA hydrolase ICT1, mitochondrial (Fragment)	1.05089	0.109728	0.963215	0.0103302	0.972284	0.431885	0.91779	0.197617	1.05742	0.125619	1.00206	0.94884	0.981961	0.715162	202925	195460	197300	186242	193098	204185	193495	189614
CPSF6	F8WJN3	Cleavage and polyadenylation-specificity factor subunit 6	1.13624	0.0416386	0.983868	0.61059	0.96013	0.349373	0.977284	0.572872	1.09369	0.265233	1.08365	0.114676	1.0943	0.129037	157314	154776	151042	153740	138451	151423	150033	151507
AP1S1	A0A2R8YGH5	AP complex subunit sigma	0.883666	0.000267256	0.969366	0.648072	0.919819	0.00380822	1.02664	0.730244	0.929784	0.230692	0.947295	0.00831518	0.913242	0.00514621	168116	162966	154636	172595	190248	176890	180221	173743
POLR1C	O15160	DNA-directed RNA polymerases I and III subunit RPAC1	0.957854	0.227919	1.02668	0.422464	1.31911	0.000366881	1.24245	0.0246404	1.01328	0.813533	0.934576	0.0466908	1.06136	0.101457	202220	207615	266751	251247	211118	213921	197306	224072
LGMN	Q99538	Legumain	1.37796	0.00385011	0.761266	0.00463843	0.648017	0.00271495	0.597592	0.00110991	1.13733	0.244	1.09658	0.113512	1.20582	0.0307581	222774	169590	144361	133128	161670	183872	177284	194946
CD9	A0A2R8Y478	Tetraspanin	1.29169	0.00328483	0.90993	0.111818	0.576323	0.00134127	0.917847	0.277879	1.23427	0.135226	1.09469	0.196776	0.940692	0.335804	322605	293548	185925	296102	249754	308263	273403	234941
SLC16A1	P53985	Monocarboxylate transporter 1	0.8047	0.00785924	1.35348	0.0224959	0.971838	0.801088	1.32813	0.0814736	1.14734	0.122148	1.03762	0.505729	0.905197	0.0542719	128766	174282	125140	171018	160017	183594	166037	144847
GORASP2	Q9H8Y8	Golgi reassembly-stacking protein 2	1.1374	0.0159911	0.975931	0.428746	0.977303	0.245406	1.01087	0.806541	1.00297	0.941362	1.05471	0.23357	1.00796	0.854538	273691	267104	267480	276666	240629	241344	253795	242546
KLC1	G3V5R9	Kinesin light chain 1	1.11452	0.00449481	0.87266	0.0508378	0.853943	0.00610319	0.845818	0.0102926	0.958867	0.319685	0.909075	0.00618394	0.951271	0.121676	260328	227178	222305	220190	233579	223971	212341	222197
SHTN1	A0MZ66	Shootin-1	1.20349	0.0372657	1.00199	0.974708	0.951914	0.31855	0.985481	0.716598	0.975996	0.722583	0.887047	0.257109	0.987187	0.84203	251683	252184	239580	248028	209127	204107	185505	206447
MMP14	P50281	Matrix metalloproteinase-14	0.97373	0.281323	0.915062	0.0285545	0.572834	0.000218059	0.614877	0.00065782	1.06984	0.30209	0.653687	5.68344e-05	0.651696	1.96152e-05	335436	306945	192149	206252	344486	368543	225186	224500
CYB5R1	Q9UHQ9	NADH-cytochrome b5 reductase 1	0.881572	0.127955	1.14474	0.213017	0.978275	0.84053	1.25157	0.0528922	1.12557	0.175579	1.09221	0.00833501	1.01222	0.594283	142348	162952	139256	178159	161471	181746	176360	163444
MRPL15	Q9P015	39S ribosomal protein L15, mitochondrial	1.06204	0.0869682	0.902772	0.0169642	0.902186	0.0771573	0.88142	0.00836127	1.02898	0.380388	0.950305	0.00859292	0.97007	0.0843358	140150	126523	126441	123531	131962	135787	125404	128012
ABCF3	Q9NUQ8	ATP-binding cassette sub-family F member 3	0.89619	0.035434	1.06126	0.121968	1.00475	0.940506	1.10955	0.0733915	1.02482	0.457271	0.921556	0.0177672	0.879909	0.0119044	198852	211033	199796	220637	221886	227394	204480	195239
NTMT1	Q9BV86	N-terminal Xaa-Pro-Lys N-methyltransferase 1	1.01737	0.692561	1.16233	0.0331813	1.5139	0.0052199	1.56657	0.00142962	1.00966	0.848159	1.00498	0.662008	1.04777	0.297517	189570	220343	286991	296976	186334	188133	187261	195236
USP7	Q93009	Ubiquitin carboxyl-terminal hydrolase 7	1.17686	0.00470674	1.01662	0.0664714	0.947392	0.085158	0.980504	0.410171	1.13589	0.057777	1.09265	0.104144	1.14109	0.0477871	222687	226388	210972	218345	189222	214936	206754	215919
GDI1	P31150	Rab GDP dissociation inhibitor alpha	1.10528	0.0278475	1.1385	0.0174469	0.976093	0.47873	1.09622	0.112535	1.0161	0.451092	1.06218	0.142416	1.04314	0.141526	234996	267542	229378	257608	212612	216036	225833	221784
DBNL	Q9UJU6-3	Isoform 3 of Drebrin-like protein	1.28466	0.0129351	1.0294	0.573914	0.867958	0.0552602	0.804202	0.018551	0.983701	0.750238	1.06358	0.338383	1.01728	0.726028	322897	332392	280261	259674	251349	247252	267329	255692
INF2	Q27J81	Inverted formin-2	0.945231	0.317893	0.993803	0.902488	0.918203	0.192744	1.03376	0.561056	0.949849	0.396865	0.931955	0.134563	0.875042	0.0292151	192210	191019	176487	198699	203347	193149	189510	177937
AACS	Q86V21	Acetoacetyl-CoA synthetase	0.894053	0.00521751	1.09151	0.115388	0.912516	0.156985	1.02912	0.693235	1.01663	0.289933	1.00695	0.769424	0.970454	0.444462	83390.4	91021.7	76095	85819.1	93272.3	94823.2	93920.6	90516.5
ADPRHL2	Q9NX46	ADP-ribose glycohydrolase ARH3	1.12168	0.036719	1.04144	0.265124	0.905641	0.0803043	0.872566	0.0735334	1.04234	0.445571	0.995133	0.873007	1.07041	0.142124	172475	179622	156200	150496	153764	160275	153016	164591
ARID1A	O14497	AT-rich interactive domain-containing protein 1A	0.997947	0.982581	0.937433	0.506975	1.20648	0.107617	1.00427	0.95513	0.762776	0.378154	0.879393	0.193739	1.09283	0.308446	192810	180746	232622	193633	193206	147373	169904	211142
MYDGF	Q969H8	Myeloid-derived growth factor	1.07566	0.106151	1.01629	0.665944	0.934257	0.217567	0.94487	0.257134	1.14479	0.00671622	1.0881	0.017911	1.13937	0.0271759	198579	201814	185524	187632	184612	211343	200876	210342
TNFRSF1A	F5H061	Tumor necrosis factor receptor superfamily member 1A	9.47919	0.149607	0.681054	0.724627	1.81199	0.191605	0.00107281	0.116174	4.27423	0.488181	9.11358	0.199189	6.19265	0.449642	100438	68404	181993	107.751	10595.7	45288.3	96564.4	65615.2
SEPTIN11	D6RER5	Septin-11	1.1065	0.132416	1.04631	0.430295	1.01973	0.739223	1.03733	0.542197	1.0159	0.348796	1.05891	0.306799	1.01283	0.635707	226326	236807	230791	234775	204542	207794	216590	207166
RAP1A	P62834	Ras-related protein Rap-1A	0.793282	0.0208666	1.17574	0.128789	1.19152	0.148191	1.73467	0.0131436	1.07404	0.514621	1.12633	0.00127449	1.00751	0.828753	174841	205568	208327	303291	220402	236721	248245	222056
ARMC4	A0A5F9ZH22	Armadillo repeat-containing protein 4	0.925258	0.0647269	1.03941	0.443336	0.846042	0.0278911	0.923007	0.0383524	1.13921	0.129661	0.921442	0.0688403	0.92452	0.0457247	209187	217432	176981	193081	226085	257559	208325	209021
ACTR1A	P61163	Alpha-centractin	0.943154	0.111805	1.0392	0.238771	0.897585	0.0405188	1.00435	0.892869	1.00351	0.908868	0.954236	0.122879	0.97693	0.389103	193492	201078	173676	194333	205154	205875	195766	200421
PPIH	O43447	Peptidyl-prolyl cis-trans isomerase H	1.17425	0.00912634	0.952711	0.139893	0.872449	0.00178609	0.872401	0.00114711	0.917235	0.232837	0.910709	0.122525	1.00126	0.983344	221151	210693	192943	192933	188334	172747	171518	188572
ZNF292	J3KNV1	Zinc finger protein 292	0.887207	0.162985	1.48327	0.132399	1.14384	0.156676	1.11955	0.31236	1.5161	0.0341214	1.31618	1.11378e-05	1.2165	7.78051e-05	89971.5	133452	102913	100727	101410	153747	133474	123366
HAT1	O14929	Histone acetyltransferase type B catalytic subunit	0.97751	0.622581	1.36431	0.0125671	0.600664	0.00096228	0.860909	0.0420592	1.10012	0.0241461	0.776228	0.00289842	0.732692	0.000134492	276890	377764	166318	238377	283261	311621	219875	207543
MYADM	Q96S97	Myeloid-associated differentiation marker	0.81247	0.106781	1.27804	0.0228942	1.12259	0.18337	1.44384	0.0133214	1.18695	0.161117	1.10767	0.191895	1.01791	0.823249	154178	197045	173078	222608	189764	225241	210195	193163
AQP3	A0A2R8Y2R4	Aquaporin 3 (Gill blood group), isoform CRA_d	1.89538	0.00451028	0.868553	0.230269	0.475117	0.0029827	0.641549	0.0119511	1.10406	0.376334	0.518374	0.1854	1.00433	0.944637	367964	319596	174826	236067	194137	214339	100636	194979
THADA	Q6YHU6	Thyroid adenoma-associated protein	1.02008	0.732797	1.21642	0.103256	0.67709	0.0395348	0.824989	0.110087	1.04393	0.787242	0.918796	0.109797	0.871223	0.0621976	245429	298545	166178	202476	240597	251167	221060	209613
MRPL21	Q7Z2W9	39S ribosomal protein L21, mitochondrial	1.02183	0.55105	0.885079	0.031459	0.956529	0.284166	0.888168	0.0258327	1.05223	0.26431	0.918649	0.0881154	0.966304	0.188452	212332	187931	203102	188587	207795	218648	190891	200794
DCTD	P32321	Deoxycytidylate deaminase	1.06399	0.291662	1.08294	0.186221	1.06049	0.333511	1.04223	0.52898	1.02621	0.127651	1.03066	0.0608232	1.06785	0.00666446	216839	234824	229955	225996	203798	209139	210047	217626
TPM4	P67936	Tropomyosin alpha-4 chain	1.03416	0.276441	0.959385	0.100889	0.896443	0.0487893	0.917002	0.00761953	1.0414	0.240038	1.14187	0.102361	1.12785	0.0388204	209391	200887	187707	192012	202474	210856	231199	228360
BAIAP2	Q9UQB8	Brain-specific angiogenesis inhibitor 1-associated protein 2	1.02462	0.795005	0.950676	0.541246	0.971888	0.771225	1.05849	0.471013	0.971334	0.765608	1.08901	0.324658	0.964527	0.559834	228672	217393	222243	242048	223178	216780	243042	215261
ASNS	P08243	Asparagine synthetase [glutamine-hydrolyzing]	0.434269	0.000407681	2.93984	0.000592035	2.77114	0.000222228	3.39882	0.000512782	0.985811	0.733966	1.34603	0.000640683	1.22595	0.00745838	66991.2	196943	185642	227691	154262	152073	207641	189117
KNTC1	P50748	Kinetochore-associated protein 1	1.22231	0.0117201	0.950146	0.305919	0.926673	0.135809	0.888764	0.0285562	0.897212	0.704794	1.1472	0.0409086	1.11973	0.18242	228962	217548	212173	203494	187320	168066	214892	209747
INPP1	P49441	Inositol polyphosphate 1-phosphatase	1.05721	0.200111	1.07107	0.147714	1.08699	0.0351559	1.09336	0.0410868	1.0075	0.789731	1.1551	0.00310458	1.21952	0.00216893	113048	121082	122881	123601	106930	107732	123515	130403
[truncated: 5,179 more rows]
