# Supplementary material for: An EGFR/HER2-targeted conjugate sensitizes gemcitabine-sensitive and resistant pancreatic cancer through different SMAD4-mediated mechanisms
Source: Nat Commun. 2022 Sep 20;13:5506. doi: 10.1038/s41467-022-33037-x (PMC9489697; doi:10.1038/s41467-022-33037-x)
Supplement: Supplementary file 8 — Source Data [file 41467_2022_33037_MOESM8_ESM.zip]

Archive with 1 entries (1 files):
- Source data-final-220724.xlsx
